# Supplementary material for: Genomic and phenotypic insights into the expanding phylogenetic landscape of the Cryptococcus genus
Source: bioRxiv. 2025 Oct 28:2025.06.18.660340. Originally published 2025 Jun 24. Preprint. [Version 3] doi: 10.1101/2025.06.18.660340 (PMC12262581; doi:10.1101/2025.06.18.660340)
Supplement: Supplement 14 — S5 Table. Summary of GlobalFungi ITS matches to newly described Cryptococcus species. Table listing exact ITS1 and ITS2 matches identified in the GlobalFungi database for each Cryptococcus species. Includes marker resolution (delimitation power) of ITS1 and ITS2 across species, match type (ITS1 or ITS2), geographic origin, substrate, and study metadata. Data correspond to matches visualized in S2 File. [file media-14.xlsx]

## Sheet: S5 Table
S5 Table. Summary of GlobalFungi matches and ITS1/ITS2 resolution
	Sheet
	S5A -	Table showing delimitation power of ITS1 and ITS2 spacers across all species
	S5B -	Metadata for C. porticicola sp. nov.
	S5C -	Metadata for C. cederbergensis sp. nov.
	S5D -	Metadata for C. maquisensis sp. nov.
	S5E -	Metadata for C. ficicola sp. nov.
	S5F -	Metadata for C. jaspeensis sp. nov.
	S5G -	Metadata for C. ficicola sp. nov. + C. jaspeensis sp. nov.
	S5H -	Metadata for C. hyracis sp. nov.
	S5I -	Metadata for C. hyracis sp. nov. + C. deneoformans
	S5J -	Metadata for C. neoformans
	S5K -	Metadata for C. deneoformans
	S5L -	Metadata for C. gattii
	S5M -	Metadata for C. gattii + C. tetragattii
	S5N -	Metadata for C. decagattii
	S5O -	Metadata for C. depauperatus
	S5P -	Metadata for C. floricola + C. amylolentus + C. wingfieldii
	S5Q -	Metadata for C. amylolentus + C. wingfieldii
	S5R -	all ITS1 sequences
	S5S -	all ITS2 sequences
	S5T -	all spp. coordinates

## Sheet: S5A
S5A - Table showing delimitation power of ITS1 and ITS2 spacers across species
species	ITS1	ITS2
C. neoformans	C. neoformans	C. neoformans
C. deneoformans	C. deneoformans	C. deneoformans, C. hyracis sp. nov.
C. bacillisporus	C. tetragattii, C. deuterogattii, C. bacillisporus, C. hyracis sp. nov.	C. bacillisporus
C. decagattii	C. decagattii	C. decagattii
C. gattii	C. gattii	C. tetragattii, C. gattii
C. hyracis sp. nov.	C. hyracis sp. nov., C. tetragattii, C. deuterogattii	C. hyracis sp. nov., C. deneoformans
C. tetragattii	C. tetragattii, C. deuterogattii, C. bacillisporus, C. hyracis sp. nov.	C. tetragattii, C. gattii
C. deuterogattii	C. tetragattii, C. deuterogattii, C. bacillisporus, C. hyracis sp. nov.	C. deuterogattii
C. cederbergensis sp. nov.	C. cederbergensis sp. nov.	C. cederbergensis sp. nov.
C. depauperatus	C. depauperatus	C. depauperatus
C. floricola	C. floricola, C. amylolentus, C. wingfieldii	C. floricola
C. amylolentus	C. floricola, C. amylolentus, C. wingfieldii	C. amylolentus, C. wingfieldii
C. wingfieldii	C. floricola, C. amylolentus, C. wingfieldii	C. amylolentus, C. wingfieldii
C. maquisensis sp. nov.	C. maquisensis sp. nov.	C. maquisensis sp. nov.
C. porticicola sp. nov.	C. porticicola sp. nov.	C. porticicola sp. nov.
C. ficicola sp. nov.	C. ficicola sp. nov.	C. ficicola sp. nov., C. jaspeensis sp. nov.
C. jaspeensis sp. nov.	C. jaspeensis sp. nov.	C. ficicola sp. nov, C. jaspeensis sp. nov.

## Sheet: S5B
S5B	Cryptococcus porticicola sp. nov., DSM 108352, DSM 111204, DSM 111205, CCUG 11125 (NCYC 665 1536 = DSM 117691), CCF 6641 (= DSM 117830)
	All strains have identical ITS1 and ITS2 sequences
ITS1	Cryptococcus_sp4_NCYC1536|F|ITS1 Extracted ITS1 sequence 68-184 (117 bp)	AGAGAATTCGGACTTCGGTCCAATCTACCCCTTTAACACCTGTGAACTGTTTTCGTGCTTCGGCACATTTACAATAACGTCTAAAAGTAATGAATGTAAACTATTATAACAATAATA
ITS2	Cryptococcus_sp4_NCYC1536|F|ITS2 Extracted ITS2 sequence 343-527 (185 bp)	ATACCTCAACCCCTCAGGTTTTATTATCTGTTGGGCTTGGATTTGGGTGTCTGCCGCGACCTGCAAAGGACGTCGGCTCGCCTTAAATGTGTTAGTGAGAAGTTGACAACCTGTCAGCCTGGCGTAATAAGTTTCGCTGGGTCTTTGGGGTAGTCTTCGGCTTGCTCATAACAACCATCTTATAA
Sample ID	Longitude	Latitude	Elevation (m)	Continent	Country	Location	Sample Type	Biome	Biome Detail	MAT Study (°C)	MAP Study (mm)	Sample Name	Area Sampled (m²)	Area represented by GPS (m²)	Number of Subsamples	Sample Depth (cm)	Year of Sampling	Month of Sampling	Day of Sampling	Sampling Info	Sample Description	Manipulated	Sequencing Platform	Target Marker	DNA Mass Extracted From (g)	DNA Mass Extracted To (g)	DNA Size	DNA Extraction Method	Primers	Primer Sequences	pH	pH Method	Organic Matter Content (%)	Total C Content (%)	Total N Content (%)	Total P (ppm)	Total Ca (ppm)	Total K (ppm)	Dominant Plants	Other Plants	Additional Sample Info	Title	Authors	Year	Journal	DOI	Contact	Submitted by	MAT CHELSA (°C)
GF04015465S	26.5267	58.09	136	Europe	Estonia	Estonia	soil	forest	temperate coniferous forest biome	NA	NA	EE9	2500	NA	40	0-5	2017	May	8	5 cm core diameter, individual cores were collected in pairs (2–3 m apart) on the opposite sides of a randomly selected tree (in forests) or randomly selected locations (in non-forested ecosystems) at least 8 m away from other sampling locations and evenly covering the plot. Roughly an equal volume (approximately one quarter of the total volume) from each soil core were pooled.	soil	No	PacBio	ITSboth	2	2	NA_	PowerMax Soil DNA Isolation Kit (Qiagen)	ITS9MUNngs/ITS4ngsUni	TACACACCGCCCGTCG/CCTSCSCTTANTDATATGC	5.2	NA_	NA	NA	0.399669	19.6845	NA	NA	NA_	NA_	Last_fire_y_ago:100.	The Global Soil Mycobiome consortium dataset for boosting fungal diversity research.	Tedersoo, L., Mikryukov, V., Anslan, S., Bahram, M., Khalid, A.N., Corrales, A., Agan, A., Vasco-Palacios, A.M., Saitta, A., Antonelli, A. and Rinaldi, A.C.	2021	Fungal Diversity	10.1007/s13225-021-00493-7	leho.tedersoo@ut.ee	GlobalFungi	5.2
GF01009569S	25.2	60.45	50	Europe	Finland	Rörstrand, Sipoo, Helsinki, Finland	deadwood	forest	coniferous forest biome	NA	NA	NA_	NA	NA	10	NA	2008	March	NA_	NA_	deadwood	No	454Roche	ITS1	0.2	0.2	NA_	PowerSoil DNA isolation kit (MoBio)	ITS1F/ITS2	CTTGGTCATTTAGAGGAAGTAA/GCTGCGTTCTTCATCGATGC	4.4	NA_	NA	NA	NA	NA	NA	NA	Picea abies	NA_	NA_	Identifying wood-inhabiting fungi with 454 sequencing - what is the probability that BLAST gives the correct species?	Ovaskainen, O., Nokso-Koivisto, J., Hottola, J., Rajala, T., Pennanen, T., Ali-Kovero, H., Miettinen, O., Oinonen, P., Auvinen, P., Paulin, L. and Larsson, K.H., Mäkipää, R.	2010	Fungal Ecology	10.1016/j.funeco.2010.01.001	otso.ovaskainen@helsinki.fi	GlobalFungi	5.2
GF03006636S	166.075	-21.9328	3	Australia	New Caledonia	Saint Vincent Bay	sediment	mangrove	mangrove biome	23.1	1000	R2bas_R1	10	NA	3	40-50	2016	March	NA_	8 cm core diameter	anoxic fraction	No	Illumina	ITS2	12	12	NA_	PowerSoil DNA Isolation Kit (MoBio)	ITS1F/ITS4 then fITS9/ITS4	CTTGGTCATTTAGAGGAAGTAA/TCCTCCGCTTATTGATATGC then GAACGCAGCRAAIIGYGA/TCCTCCGCTTATTGATATGC	5.7	NA_	NA	6.1	0.14	2.12	NA	NA	Rhizophora stylosa	NA_	Rhizophora, plot C	Contrasted ecological niches shape fungal and prokaryotic community structure in mangroves sediments.	Luis, P., Saint-Genis, G., Vallon, L., Bourgeois, C., Bruto, M., Marchand, C., Record, E. and Hugoni, M.	2019	Environmental Microbiology	10.1111/1462-2920.14571	mylene.hugoni@univ-lyon1.fr	GlobalFungi	23.3
GF05017550S	-107.838	37.9489	2683	North America	USA	San Miguel River	soil	woodland	woodland biome	3.76	599.2	ITS_118679	NA	NA	NA	0-15	2012	June	15	NA_	bulk soil	No	Illumina	ITS2	NA	NA	NA_	PowerSoil Isolation kits (MoBio)	fITS9/ITS4	GAACGCAGCRAAIIGYGA/TCCTCCGCTTATTGATATGC	6.5	NA_	NA	NA	NA	NA	NA	NA	Populus angustifolia	NA_	NA_	Natural soil microbiome variation affects spring foliar phenology with consequences for plant productivity and climate‐driven range shifts	Van Nuland, M.E., Ware, I.M., Schadt, C.W., Yang, Z., Bailey, J.K. and Schweitzer, J.A.	2021	New Phytologist	10.1111/nph.17599	mvannula@stanford.edu	GlobalFungi	4.7
GF03006318S	25.2594	60.7542	85	Europe	Finland	Mäntsälä municipality, Uusimaa region	shoot	forest	temperate evergreen needleleaf forest	NA	NA	IIIE2	1	NA	1	NA	2016	May	NA_	spruce tissue sampled simultaneously with the tree harvesting, with the sample collected immediately after tree falling	lower stem, bark + sapwood + heartwood	No	Illumina	ITS2	NA	NA	NA_	CTAB protocol (Terhonen et al. 2011)	gITS7/ITS4	GTGARTCATCGARTCTTTG/TCCTCCGCTTATTGATATGC	4.4	NA_	NA	NA	NA	NA	NA	NA	Picea abies	NA_	Heterobasidion-decayed (symptomatic) tree from plot 3. Spruce tissues samples were surface-sterilized with 70% ethanol prior to DNA extraction.	Mycobiome analysis of asymptomatic and symptomatic Norway spruce trees naturally infected by the conifer pathogens Heterobasidion spp.	Kovalchuk, A., Mukrimin, M., Zeng, Z., Raffaello, T., Liu, M., Kasanen, R., Sun, H. and Asiegbu, F. O.	2018	Environmental Microbiology Reports	10.1111/1758-2229.12654	Fred.Asiegbu@helsinki.fi, Hui.Sun@helsinki.fi	GlobalFungi	4.7
GF05019875S	15.05	47.36	818	Europe	Austria	Hochschwab Northern Limestone Alps	soil	forest	temperate mixed forest biome	4.5	1400	H2.2C	NA	NA	3	15-25	2015	August	NA_	3 samples taken from each subplot, sieved to 2 mm and pooled together	soil core	No	Illumina	ITS2	0.5	0.5	NA_	Fast DNA spin kit (MP Biomedicals)	ITS3ngs1 to 5 + ITS3ngs10/ITS4ngs	CA(T)CGATGAAGAACG(CA)G/TCCTSCGCTTATTGATATGC	5.1	H2O	NA	37.4	1.6	NA	NA	NA	Fagus sylvatica L.	NA_	Two elevation sites exhibit only different bedrock and vegetation properties. Slope, soil type and climate are near identical	Variations in fungal community structure along elevation gradients in contrasting Austrian Alpine ecosystems	Bhople, P., Samad, A., Šišić, A., Antonielli, L., Sessitsch, A., Keiblinger, K., Djukic, I., Zehetner, F., Zechmeister-Boltenstern, S., Joergensen, R.G. and Murugan, R.	2022	Applied Soil Ecology	10.1016/j.apsoil.2022.104508	raja.murugan15@gmail.com	GlobalFungi	7.2
GF04015465S	26.5267	58.09	136	Europe	Estonia	Estonia	soil	forest	temperate coniferous forest biome	NA	NA	EE9	2500	NA	40	0-5	2017	May	8	5 cm core diameter, individual cores were collected in pairs (2–3 m apart) on the opposite sides of a randomly selected tree (in forests) or randomly selected locations (in non-forested ecosystems) at least 8 m away from other sampling locations and evenly covering the plot. Roughly an equal volume (approximately one quarter of the total volume) from each soil core were pooled.	soil	No	PacBio	ITSboth	2	2	NA_	PowerMax Soil DNA Isolation Kit (Qiagen)	ITS9MUNngs/ITS4ngsUni	TACACACCGCCCGTCG/CCTSCSCTTANTDATATGC	5.2	NA_	NA	NA	0.399669	19.6845	NA	NA	NA_	NA_	Last_fire_y_ago:100.	The Global Soil Mycobiome consortium dataset for boosting fungal diversity research.	Tedersoo, L., Mikryukov, V., Anslan, S., Bahram, M., Khalid, A.N., Corrales, A., Agan, A., Vasco-Palacios, A.M., Saitta, A., Antonelli, A. and Rinaldi, A.C.	2021	Fungal Diversity	10.1007/s13225-021-00493-7	leho.tedersoo@ut.ee	GlobalFungi	5.2
GF01007648S	33.9656	62.2848	60	Europe	Russia	the State Strict Nature Reserve ‘Kivach’ in the Republic of Karelia, Russia	deadwood	forest	coniferous forest biome	2.4	625	17_bark	1	NA	1	NA	2015	June	NA_	NA_	deadwood_bark of trunk	No	454Roche	ITS2	0.24	0.24	NA_	AxyPrep Multisource Genomic DNA Miniprep kit (Axygen)	ITS3/ITS4	GCATCGATGAAGAACGCAGC/TCCTCCGCTTATTGATATGC	4.4	NA_	NA	NA	NA	NA	NA	NA	Picea abies	NA_	humic-gley and superficially eluvial gleish sandy-loamy and loamy; the tree stand volume was 347m3.ha-1 and the volume of CWD was 52m3.ha-1. The age of trees before death ranged from 80 to a few hundred years old. Other metadata available: wood C content, wood N content, wood pH, moisture of bark in %, bark cover in %.	Decaying Picea abies log bark hosts diverse fungal communities.	Kazartsev, I., Shorohova, E., Kapitsa, E. and Kushnevskaya, H.	2018	Fungal Ecology	10.1016/j.funeco.2017.12.005	shorohova@ES13334.spb.edu	GlobalFungi	3.2
GF01007650S	33.9658	62.2845	60	Europe	Russia	the State Strict Nature Reserve ‘Kivach’ in the Republic of Karelia, Russia	deadwood	forest	coniferous forest biome	2.4	625	16_bark	1	NA	1	NA	2015	June	NA_	NA_	deadwood_bark of trunk	No	454Roche	ITS2	0.24	0.24	NA_	AxyPrep Multisource Genomic DNA Miniprep kit (Axygen)	ITS3/ITS4	GCATCGATGAAGAACGCAGC/TCCTCCGCTTATTGATATGC	4.5	NA_	NA	NA	NA	NA	NA	NA	Picea abies	NA_	humic-gley and superficially eluvial gleish sandy-loamy and loamy; the tree stand volume was 347m3.ha-1 and the volume of CWD was 52m3.ha-1. The age of trees before death ranged from 80 to a few hundred years old. Other metadata available: wood C content, wood N content, wood pH, moisture of bark in %, bark cover in %.	Decaying Picea abies log bark hosts diverse fungal communities.	Kazartsev, I., Shorohova, E., Kapitsa, E. and Kushnevskaya, H.	2018	Fungal Ecology	10.1016/j.funeco.2017.12.005	shorohova@ES13334.spb.edu	GlobalFungi	3.2
[truncated: 3 more columns]

## Sheet: S5C
S5C	Cryptococcus cederbergensis sp. nov. CMW 60451
ITS1	Cryptococcus_sp3_CMW60451_DSM_117695|F|ITS1 Extracted ITS1 sequence 68-192 (125 bp)	AGAGAATAACGGACTTCGGTCCAACTATCTACCCATCTACACCTGTGAACTGTTTTTAGTGCTTCGGCACGATTTACACAAACGTCTTATAATGTAATGAATGTAATCTTATTATAACAATAATA
ITS2	Cryptococcus_sp3_CMW60451_DSM_117695|F|ITS2 Extracted ITS2 sequence 351-535 (185 bp)	AAACCTCAATCCTTCAGGTTTATGACCTGTTGGAATTGGATTTGGGTGTTGCCACGACCTGCAAAGGATGTTGGCTCACCTTAAATGTGTTAGTGGGAAGAGAATTATCTGTCAGCCCGGCGTAATAAGTTTCGCTAGGCCTATGGGATAGTTTTCGGCTTGCTTATAACAACCATATTCTTTTA
ITS1	exact hit NOT found, the best hit 96.9%
ITS2	exact hit NOT found, the best hit 92%

## Sheet: S5D
S5D	Cryptococcus maquisensis sp. nov., DSM104548
ITS1	Cryptococcus_sp2_OR849_DSM104548|F|ITS1 Extracted ITS1 sequence 68-188 (121 bp)	AGAGAATAACGGACTTCGGTCCATATATCTACCCATCTACACCTGTGAACCGTATTTGTGCTTCGGCACGTTTTACACAAACTTCTAAATGTAATGAATGTAAATTATTATAACAATAATA
ITS2	Cryptococcus_sp2_OR849_DSM104548|F|ITS2 Extracted ITS2 sequence 347-530 (184 bp)	ACATCTCAATCCTTCGGGTTTATGACCTGTTGGCATTGGACTTGGGTGTTTGCCGCGACCTGCAAAGGACGTCGGCTCGCCTTAAATGTGTTAGTGGGAAGGTGATTACCTGTCAGCCCGACGTAATAAGTTTCGTTGGGCCTATGGGGTAGTTGTCGGCTTGCTTATAACAACCATCTTTTTT
ITS1	NOT FOUND
Sample ID	Longitude	Latitude	Elevation (m)	Continent	Country	Location	Sample Type	Biome	Biome Detail	MAT Study (°C)	MAP Study (mm)	Sample Name	Area Sampled (m²)	Area represented by GPS (m²)	Number of Subsamples	Sample Depth (cm)	Year of Sampling	Month of Sampling	Day of Sampling	Sampling Info	Sample Description	Manipulated	Sequencing Platform	Target Marker	DNA Mass Extracted From (g)	DNA Mass Extracted To (g)	DNA Size	DNA Extraction Method	Primers	Primer Sequences	pH	pH Method	Organic Matter Content (%)	Total C Content (%)	Total N Content (%)	Total P (ppm)	Total Ca (ppm)	Total K (ppm)	Dominant Plants	Other Plants	Additional Sample Info	Title	Authors	Year	Journal	DOI	Contact	Submitted by	MAT CHELSA (°C)
GF02000071S	-83.96	35.84	272	North America	USA	Knoxville, USA	shoot	forest	temperate broadleaf forest biome	NA	NA	MWLDD2	0.8	NA	1	NA	2014	August	14 to 15	100 cm hydraulic spade diameter	Whole leaf phyllosphere mature	No	Illumina	ITS2	0.25	0.25	NA_	PowerSoil DNA Isolation Kit (MoBio)	ITS3/ITS4	GCATCGATGAAGAACGCAGC/TCCTCCGCTTATTGATATGC	5.7	NA_	NA	NA	NA	NA	NA	NA	Populus deltoides	NA_	NA_	The Populus holobiont: dissecting the effects of plant niches and genotype on the microbiome.	Cregger, M.A., Veach, A.M., Yang, Z.K., Crouch, M.J., Vilgalys, R., Tuskan, G.A. and Schadt, C.W.	2018	Microbiome	10.1186/s40168-018-0413-8	schadtcw@ornl.gov	GlobalFungi	14.9
GF02000174S	-83.96	35.84	272	North America	USA	Knoxville, USA	shoot	forest	temperate broadleaf forest biome	NA	NA	2DXTD2	0.8	NA	1	NA	2014	August	14 to 15	100 cm hydraulic spade diameter	2nd year stem – developing xylem	No	Illumina	ITS2	0.1	0.1	NA_	PowerPlant Pro DNA Isolation Kit (MoBio)	ITS3/ITS4	GCATCGATGAAGAACGCAGC/TCCTCCGCTTATTGATATGC	5.7	NA_	NA	NA	NA	NA	NA	NA	Populus trichocarpa x deltoides	NA_	NA_	The Populus holobiont: dissecting the effects of plant niches and genotype on the microbiome.	Cregger, M.A., Veach, A.M., Yang, Z.K., Crouch, M.J., Vilgalys, R., Tuskan, G.A. and Schadt, C.W.	2018	Microbiome	10.1186/s40168-018-0413-8	schadtcw@ornl.gov	GlobalFungi	14.9
[truncated: 3 more columns]

## Sheet: S5E
S5E	Cryptococcus ficicola sp. nov DSM 109063
ITS1	Cryptococcus_sp5_DSM109063|F|ITS1 Extracted ITS1 sequence 68-183 (116 bp)	AGAGAATTCGGACTTCGGTCCAATCTACCCCTTTAACACCTGTGAACTGTTTTCGTGCTTCGGCACTTTACACAAACGTCTAAAAGTAATGAATGTAAACTATTATAACAATAATA
ITS2 sequence identical with C. jaspeensis
Sample ID	Longitude	Latitude	Elevation (m)	Continent	Country	Location	Sample Type	Biome	Biome Detail	MAT Study (°C)	MAP Study (mm)	Sample Name	Area Sampled (m²)	Area represented by GPS (m²)	Number of Subsamples	Sample Depth (cm)	Year of Sampling	Month of Sampling	Day of Sampling	Sampling Info	Sample Description	Manipulated	Sequencing Platform	Target Marker	DNA Mass Extracted From (g)	DNA Mass Extracted To (g)	DNA Size	DNA Extraction Method	Primers	Primer Sequences	pH	pH Method	Organic Matter Content (%)	Total C Content (%)	Total N Content (%)	Total P (ppm)	Total Ca (ppm)	Total K (ppm)	Dominant Plants	Other Plants	Additional Sample Info	Title	Authors	Year	Journal	DOI	Contact	Submitted by	MAT CHELSA (°C)
GF05014490S	8.69997	45.2487	108	Europe	Italy	Castello d’Agogna, Lombardy	air	cropland	rice plantation	2025-03-23	NA	4s2g1E	NA	NA	NA	NA	2016	June to September	NA_	sampled at a rate of 10 L/min with a volumetric spore sampler (Burkard Manufacturing) and the spores were collected on tapes coated in sterile silicone, 1.5 m above ground level	air filtrate	No	Illumina	ITS1	NA	NA	NA_	NucleoSpin Plant II kit (Macherey-Nagel)	ITS1F_KYO2/ITS2	TAGAGGAAGTAAAAGTCGTAA/GCTGCGTTCTTCATCGATGC	7	NA_	NA	NA	NA	NA	NA	NA	Oryza sativa	NA_	Aerial fungal metagenome from rice paddy day 2 week 4	Monitoring and Surveillance of Aerial Mycobiota of Rice Paddy through DNA Metabarcoding and qPCR	Franco Ortega, S., Ferrocino, I., Adams, I., Silvestri, S., Spadaro, D., Gullino, M.L. and Boonham, N.	2020	Journal of Fungi	10.3390/jof6040372	davide.spadaro@unito.it	GlobalFungi	14
[truncated: 3 more columns]

## Sheet: S5F
S5E	Cryptococcus jaspeensis sp. DSM 104549
ITS1	Cryptococcus_sp6_OR918_DSM104549|F|ITS1 Extracted ITS1 sequence 68-184 (117 bp)	AGAGAATTCGGACTTCGGTCCAATCTACCCCTTTAACACCTGTGAACTGTTTTCGTGCTTCGGCACTTTTACACAAACGTCTAAAAGTAATGAATGTAAACTATTATAACAATAATA	NOT EXACT hit

## Sheet: S5G
Cryptococcus jaspeensis sp. DSM 104549 (sp 6)
S5G	Cryptococcus ficicola sp. nov DSM 109063
both species has identical ITS2 sequences
ITS2	Cryptococcus_jaspeensis_OR918_DSM104549|F|ITS2 Extracted ITS2 sequence 343-527 (185 bp)	ATACCTCAACCCCTCAGGTTTTATTATCTGTTGGGCTTGGATTTGGGTGTCTGCCGCGACCTGCAAAGGACGTCGGCTCGCCTTAAATGTGTTAGTGAGAAGTTGACAACCTGTCAGCCTGGCGTAATAAGTTTCGCTGGGTCTCTGGGGTAGTCTTCGGCTTGCTCATAACAACCATCTTATAA
Sample ID	Longitude	Latitude	Elevation (m)	Continent	Country	Location	Sample Type	Biome	Biome Detail	MAT Study (°C)	MAP Study (mm)	Sample Name	Area Sampled (m²)	Area represented by GPS (m²)	Number of Subsamples	Sample Depth (cm)	Year of Sampling	Month of Sampling	Day of Sampling	Sampling Info	Sample Description	Manipulated	Sequencing Platform	Target Marker	DNA Mass Extracted From (g)	DNA Mass Extracted To (g)	DNA Size	DNA Extraction Method	Primers	Primer Sequences	pH	pH Method	Organic Matter Content (%)	Total C Content (%)	Total N Content (%)	Total P (ppm)	Total Ca (ppm)	Total K (ppm)	Dominant Plants	Other Plants	Additional Sample Info	Title	Authors	Year	Journal	DOI	Contact	Submitted by	MAT CHELSA (°C)
GF05003800S	10.4426	46.5218	3085	Europe	Italy	Scorluzzo rock glacier, Stelvio Pass	soil	tundra	alpine tundra biome	NA	NA	PS40	1	1	1	420-430	2017	July	25	borehole was drilled with a Beretta T22 GEO and 101 mm diameter and was cored using a widia bites core auger with compressed and refrigerated air	permafrost from rock glacier	No	Illumina	ITS2	0.25	0.25	NA_	PowerSoil DNA isolation Kit (Mobio)	ITS3/ITS4	GCATCGATGAAGAACGCAGC/TCCTCCGCTTATTGATATGC	6	H2O	NA	4.483	0.045	3080	NA	NA	NA_	NA_	NA_	Abiotic factors affecting the bacterial and fungal diversity of permafrost in a rock glacier in the Stelvio Pass (Italian Central Alps)	Sannino, C., Borruso, L., Mezzasoma, A., Battistel, D., Ponti, S., Turchetti, B., Buzzini, P. and Guglielmin, M.	2021	Applied Soil Ecology	10.1016/j.apsoil.2021.104079	pietro.buzzini@unipg.it, sannino.c@outlook.com	GlobalFungi	-3.3
GF03006636S	166.075	-21.9328	3	Australia	New Caledonia	Saint Vincent Bay	sediment	mangrove	mangrove biome	23.1	1000	R2bas_R1	10	NA	3	40-50	2016	March	NA_	8 cm core diameter	anoxic fraction	No	Illumina	ITS2	12	12	NA_	PowerSoil DNA Isolation Kit (MoBio)	ITS1F/ITS4 then fITS9/ITS4	CTTGGTCATTTAGAGGAAGTAA/TCCTCCGCTTATTGATATGC then GAACGCAGCRAAIIGYGA/TCCTCCGCTTATTGATATGC	5.7	NA_	NA	6.1	0.14	2.12	NA	NA	Rhizophora stylosa	NA_	Rhizophora, plot C	Contrasted ecological niches shape fungal and prokaryotic community structure in mangroves sediments.	Luis, P., Saint-Genis, G., Vallon, L., Bourgeois, C., Bruto, M., Marchand, C., Record, E. and Hugoni, M.	2019	Environmental Microbiology	10.1111/1462-2920.14571	mylene.hugoni@univ-lyon1.fr	GlobalFungi	23.3
GF05003806S	10.4426	46.5218	3085	Europe	Italy	Scorluzzo rock glacier, Stelvio Pass	soil	tundra	alpine tundra biome	NA	NA	PS46	1	1	1	480-491	2017	July	25	borehole was drilled with a Beretta T22 GEO and 101 mm diameter and was cored using a widia bites core auger with compressed and refrigerated air	permafrost from rock glacier	No	Illumina	ITS2	0.25	0.25	NA_	PowerSoil DNA isolation Kit (Mobio)	ITS3/ITS4	GCATCGATGAAGAACGCAGC/TCCTCCGCTTATTGATATGC	6	H2O	NA	4.446	0.057	940	NA	NA	NA_	NA_	NA_	Abiotic factors affecting the bacterial and fungal diversity of permafrost in a rock glacier in the Stelvio Pass (Italian Central Alps)	Sannino, C., Borruso, L., Mezzasoma, A., Battistel, D., Ponti, S., Turchetti, B., Buzzini, P. and Guglielmin, M.	2021	Applied Soil Ecology	10.1016/j.apsoil.2021.104079	pietro.buzzini@unipg.it, sannino.c@outlook.com	GlobalFungi	-3.3
GF05003804S	10.4426	46.5218	3085	Europe	Italy	Scorluzzo rock glacier, Stelvio Pass	soil	tundra	alpine tundra biome	NA	NA	PS44	1	1	1	430-480	2017	July	25	borehole was drilled with a Beretta T22 GEO and 101 mm diameter and was cored using a widia bites core auger with compressed and refrigerated air	permafrost from rock glacier	No	Illumina	ITS2	0.25	0.25	NA_	PowerSoil DNA isolation Kit (Mobio)	ITS3/ITS4	GCATCGATGAAGAACGCAGC/TCCTCCGCTTATTGATATGC	6	H2O	NA	4.188	0.063	1090	NA	NA	NA_	NA_	NA_	Abiotic factors affecting the bacterial and fungal diversity of permafrost in a rock glacier in the Stelvio Pass (Italian Central Alps)	Sannino, C., Borruso, L., Mezzasoma, A., Battistel, D., Ponti, S., Turchetti, B., Buzzini, P. and Guglielmin, M.	2021	Applied Soil Ecology	10.1016/j.apsoil.2021.104079	pietro.buzzini@unipg.it, sannino.c@outlook.com	GlobalFungi	-3.3
GF05003810S	10.4426	46.5218	3085	Europe	Italy	Scorluzzo rock glacier, Stelvio Pass	soil	tundra	alpine tundra biome	NA	NA	PS50	1	1	1	491-502	2017	July	25	borehole was drilled with a Beretta T22 GEO and 101 mm diameter and was cored using a widia bites core auger with compressed and refrigerated air	permafrost from rock glacier	No	Illumina	ITS2	0.25	0.25	NA_	PowerSoil DNA isolation Kit (Mobio)	ITS3/ITS4	GCATCGATGAAGAACGCAGC/TCCTCCGCTTATTGATATGC	6	H2O	NA	5.143	0.047	4340	NA	NA	NA_	NA_	NA_	Abiotic factors affecting the bacterial and fungal diversity of permafrost in a rock glacier in the Stelvio Pass (Italian Central Alps)	Sannino, C., Borruso, L., Mezzasoma, A., Battistel, D., Ponti, S., Turchetti, B., Buzzini, P. and Guglielmin, M.	2021	Applied Soil Ecology	10.1016/j.apsoil.2021.104079	pietro.buzzini@unipg.it, sannino.c@outlook.com	GlobalFungi	-3.3
GF05025802S	6.43	46.49	459	Europe	Switzerland	NA_	soil	cropland	NA_	NA	NA	GSFL135b	100	NA	25	0-20	2016	NA_	NA_	2.5 cm core diameter, triple extraction of soil samples. Top 20 cm independent on soil horizon	soil core	No	Illumina	ITS2	0.5	0.5	NA_	CTAB DNA extraction method	ITS3/ITS4	GCATCGATGAAGAACGCAGC/TCCTCCGCTTATTGATATGC	6	NA_	NA	NA	NA	NA	NA	NA	NA_	NA_	early spring after snowmelt and before fertilization	Site and land-use associations of soil bacteria and fungi define core and indicative taxa	Gschwend, F., Hartmann, M., Mayerhofer, J., Hug, A.S., Enkerli, J., Gubler, A., Meuli, R.G., Frey, B. and Widmer, F.	2021	FEMS Microbiology Ecology	10.1093/femsec/fiab165	florian.gschwend@agroscope.admin.ch	GlobalFungi	10.9
GF05003803S	10.4426	46.5218	3085	Europe	Italy	Scorluzzo rock glacier, Stelvio Pass	soil	tundra	alpine tundra biome	NA	NA	PS43	1	1	1	430-480	2017	July	25	borehole was drilled with a Beretta T22 GEO and 101 mm diameter and was cored using a widia bites core auger with compressed and refrigerated air	permafrost from rock glacier	No	Illumina	ITS2	0.25	0.25	NA_	PowerSoil DNA isolation Kit (Mobio)	ITS3/ITS4	GCATCGATGAAGAACGCAGC/TCCTCCGCTTATTGATATGC	6	H2O	NA	4.188	0.063	1090	NA	NA	NA_	NA_	NA_	Abiotic factors affecting the bacterial and fungal diversity of permafrost in a rock glacier in the Stelvio Pass (Italian Central Alps)	Sannino, C., Borruso, L., Mezzasoma, A., Battistel, D., Ponti, S., Turchetti, B., Buzzini, P. and Guglielmin, M.	2021	Applied Soil Ecology	10.1016/j.apsoil.2021.104079	pietro.buzzini@unipg.it, sannino.c@outlook.com	GlobalFungi	-3.3
GF05003801S	10.4426	46.5218	3085	Europe	Italy	Scorluzzo rock glacier, Stelvio Pass	soil	tundra	alpine tundra biome	NA	NA	PS41	1	1	1	420-430	2017	July	25	borehole was drilled with a Beretta T22 GEO and 101 mm diameter and was cored using a widia bites core auger with compressed and refrigerated air	permafrost from rock glacier	No	Illumina	ITS2	0.25	0.25	NA_	PowerSoil DNA isolation Kit (Mobio)	ITS3/ITS4	GCATCGATGAAGAACGCAGC/TCCTCCGCTTATTGATATGC	6	H2O	NA	4.483	0.045	3080	NA	NA	NA_	NA_	NA_	Abiotic factors affecting the bacterial and fungal diversity of permafrost in a rock glacier in the Stelvio Pass (Italian Central Alps)	Sannino, C., Borruso, L., Mezzasoma, A., Battistel, D., Ponti, S., Turchetti, B., Buzzini, P. and Guglielmin, M.	2021	Applied Soil Ecology	10.1016/j.apsoil.2021.104079	pietro.buzzini@unipg.it, sannino.c@outlook.com	GlobalFungi	-3.3
GF05003805S	10.4426	46.5218	3085	Europe	Italy	Scorluzzo rock glacier, Stelvio Pass	soil	tundra	alpine tundra biome	NA	NA	PS45	1	1	1	430-480	2017	July	25	borehole was drilled with a Beretta T22 GEO and 101 mm diameter and was cored using a widia bites core auger with compressed and refrigerated air	permafrost from rock glacier	No	Illumina	ITS2	0.25	0.25	NA_	PowerSoil DNA isolation Kit (Mobio)	ITS3/ITS4	GCATCGATGAAGAACGCAGC/TCCTCCGCTTATTGATATGC	6	H2O	NA	4.188	0.063	1090	NA	NA	NA_	NA_	NA_	Abiotic factors affecting the bacterial and fungal diversity of permafrost in a rock glacier in the Stelvio Pass (Italian Central Alps)	Sannino, C., Borruso, L., Mezzasoma, A., Battistel, D., Ponti, S., Turchetti, B., Buzzini, P. and Guglielmin, M.	2021	Applied Soil Ecology	10.1016/j.apsoil.2021.104079	pietro.buzzini@unipg.it, sannino.c@outlook.com	GlobalFungi	-3.3
GF05003807S	10.4426	46.5218	3085	Europe	Italy	Scorluzzo rock glacier, Stelvio Pass	soil	tundra	alpine tundra biome	NA	NA	PS47	1	1	1	480-491	2017	July	25	borehole was drilled with a Beretta T22 GEO and 101 mm diameter and was cored using a widia bites core auger with compressed and refrigerated air	permafrost from rock glacier	No	Illumina	ITS2	0.25	0.25	NA_	PowerSoil DNA isolation Kit (Mobio)	ITS3/ITS4	GCATCGATGAAGAACGCAGC/TCCTCCGCTTATTGATATGC	6	H2O	NA	4.446	0.057	940	NA	NA	NA_	NA_	NA_	Abiotic factors affecting the bacterial and fungal diversity of permafrost in a rock glacier in the Stelvio Pass (Italian Central Alps)	Sannino, C., Borruso, L., Mezzasoma, A., Battistel, D., Ponti, S., Turchetti, B., Buzzini, P. and Guglielmin, M.	2021	Applied Soil Ecology	10.1016/j.apsoil.2021.104079	pietro.buzzini@unipg.it, sannino.c@outlook.com	GlobalFungi	-3.3
GF05003802S	10.4426	46.5218	3085	Europe	Italy	Scorluzzo rock glacier, Stelvio Pass	soil	tundra	alpine tundra biome	NA	NA	PS42	1	1	1	420-430	2017	July	25	borehole was drilled with a Beretta T22 GEO and 101 mm diameter and was cored using a widia bites core auger with compressed and refrigerated air	permafrost from rock glacier	No	Illumina	ITS2	0.25	0.25	NA_	PowerSoil DNA isolation Kit (Mobio)	ITS3/ITS4	GCATCGATGAAGAACGCAGC/TCCTCCGCTTATTGATATGC	6	H2O	NA	4.483	0.045	3080	NA	NA	NA_	NA_	NA_	Abiotic factors affecting the bacterial and fungal diversity of permafrost in a rock glacier in the Stelvio Pass (Italian Central Alps)	Sannino, C., Borruso, L., Mezzasoma, A., Battistel, D., Ponti, S., Turchetti, B., Buzzini, P. and Guglielmin, M.	2021	Applied Soil Ecology	10.1016/j.apsoil.2021.104079	pietro.buzzini@unipg.it, sannino.c@outlook.com	GlobalFungi	-3.3
GF05003812S	10.4426	46.5218	3085	Europe	Italy	Scorluzzo rock glacier, Stelvio Pass	soil	tundra	alpine tundra biome	NA	NA	PS52	1	1	1	502-524	2017	July	25	borehole was drilled with a Beretta T22 GEO and 101 mm diameter and was cored using a widia bites core auger with compressed and refrigerated air	permafrost from rock glacier	No	Illumina	ITS2	0.25	0.25	NA_	PowerSoil DNA isolation Kit (Mobio)	ITS3/ITS4	GCATCGATGAAGAACGCAGC/TCCTCCGCTTATTGATATGC	6	H2O	NA	5.802	0.052	4330	NA	NA	NA_	NA_	NA_	Abiotic factors affecting the bacterial and fungal diversity of permafrost in a rock glacier in the Stelvio Pass (Italian Central Alps)	Sannino, C., Borruso, L., Mezzasoma, A., Battistel, D., Ponti, S., Turchetti, B., Buzzini, P. and Guglielmin, M.	2021	Applied Soil Ecology	10.1016/j.apsoil.2021.104079	pietro.buzzini@unipg.it, sannino.c@outlook.com	GlobalFungi	-3.3
GF05003809S	10.4426	46.5218	3085	Europe	Italy	Scorluzzo rock glacier, Stelvio Pass	soil	tundra	alpine tundra biome	NA	NA	PS49	1	1	1	491-502	2017	July	25	borehole was drilled with a Beretta T22 GEO and 101 mm diameter and was cored using a widia bites core auger with compressed and refrigerated air	permafrost from rock glacier	No	Illumina	ITS2	0.25	0.25	NA_	PowerSoil DNA isolation Kit (Mobio)	ITS3/ITS4	GCATCGATGAAGAACGCAGC/TCCTCCGCTTATTGATATGC	6	H2O	NA	5.143	0.047	4340	NA	NA	NA_	NA_	NA_	Abiotic factors affecting the bacterial and fungal diversity of permafrost in a rock glacier in the Stelvio Pass (Italian Central Alps)	Sannino, C., Borruso, L., Mezzasoma, A., Battistel, D., Ponti, S., Turchetti, B., Buzzini, P. and Guglielmin, M.	2021	Applied Soil Ecology	10.1016/j.apsoil.2021.104079	pietro.buzzini@unipg.it, sannino.c@outlook.com	GlobalFungi	-3.3
GF05003813S	10.4426	46.5218	3085	Europe	Italy	Scorluzzo rock glacier, Stelvio Pass	soil	tundra	alpine tundra biome	NA	NA	PS53	1	1	1	502-524	2017	July	25	borehole was drilled with a Beretta T22 GEO and 101 mm diameter and was cored using a widia bites core auger with compressed and refrigerated air	permafrost from rock glacier	No	Illumina	ITS2	0.25	0.25	NA_	PowerSoil DNA isolation Kit (Mobio)	ITS3/ITS4	GCATCGATGAAGAACGCAGC/TCCTCCGCTTATTGATATGC	6	H2O	NA	5.802	0.052	4330	NA	NA	NA_	NA_	NA_	Abiotic factors affecting the bacterial and fungal diversity of permafrost in a rock glacier in the Stelvio Pass (Italian Central Alps)	Sannino, C., Borruso, L., Mezzasoma, A., Battistel, D., Ponti, S., Turchetti, B., Buzzini, P. and Guglielmin, M.	2021	Applied Soil Ecology	10.1016/j.apsoil.2021.104079	pietro.buzzini@unipg.it, sannino.c@outlook.com	GlobalFungi	-3.3
GF05003811S	10.4426	46.5218	3085	Europe	Italy	Scorluzzo rock glacier, Stelvio Pass	soil	tundra	alpine tundra biome	NA	NA	PS51	1	1	1	491-502	2017	July	25	borehole was drilled with a Beretta T22 GEO and 101 mm diameter and was cored using a widia bites core auger with compressed and refrigerated air	permafrost from rock glacier	No	Illumina	ITS2	0.25	0.25	NA_	PowerSoil DNA isolation Kit (Mobio)	ITS3/ITS4	GCATCGATGAAGAACGCAGC/TCCTCCGCTTATTGATATGC	6	H2O	NA	5.143	0.047	4340	NA	NA	NA_	NA_	NA_	Abiotic factors affecting the bacterial and fungal diversity of permafrost in a rock glacier in the Stelvio Pass (Italian Central Alps)	Sannino, C., Borruso, L., Mezzasoma, A., Battistel, D., Ponti, S., Turchetti, B., Buzzini, P. and Guglielmin, M.	2021	Applied Soil Ecology	10.1016/j.apsoil.2021.104079	pietro.buzzini@unipg.it, sannino.c@outlook.com	GlobalFungi	-3.3
GF05003808S	10.4426	46.5218	3085	Europe	Italy	Scorluzzo rock glacier, Stelvio Pass	soil	tundra	alpine tundra biome	NA	NA	PS48	1	1	1	480-491	2017	July	25	borehole was drilled with a Beretta T22 GEO and 101 mm diameter and was cored using a widia bites core auger with compressed and refrigerated air	permafrost from rock glacier	No	Illumina	ITS2	0.25	0.25	NA_	PowerSoil DNA isolation Kit (Mobio)	ITS3/ITS4	GCATCGATGAAGAACGCAGC/TCCTCCGCTTATTGATATGC	6	H2O	NA	4.446	0.057	940	NA	NA	NA_	NA_	NA_	Abiotic factors affecting the bacterial and fungal diversity of permafrost in a rock glacier in the Stelvio Pass (Italian Central Alps)	Sannino, C., Borruso, L., Mezzasoma, A., Battistel, D., Ponti, S., Turchetti, B., Buzzini, P. and Guglielmin, M.	2021	Applied Soil Ecology	10.1016/j.apsoil.2021.104079	pietro.buzzini@unipg.it, sannino.c@outlook.com	GlobalFungi	-3.3
GF05003814S	10.4426	46.5218	3085	Europe	Italy	Scorluzzo rock glacier, Stelvio Pass	soil	tundra	alpine tundra biome	NA	NA	PS54	1	1	1	502-524	2017	July	25	borehole was drilled with a Beretta T22 GEO and 101 mm diameter and was cored using a widia bites core auger with compressed and refrigerated air	permafrost from rock glacier	No	Illumina	ITS2	0.25	0.25	NA_	PowerSoil DNA isolation Kit (Mobio)	ITS3/ITS4	GCATCGATGAAGAACGCAGC/TCCTCCGCTTATTGATATGC	6	H2O	NA	5.802	0.052	4330	NA	NA	NA_	NA_	NA_	Abiotic factors affecting the bacterial and fungal diversity of permafrost in a rock glacier in the Stelvio Pass (Italian Central Alps)	Sannino, C., Borruso, L., Mezzasoma, A., Battistel, D., Ponti, S., Turchetti, B., Buzzini, P. and Guglielmin, M.	2021	Applied Soil Ecology	10.1016/j.apsoil.2021.104079	pietro.buzzini@unipg.it, sannino.c@outlook.com	GlobalFungi	-3.3
GF05003799S	10.4426	46.5218	3085	Europe	Italy	Scorluzzo rock glacier, Stelvio Pass	soil	tundra	alpine tundra biome	NA	NA	PS39	1	1	1	410-420	2017	July	25	borehole was drilled with a Beretta T22 GEO and 101 mm diameter and was cored using a widia bites core auger with compressed and refrigerated air	permafrost from rock glacier	No	Illumina	ITS2	0.25	0.25	NA_	PowerSoil DNA isolation Kit (Mobio)	ITS3/ITS4	GCATCGATGAAGAACGCAGC/TCCTCCGCTTATTGATATGC	6	H2O	NA	4.4	0.043	2590	NA	NA	NA_	NA_	NA_	Abiotic factors affecting the bacterial and fungal diversity of permafrost in a rock glacier in the Stelvio Pass (Italian Central Alps)	Sannino, C., Borruso, L., Mezzasoma, A., Battistel, D., Ponti, S., Turchetti, B., Buzzini, P. and Guglielmin, M.	2021	Applied Soil Ecology	10.1016/j.apsoil.2021.104079	pietro.buzzini@unipg.it, sannino.c@outlook.com	GlobalFungi	-3.3
GF05003798S	10.4426	46.5218	3085	Europe	Italy	Scorluzzo rock glacier, Stelvio Pass	soil	tundra	alpine tundra biome	NA	NA	PS38	1	1	1	410-420	2017	July	25	borehole was drilled with a Beretta T22 GEO and 101 mm diameter and was cored using a widia bites core auger with compressed and refrigerated air	permafrost from rock glacier	No	Illumina	ITS2	0.25	0.25	NA_	PowerSoil DNA isolation Kit (Mobio)	ITS3/ITS4	GCATCGATGAAGAACGCAGC/TCCTCCGCTTATTGATATGC	6	H2O	NA	4.4	0.043	2590	NA	NA	NA_	NA_	NA_	Abiotic factors affecting the bacterial and fungal diversity of permafrost in a rock glacier in the Stelvio Pass (Italian Central Alps)	Sannino, C., Borruso, L., Mezzasoma, A., Battistel, D., Ponti, S., Turchetti, B., Buzzini, P. and Guglielmin, M.	2021	Applied Soil Ecology	10.1016/j.apsoil.2021.104079	pietro.buzzini@unipg.it, sannino.c@outlook.com	GlobalFungi	-3.3
GF05003797S	10.4426	46.5218	3085	Europe	Italy	Scorluzzo rock glacier, Stelvio Pass	soil	tundra	alpine tundra biome	NA	NA	PS37	1	1	1	410-420	2017	July	25	borehole was drilled with a Beretta T22 GEO and 101 mm diameter and was cored using a widia bites core auger with compressed and refrigerated air	permafrost from rock glacier	No	Illumina	ITS2	0.25	0.25	NA_	PowerSoil DNA isolation Kit (Mobio)	ITS3/ITS4	GCATCGATGAAGAACGCAGC/TCCTCCGCTTATTGATATGC	6	H2O	NA	4.4	0.043	2590	NA	NA	NA_	NA_	NA_	Abiotic factors affecting the bacterial and fungal diversity of permafrost in a rock glacier in the Stelvio Pass (Italian Central Alps)	Sannino, C., Borruso, L., Mezzasoma, A., Battistel, D., Ponti, S., Turchetti, B., Buzzini, P. and Guglielmin, M.	2021	Applied Soil Ecology	10.1016/j.apsoil.2021.104079	pietro.buzzini@unipg.it, sannino.c@outlook.com	GlobalFungi	-3.3
[truncated: 3 more columns]

## Sheet: S5H
S5H	Cryptococcus hyracis sp. nov., DSM 117690 (MF34) (sp. 1)
ITS1	Cryptococcus_sp1_MF34_DSM117690|F|ITS1 Extracted ITS1 sequence 68-189 (122 bp)	AGAGAATACTGGACTTCGGTCCATTTATCTACCCATCTACACCTGTGAACTGTTTATGTGCTTCGGCACGTTTTACACAAACTTCTAAATGTAATGAATGTAATCTTATTATAACAATAATA	not distinct, identical with C. tetragattii, C. deuterogattii, C. bacillisporus
ITS2	Cryptococcus_sp1_MF34_DSM117690|F|ITS2 Extracted ITS2 sequence 348-533 (186 bp)	AAATCTCAATCCCTCGGGTTTTATTACCTGTTGGACTTGGATTTGGGTGTTTGCCGCGACCTGCAAAGGACGTCGGCTCGCCTTAAATGTGTTAGTGGGAAGGTGATTACCTGTCAGCCCGGCGTAATAAGTTTCGCTGGGCCTATGGGGTAGTCTTCGGCTTGCTGATAACAACCATCTCTTTTT	not distinct, identical with Cryptococcus deneoformans

## Sheet: S5I
S5I	Cryptococcus deneoformans JEC21 DSM117684,
	Cryptococcus hyracis sp. nov., DSM 117690 (MF34)
	both species have identical ITS2
ITS2	Cryptococcus_deneoformans_JEC21_DSM117684|F|ITS2 Extracted ITS2 sequence 348-533 (186 bp)	AAATCTCAATCCCTCGGGTTTTATTACCTGTTGGACTTGGATTTGGGTGTTTGCCGCGACCTGCAAAGGACGTCGGCTCGCCTTAAATGTGTTAGTGGGAAGGTGATTACCTGTCAGCCCGGCGTAATAAGTTTCGCTGGGCCTATGGGGTAGTCTTCGGCTTGCTGATAACAACCATCTCTTTTT
ITS2	Cryptococcus_sp1_MF34_DSM117690|F|ITS2 Extracted ITS2 sequence 348-533 (186 bp)	AAATCTCAATCCCTCGGGTTTTATTACCTGTTGGACTTGGATTTGGGTGTTTGCCGCGACCTGCAAAGGACGTCGGCTCGCCTTAAATGTGTTAGTGGGAAGGTGATTACCTGTCAGCCCGGCGTAATAAGTTTCGCTGGGCCTATGGGGTAGTCTTCGGCTTGCTGATAACAACCATCTCTTTTT
Sample ID	Longitude	Latitude	Elevation (m)	Continent	Country	Location	Sample Type	Biome	Biome Detail	MAT Study (°C)	MAP Study (mm)	Sample Name	Area Sampled (m²)	Area represented by GPS (m²)	Number of Subsamples	Sample Depth (cm)	Year of Sampling	Month of Sampling	Day of Sampling	Sampling Info	Sample Description	Manipulated	Sequencing Platform	Target Marker	DNA Mass Extracted From (g)	DNA Mass Extracted To (g)	DNA Size	DNA Extraction Method	Primers	Primer Sequences	pH	pH Method	Organic Matter Content (%)	Total C Content (%)	Total N Content (%)	Total P (ppm)	Total Ca (ppm)	Total K (ppm)	Dominant Plants	Other Plants	Additional Sample Info	Title	Authors	Year	Journal	DOI	Contact	Submitted by	MAT CHELSA (°C)
GF02001152S	-86.09	44.26	191	North America	USA	Michigan	shoot	forest	temperate mixed forest biome	7.9	839	Red_maple_paired_reads_UD1	NA	150	8	NA	2016	May	NA_	10-cm2 bark sample on the geographical north and south side of each tree to the depth of the vascular cambium	inner bark of stem	No	Illumina	ITS2	0.3	0.3	NA_	DNeasy Plant Mini Kit (MoBio)	5.8S_Fun/ITS4_Fun	AACTTTYRRCAAYGGATCWCT/AGCCTCCGCTTATTGATATGCTTAART	5	H2O	NA	NA	NA	NA	NA	NA	Acer rubrum	NA_	surface sterilized to remove epiphytic microorganisms; chemical characteristics given for bark samples not surface sterilized.	Environmental filtering structures fungal endophyte communities in tree bark.	Pellitier, P. T., Zak, D. R. and Salley, S. O.	2019	Molecular Ecology	10.1111/mec.15237	ptpell@umich.edu	GlobalFungi	7.9
GF02001155S	-86.09	44.26	191	North America	USA	Michigan	shoot	forest	temperate mixed forest biome	7.9	839	White_oak_paired_reads_UD1	NA	150	8	NA	2016	May	NA_	10-cm2 bark sample on the geographical north and south side of each tree to the depth of the vascular cambium	inner bark of stem	No	Illumina	ITS2	0.3	0.3	NA_	DNeasy Plant Mini Kit (MoBio)	5.8S_Fun/ITS4_Fun	AACTTTYRRCAAYGGATCWCT/AGCCTCCGCTTATTGATATGCTTAART	5	H2O	NA	NA	NA	NA	NA	NA	Quercus alba	NA_	surface sterilized to remove epiphytic microorganisms; chemical characteristics given for bark samples not surface sterilized.	Environmental filtering structures fungal endophyte communities in tree bark.	Pellitier, P. T., Zak, D. R. and Salley, S. O.	2019	Molecular Ecology	10.1111/mec.15237	ptpell@umich.edu	GlobalFungi	7.9
GF02000001S	-70.8394	-27.4676	148	South America	Chile	Quebrada Seca site, Copiapo	soil	desert	desert biome	16.8	31	QS15F-2A	NA	10000	10	0-30	2015	September	NA_	30 cm core diameter	bulk soil_30 cm depth	No	Illumina	ITS2	NA	NA	NA_	powdered glass method (Devi et al. 2015)	fITS9/ITS4	GAACGCAGCRAAIIGYGA/TCCTCCGCTTATTGATATGC	8.2	NA_	0.55	NA	3e-04	28	NA	120	Cistanthe longiscapa	NA_	rainy year	Microbiome dynamics associated with the Atacama Flowering Desert.	Araya, J.P., González, M., Cardinale, M., Schnell, S. and Stoll, A.	2019	Frontiers in Microbiology	10.3389/fmicb.2019.03160	alexandra.stoll@ceaza.cl	GlobalFungi	16.8
GF02000002S	-70.8394	-27.4676	148	South America	Chile	Quebrada Seca site, Copiapo	soil	desert	desert biome	16.8	31	QS15FTG-2A	NA	10000	10	0-30	2015	September	NA_	30 cm core diameter	bulk soil_30 cm depth	No	Illumina	ITS2	NA	NA	NA_	powdered glass method (Devi et al. 2015)	fITS9/ITS4	GAACGCAGCRAAIIGYGA/TCCTCCGCTTATTGATATGC	8.2	NA_	0.55	NA	3e-04	28	NA	120	Cistanthe longiscapa	NA_	rainy year	Microbiome dynamics associated with the Atacama Flowering Desert.	Araya, J.P., González, M., Cardinale, M., Schnell, S. and Stoll, A.	2019	Frontiers in Microbiology	10.3389/fmicb.2019.03160	alexandra.stoll@ceaza.cl	GlobalFungi	16.8
GF05003573S	-48.4279	-22.8437	748	South America	Brazil	Botucatu, Sao Paulo	soil	anthropogenic	urban biome	19.1	1324	ABB4	1	1	1	0-10	2018	October	30	soil collected with metal shovel (cleaned with cotton soaked in 70% alcohol before each sampling) after removal of superficial layers of litter, vegetable fragments or grass.	Soil of Abandoned Building 4	No	Illumina	ITS2	NA	NA	NA_	PowerSoil DNA isolation Kit (Mobio)	5.8S_Fun/ITS4_Fun	AACTTTYRRCAAYGGATCWCT/AGCCTCCGCTTATTGATATGCTTAART	5.4	CaCl2	NA	NA	NA	NA	NA	NA	NA_	NA_	Soil of Abandoned Building 4	Soil Mycobiome Is Shaped by Vegetation and Microhabitats: A Regional-Scale Study in Southeastern Brazil	Yamauchi, D.H., Garcia Garces, H., Teixeira, M.D.M., Rodrigues, G.F.B., Ullmann, L.S., Garcia Garces, A., Hebeler-Barbosa, F. and Bagagli, E.	2021	Journal of Fungi	10.3390/jof7080587	danihyamauchi@gmail.com, eduardo.bagagli@unesp.br	GlobalFungi	20.3
GF02001146S	-86.09	44.26	191	North America	USA	Michigan	shoot	forest	temperate mixed forest biome	7.9	839	White_pine_paired_reads_UD1	NA	150	8	NA	2016	May	NA_	10-cm2 bark sample on the geographical north and south side of each tree to the depth of the vascular cambium	inner bark of stem	No	Illumina	ITS2	0.3	0.3	NA_	DNeasy Plant Mini Kit (MoBio)	5.8S_Fun/ITS4_Fun	AACTTTYRRCAAYGGATCWCT/AGCCTCCGCTTATTGATATGCTTAART	5	H2O	NA	NA	NA	NA	NA	NA	Pinus strobus	NA_	surface sterilized to remove epiphytic microorganisms; chemical characteristics given for bark samples not surface sterilized.	Environmental filtering structures fungal endophyte communities in tree bark.	Pellitier, P. T., Zak, D. R. and Salley, S. O.	2019	Molecular Ecology	10.1111/mec.15237	ptpell@umich.edu	GlobalFungi	7.9
GF03003830S	-123.054	38.3197	1	Pacific Ocean	USA	Westside Point, Bodega Bay, California	root	aquatic	marine biome	NA	NA	zr1959_53	1	NA	1	NA	2016	August	19	6 cm core diameter - modified PVC pipe, Bulk Rhizome from single plant, Epiphyte	Zostera marina rhizome epiphyte	No	Illumina	ITS2	NA	NA	NA_	PowerSoil DNA Isolation Kit (Mo Bio) with minor changes	5.8S_Fun/ITS4_Fun	AACTTTYRRCAAYGGATCWCT/AGCCTCCGCTTATTGATATGCTTAART	NA	H2O	NA	NA	NA	NA	NA	NA	Zostera marina	NA_	timepoint T3; Ammonia_H20_mgperL=0.77; Nitrate_H20_mgperL=0; Nitrite_H20_ppb=9; Phosphorus_H20=NA_; Salinity_H20=49.2	Characterization of the mycobiome of the seagrass, Zostera marina, reveals putative associations with marine chytrids.	Ettinger, C.L. and Eisen, J.A.	2019	Frontiers in Microbiology	10.3389/fmicb.2019.02476	clettinger@ucdavis.edu	GlobalFungi	14.9
GF05006132S	172.346	-43.6475	38	Australia	New Zealand	Lincoln	soil	anthropogenic	pasture	NA	600	Fungal_ITS_LD37_D1	1	NA	1	0-10	2017	May	NA_	soil monolits were collected by driving a steel tube 0.2 m diameter, 1.7 m length	top soil, consisting mostly of A horizon with a thin overlying O horizon layer	No	Illumina	ITS2	1.5	1.5	NA_	Nucleospin Soil DNA extraction kit (Macherey-Nagel)	fITS7/ITS4	GTGARTCATCGAATCTTTG/TCCTCCGCTTATTGATATGC	6.4	NA_	NA	NA	NA	NA	NA	NA	Medicago sativa	NA_	sample ID 37; cut-and-carry, non-irrigated, non-fertilised lucerne	Depth-structuring of multi-kingdom soil communities in agricultural pastures.	Dopheide, A., Davis, C., Nuñez, J., Rogers, G., Whitehead, D. and Grelet, G.A.,	2021	FEMS Microbiology Ecology	10.1093/femsec/fiab156	dopheidea@landcareresearch.co.nz	GlobalFungi	12.1
GF05006117S	172.346	-43.6475	38	Australia	New Zealand	Lincoln	soil	anthropogenic	pasture	NA	600	Fungal_ITS_LD12_D9b	1	NA	1	110-170	2017	May	NA_	soil monolits were collected by driving a steel tube 0.2 m diameter, 1.7 m length	lower sub-soil or B horizon, with very few or no roots	No	Illumina	ITS2	1.5	1.5	NA_	Nucleospin Soil DNA extraction kit (Macherey-Nagel)	fITS7/ITS4	GTGARTCATCGAATCTTTG/TCCTCCGCTTATTGATATGC	6.4	NA_	NA	NA	NA	NA	NA	NA	Medicago sativa	NA_	sample ID 116; cut-and-carry, non-irrigated, non-fertilised lucerne	Depth-structuring of multi-kingdom soil communities in agricultural pastures.	Dopheide, A., Davis, C., Nuñez, J., Rogers, G., Whitehead, D. and Grelet, G.A.,	2021	FEMS Microbiology Ecology	10.1093/femsec/fiab156	dopheidea@landcareresearch.co.nz	GlobalFungi	12.1
GF05006121S	172.346	-43.6475	38	Australia	New Zealand	Lincoln	soil	anthropogenic	pasture	NA	600	Fungal_ITS_LD15_D4	1	NA	1	30-50	2017	May	NA_	soil monolits were collected by driving a steel tube 0.2 m diameter, 1.7 m length	upper sub-soil or B horizon, below typical tillage depths, within reach of plant roots but below the main root zone	No	Illumina	ITS2	1.5	1.5	NA_	Nucleospin Soil DNA extraction kit (Macherey-Nagel)	fITS7/ITS4	GTGARTCATCGAATCTTTG/TCCTCCGCTTATTGATATGC	6.4	NA_	NA	NA	NA	NA	NA	NA	Medicago sativa	NA_	sample ID 76; cut-and-carry, non-irrigated, non-fertilised lucerne	Depth-structuring of multi-kingdom soil communities in agricultural pastures.	Dopheide, A., Davis, C., Nuñez, J., Rogers, G., Whitehead, D. and Grelet, G.A.,	2021	FEMS Microbiology Ecology	10.1093/femsec/fiab156	dopheidea@landcareresearch.co.nz	GlobalFungi	12.1
GF02001144S	-85.97	44.28	201	North America	USA	Michigan	shoot	forest	temperate mixed forest biome	7.9	839	Black_oak_paired_reads_PC	NA	150	8	NA	2016	May	NA_	10-cm2 bark sample on the geographical north and south side of each tree to the depth of the vascular cambium	inner bark of stem	No	Illumina	ITS2	0.3	0.3	NA_	DNeasy Plant Mini Kit (MoBio)	5.8S_Fun/ITS4_Fun	AACTTTYRRCAAYGGATCWCT/AGCCTCCGCTTATTGATATGCTTAART	5	H2O	NA	NA	NA	NA	NA	NA	Quercus velutina	NA_	surface sterilized to remove epiphytic microorganisms; chemical characteristics given for bark samples not surface sterilized.	Environmental filtering structures fungal endophyte communities in tree bark.	Pellitier, P. T., Zak, D. R. and Salley, S. O.	2019	Molecular Ecology	10.1111/mec.15237	ptpell@umich.edu	GlobalFungi	7.8
GF02001151S	-86.09	44.26	191	North America	USA	Michigan	shoot	forest	temperate mixed forest biome	7.9	839	Red_pine_paired_reads_UD1	NA	150	8	NA	2016	May	NA_	10-cm2 bark sample on the geographical north and south side of each tree to the depth of the vascular cambium	inner bark of stem	No	Illumina	ITS2	0.3	0.3	NA_	DNeasy Plant Mini Kit (MoBio)	5.8S_Fun/ITS4_Fun	AACTTTYRRCAAYGGATCWCT/AGCCTCCGCTTATTGATATGCTTAART	5	H2O	NA	NA	NA	NA	NA	NA	Pinus resinosa	NA_	surface sterilized to remove epiphytic microorganisms; chemical characteristics given for bark samples not surface sterilized.	Environmental filtering structures fungal endophyte communities in tree bark.	Pellitier, P. T., Zak, D. R. and Salley, S. O.	2019	Molecular Ecology	10.1111/mec.15237	ptpell@umich.edu	GlobalFungi	7.9
GF03003664S	-123.054	38.3204	1	Pacific Ocean	USA	Westside Point, Bodega Bay, California	root	aquatic	marine biome	NA	NA	zr1959_2	1	NA	1	NA	2016	August	19	6 cm core diameter - modified PVC pipe, Single Root, Epiphyte	Zostera marina root epiphyte	No	Illumina	ITS2	NA	NA	surface of single root	PowerSoil DNA Isolation Kit (Mo Bio) with minor changes	5.8S_Fun/ITS4_Fun	AACTTTYRRCAAYGGATCWCT/AGCCTCCGCTTATTGATATGCTTAART	NA	H2O	NA	NA	NA	NA	NA	NA	Zostera marina	NA_	timepoint T3; Ammonia_H20_mgperL=0.23; Nitrate_H20_mgperL=0; Nitrite_H20_ppb=38; Phosphorus_H20=NA_; Salinity_H20=49.6	Characterization of the mycobiome of the seagrass, Zostera marina, reveals putative associations with marine chytrids.	Ettinger, C.L. and Eisen, J.A.	2019	Frontiers in Microbiology	10.3389/fmicb.2019.02476	clettinger@ucdavis.edu	GlobalFungi	14.9
GF03003885S	-162.821	55.3289	0	Pacific Ocean	USA	Alaska - Izembek	shoot	aquatic	marine biome	NA	NA	F.Plate_1.ZM305_L	1	NA	1	NA	2016	October	NA_	2 cm section of healthy green leaf tissue	Zostera marina shoot epiphytes	No	Illumina	ITS2	NA	NA	2 cm section of leaf	ZymoBIOMICS DNA Miniprep kit (Zymo Research) with minor modifications	ITS9/ITS4	GCATTAGAAACTGCTCGTAATG/TCCTCCGCTTATTGATATGC	NA	NA_	NA	NA	NA	NA	NA	NA	Zostera marina	NA_	NA_	Global diversity and biogeography of the Zostera marina mycobiome.	Ettinger, C.L., Vann, L.E. and Eisen, J.A.	2021	Applied and Environmental Microbiology	10.1128/AEM.02795-20	clettinger@ucdavis.edu	GlobalFungi	4.6
GF03003698S	-123.054	38.3202	1	Pacific Ocean	USA	Westside Point, Bodega Bay, California	root	aquatic	marine biome	NA	NA	zr1959_122	1	NA	1	NA	2016	August	19	6 cm core diameter - modified PVC pipe, Single Root, Endophyte	Zostera marina root endophyte	No	Illumina	ITS2	NA	NA	single root	PowerSoil DNA Isolation Kit (Mo Bio) with minor changes	5.8S_Fun/ITS4_Fun	AACTTTYRRCAAYGGATCWCT/AGCCTCCGCTTATTGATATGCTTAART	NA	H2O	NA	NA	NA	NA	NA	NA	Zostera marina	NA_	timepoint T3; Ammonia_H20_mgperL=0.35; Nitrate_H20_mgperL=0; Nitrite_H20_ppb=0; Phosphorus_H20=NA_; Salinity_H20=49.5	Characterization of the mycobiome of the seagrass, Zostera marina, reveals putative associations with marine chytrids.	Ettinger, C.L. and Eisen, J.A.	2019	Frontiers in Microbiology	10.3389/fmicb.2019.02476	clettinger@ucdavis.edu	GlobalFungi	14.9
GF05006208S	172.346	-43.6475	38	Australia	New Zealand	Lincoln	soil	anthropogenic	pasture	NA	600	Fungal_ITS_RI41_D4	1	NA	1	30-50	2017	May	NA_	soil monolits were collected by driving a steel tube 0.2 m diameter, 1.7 m length	upper sub-soil or B horizon, below typical tillage depths, within reach of plant roots but below the main root zone	No	Illumina	ITS2	1.5	1.5	NA_	Nucleospin Soil DNA extraction kit (Macherey-Nagel)	fITS7/ITS4	GTGARTCATCGAATCTTTG/TCCTCCGCTTATTGATATGC	6.4	NA_	NA	NA	NA	NA	NA	NA	Lolium perenne, Trifolium repens	NA_	sample ID 2; grazed, irrigated and effluent-fertilised mixed ryegrass/clover	Depth-structuring of multi-kingdom soil communities in agricultural pastures.	Dopheide, A., Davis, C., Nuñez, J., Rogers, G., Whitehead, D. and Grelet, G.A.,	2021	FEMS Microbiology Ecology	10.1093/femsec/fiab156	dopheidea@landcareresearch.co.nz	GlobalFungi	12.1
GF02001150S	-85.97	44.28	201	North America	USA	Michigan	shoot	forest	temperate mixed forest biome	7.9	839	Red_pine_paired_reads_PC	NA	150	8	NA	2016	May	NA_	10-cm2 bark sample on the geographical north and south side of each tree to the depth of the vascular cambium	inner bark of stem	No	Illumina	ITS2	0.3	0.3	NA_	DNeasy Plant Mini Kit (MoBio)	5.8S_Fun/ITS4_Fun	AACTTTYRRCAAYGGATCWCT/AGCCTCCGCTTATTGATATGCTTAART	5	H2O	NA	NA	NA	NA	NA	NA	Pinus resinosa	NA_	surface sterilized to remove epiphytic microorganisms; chemical characteristics given for bark samples not surface sterilized.	Environmental filtering structures fungal endophyte communities in tree bark.	Pellitier, P. T., Zak, D. R. and Salley, S. O.	2019	Molecular Ecology	10.1111/mec.15237	ptpell@umich.edu	GlobalFungi	7.8
GF05006120S	172.346	-43.6475	38	Australia	New Zealand	Lincoln	soil	anthropogenic	pasture	NA	600	Fungal_ITS_LD15_D1	1	NA	1	0-10	2017	May	NA_	soil monolits were collected by driving a steel tube 0.2 m diameter, 1.7 m length	top soil, consisting mostly of A horizon with a thin overlying O horizon layer	No	Illumina	ITS2	1.5	1.5	NA_	Nucleospin Soil DNA extraction kit (Macherey-Nagel)	fITS7/ITS4	GTGARTCATCGAATCTTTG/TCCTCCGCTTATTGATATGC	6.4	NA_	NA	NA	NA	NA	NA	NA	Medicago sativa	NA_	sample ID 74; cut-and-carry, non-irrigated, non-fertilised lucerne	Depth-structuring of multi-kingdom soil communities in agricultural pastures.	Dopheide, A., Davis, C., Nuñez, J., Rogers, G., Whitehead, D. and Grelet, G.A.,	2021	FEMS Microbiology Ecology	10.1093/femsec/fiab156	dopheidea@landcareresearch.co.nz	GlobalFungi	12.1
GF05006114S	172.346	-43.6475	38	Australia	New Zealand	Lincoln	soil	anthropogenic	pasture	NA	600	Fungal_ITS_LD12_D1	1	NA	1	0-10	2017	May	NA_	soil monolits were collected by driving a steel tube 0.2 m diameter, 1.7 m length	top soil, consisting mostly of A horizon with a thin overlying O horizon layer	No	Illumina	ITS2	1.5	1.5	NA_	Nucleospin Soil DNA extraction kit (Macherey-Nagel)	fITS7/ITS4	GTGARTCATCGAATCTTTG/TCCTCCGCTTATTGATATGC	6.4	NA_	NA	NA	NA	NA	NA	NA	Medicago sativa	NA_	sample ID 10; cut-and-carry, non-irrigated, non-fertilised lucerne	Depth-structuring of multi-kingdom soil communities in agricultural pastures.	Dopheide, A., Davis, C., Nuñez, J., Rogers, G., Whitehead, D. and Grelet, G.A.,	2021	FEMS Microbiology Ecology	10.1093/femsec/fiab156	dopheidea@landcareresearch.co.nz	GlobalFungi	12.1
GF05006143S	172.346	-43.6475	38	Australia	New Zealand	Lincoln	soil	anthropogenic	pasture	NA	600	Fungal_ITS_LD58_D4	1	NA	1	30-50	2017	May	NA_	soil monolits were collected by driving a steel tube 0.2 m diameter, 1.7 m length	upper sub-soil or B horizon, below typical tillage depths, within reach of plant roots but below the main root zone	No	Illumina	ITS2	1.5	1.5	NA_	Nucleospin Soil DNA extraction kit (Macherey-Nagel)	fITS7/ITS4	GTGARTCATCGAATCTTTG/TCCTCCGCTTATTGATATGC	6.4	NA_	NA	NA	NA	NA	NA	NA	Medicago sativa	NA_	sample ID 20; cut-and-carry, non-irrigated, non-fertilised lucerne	Depth-structuring of multi-kingdom soil communities in agricultural pastures.	Dopheide, A., Davis, C., Nuñez, J., Rogers, G., Whitehead, D. and Grelet, G.A.,	2021	FEMS Microbiology Ecology	10.1093/femsec/fiab156	dopheidea@landcareresearch.co.nz	GlobalFungi	12.1
GF05006186S	172.346	-43.6475	38	Australia	New Zealand	Lincoln	soil	anthropogenic	pasture	NA	600	Fungal_ITS_LI53_D4	1	NA	1	30-50	2017	May	NA_	soil monolits were collected by driving a steel tube 0.2 m diameter, 1.7 m length	upper sub-soil or B horizon, below typical tillage depths, within reach of plant roots but below the main root zone	No	Illumina	ITS2	1.5	1.5	NA_	Nucleospin Soil DNA extraction kit (Macherey-Nagel)	fITS7/ITS4	GTGARTCATCGAATCTTTG/TCCTCCGCTTATTGATATGC	6.4	NA_	NA	NA	NA	NA	NA	NA	Medicago sativa	NA_	sample ID 77; cut-and-carry, irrigated and effluent-fertilised lucerne	Depth-structuring of multi-kingdom soil communities in agricultural pastures.	Dopheide, A., Davis, C., Nuñez, J., Rogers, G., Whitehead, D. and Grelet, G.A.,	2021	FEMS Microbiology Ecology	10.1093/femsec/fiab156	dopheidea@landcareresearch.co.nz	GlobalFungi	12.1
GF02001156S	-86.07	44.26	185	North America	USA	Michigan	shoot	forest	temperate mixed forest biome	7.9	839	White_oak_paired_reads_UD2	NA	150	8	NA	2016	May	NA_	10-cm2 bark sample on the geographical north and south side of each tree to the depth of the vascular cambium	inner bark of stem	No	Illumina	ITS2	0.3	0.3	NA_	DNeasy Plant Mini Kit (MoBio)	5.8S_Fun/ITS4_Fun	AACTTTYRRCAAYGGATCWCT/AGCCTCCGCTTATTGATATGCTTAART	5.4	H2O	NA	NA	NA	NA	NA	NA	Quercus alba	NA_	surface sterilized to remove epiphytic microorganisms; chemical characteristics given for bark samples not surface sterilized.	Environmental filtering structures fungal endophyte communities in tree bark.	Pellitier, P. T., Zak, D. R. and Salley, S. O.	2019	Molecular Ecology	10.1111/mec.15237	ptpell@umich.edu	GlobalFungi	7.9
GF03003675S	-123.054	38.3202	1	Pacific Ocean	USA	Westside Point, Bodega Bay, California	root	aquatic	marine biome	NA	NA	zr1959_173	1	NA	1	NA	2016	August	19	6 cm core diameter - modified PVC pipe, Single Root, Endophyte	Zostera marina root endophyte	No	Illumina	ITS2	NA	NA	single root	PowerSoil DNA Isolation Kit (Mo Bio) with minor changes	5.8S_Fun/ITS4_Fun	AACTTTYRRCAAYGGATCWCT/AGCCTCCGCTTATTGATATGCTTAART	NA	H2O	NA	NA	NA	NA	NA	NA	Zostera marina	NA_	timepoint T3; Ammonia_H20_mgperL=0.35; Nitrate_H20_mgperL=0; Nitrite_H20_ppb=0; Phosphorus_H20=NA_; Salinity_H20=49.5	Characterization of the mycobiome of the seagrass, Zostera marina, reveals putative associations with marine chytrids.	Ettinger, C.L. and Eisen, J.A.	2019	Frontiers in Microbiology	10.3389/fmicb.2019.02476	clettinger@ucdavis.edu	GlobalFungi	14.9
GF05003571S	-48.4279	-22.8437	748	South America	Brazil	Botucatu, Sao Paulo	soil	anthropogenic	urban biome	19.1	1324	ABB2	1	1	1	0-10	2018	May	2	soil collected with metal shovel (cleaned with cotton soaked in 70% alcohol before each sampling) after removal of superficial layers of litter, vegetable fragments or grass.	Soil of Abandoned Building 2	No	Illumina	ITS2	NA	NA	NA_	PowerSoil DNA isolation Kit (Mobio)	5.8S_Fun/ITS4_Fun	AACTTTYRRCAAYGGATCWCT/AGCCTCCGCTTATTGATATGCTTAART	5.4	CaCl2	NA	NA	NA	NA	NA	NA	NA_	NA_	Soil of Abandoned Building 2	Soil Mycobiome Is Shaped by Vegetation and Microhabitats: A Regional-Scale Study in Southeastern Brazil	Yamauchi, D.H., Garcia Garces, H., Teixeira, M.D.M., Rodrigues, G.F.B., Ullmann, L.S., Garcia Garces, A., Hebeler-Barbosa, F. and Bagagli, E.	2021	Journal of Fungi	10.3390/jof7080587	danihyamauchi@gmail.com, eduardo.bagagli@unesp.br	GlobalFungi	20.3
GF03003676S	-123.054	38.3196	1	Pacific Ocean	USA	Westside Point, Bodega Bay, California	root	aquatic	marine biome	NA	NA	zr1959_123	1	NA	1	NA	2016	July	22	6 cm core diameter - modified PVC pipe, Bulk Root from single plant, Epiphyte	Zostera marina root epiphyte	No	Illumina	ITS2	NA	NA	NA_	PowerSoil DNA Isolation Kit (Mo Bio) with minor changes	5.8S_Fun/ITS4_Fun	AACTTTYRRCAAYGGATCWCT/AGCCTCCGCTTATTGATATGCTTAART	NA	H2O	NA	NA	NA	NA	NA	NA	Zostera marina	NA_	timepoint T1; Ammonia_H20_mgperL=0.45; Nitrate_H20_mgperL=0; Nitrite_H20_ppb=0; Phosphorus_H20=200; Salinity_H20=50.1	Characterization of the mycobiome of the seagrass, Zostera marina, reveals putative associations with marine chytrids.	Ettinger, C.L. and Eisen, J.A.	2019	Frontiers in Microbiology	10.3389/fmicb.2019.02476	clettinger@ucdavis.edu	GlobalFungi	14.9
GF03003677S	-123.054	38.3199	1	Pacific Ocean	USA	Westside Point, Bodega Bay, California	root	aquatic	marine biome	NA	NA	zr1959_171	1	NA	1	NA	2016	August	19	6 cm core diameter - modified PVC pipe, Single Root, Endophyte	Zostera marina root endophyte	No	Illumina	ITS2	NA	NA	single root	PowerSoil DNA Isolation Kit (Mo Bio) with minor changes	5.8S_Fun/ITS4_Fun	AACTTTYRRCAAYGGATCWCT/AGCCTCCGCTTATTGATATGCTTAART	NA	H2O	NA	NA	NA	NA	NA	NA	Zostera marina	NA_	timepoint T3; Ammonia_H20_mgperL=0.48; Nitrate_H20_mgperL=0; Nitrite_H20_ppb=0; Phosphorus_H20=NA_; Salinity_H20=49.7	Characterization of the mycobiome of the seagrass, Zostera marina, reveals putative associations with marine chytrids.	Ettinger, C.L. and Eisen, J.A.	2019	Frontiers in Microbiology	10.3389/fmicb.2019.02476	clettinger@ucdavis.edu	GlobalFungi	14.9
GF05006170S	172.346	-43.6475	38	Australia	New Zealand	Lincoln	soil	anthropogenic	pasture	NA	600	Fungal_ITS_LI19_D4	1	NA	1	30-50	2017	May	NA_	soil monolits were collected by driving a steel tube 0.2 m diameter, 1.7 m length	upper sub-soil or B horizon, below typical tillage depths, within reach of plant roots but below the main root zone	No	Illumina	ITS2	1.5	1.5	NA_	Nucleospin Soil DNA extraction kit (Macherey-Nagel)	fITS7/ITS4	GTGARTCATCGAATCTTTG/TCCTCCGCTTATTGATATGC	6.4	NA_	NA	NA	NA	NA	NA	NA	Medicago sativa	NA_	sample ID 50; cut-and-carry, irrigated and effluent-fertilised lucerne	Depth-structuring of multi-kingdom soil communities in agricultural pastures.	Dopheide, A., Davis, C., Nuñez, J., Rogers, G., Whitehead, D. and Grelet, G.A.,	2021	FEMS Microbiology Ecology	10.1093/femsec/fiab156	dopheidea@landcareresearch.co.nz	GlobalFungi	12.1
GF03003681S	-123.054	38.3196	1	Pacific Ocean	USA	Westside Point, Bodega Bay, California	shoot	aquatic	marine biome	NA	NA	zr1959_234	1	NA	1	NA	2016	July	22	6 cm core diameter - modified PVC pipe, Bulk Leaf from one plant, Epiphyte	Zostera marina leaf epiphyte	No	Illumina	ITS2	NA	NA	NA_	PowerSoil DNA Isolation Kit (Mo Bio) with minor changes	5.8S_Fun/ITS4_Fun	AACTTTYRRCAAYGGATCWCT/AGCCTCCGCTTATTGATATGCTTAART	NA	H2O	NA	NA	NA	NA	NA	NA	Zostera marina	NA_	timepoint T1; Ammonia_H20_mgperL=0.55; Nitrate_H20_mgperL=6.7; Nitrite_H20_ppb=0; Phosphorus_H20=200; Salinity_H20=49.6	Characterization of the mycobiome of the seagrass, Zostera marina, reveals putative associations with marine chytrids.	Ettinger, C.L. and Eisen, J.A.	2019	Frontiers in Microbiology	10.3389/fmicb.2019.02476	clettinger@ucdavis.edu	GlobalFungi	14.9
GF05006119S	172.346	-43.6475	38	Australia	New Zealand	Lincoln	soil	anthropogenic	pasture	NA	600	Fungal_ITS_LD13_D4	1	NA	1	30-50	2017	May	NA_	soil monolits were collected by driving a steel tube 0.2 m diameter, 1.7 m length	upper sub-soil or B horizon, below typical tillage depths, within reach of plant roots but below the main root zone	No	Illumina	ITS2	1.5	1.5	NA_	Nucleospin Soil DNA extraction kit (Macherey-Nagel)	fITS7/ITS4	GTGARTCATCGAATCTTTG/TCCTCCGCTTATTGATATGC	6.4	NA_	NA	NA	NA	NA	NA	NA	Medicago sativa	NA_	sample ID 45; cut-and-carry, non-irrigated, non-fertilised lucerne	Depth-structuring of multi-kingdom soil communities in agricultural pastures.	Dopheide, A., Davis, C., Nuñez, J., Rogers, G., Whitehead, D. and Grelet, G.A.,	2021	FEMS Microbiology Ecology	10.1093/femsec/fiab156	dopheidea@landcareresearch.co.nz	GlobalFungi	12.1
GF02001153S	-86.09	44.26	191	North America	USA	Michigan	shoot	forest	temperate mixed forest biome	7.9	839	Black_oak_paired_reads_UD1	NA	150	8	NA	2016	May	NA_	10-cm2 bark sample on the geographical north and south side of each tree to the depth of the vascular cambium	inner bark of stem	No	Illumina	ITS2	0.3	0.3	NA_	DNeasy Plant Mini Kit (MoBio)	5.8S_Fun/ITS4_Fun	AACTTTYRRCAAYGGATCWCT/AGCCTCCGCTTATTGATATGCTTAART	5	H2O	NA	NA	NA	NA	NA	NA	Quercus velutina	NA_	surface sterilized to remove epiphytic microorganisms; chemical characteristics given for bark samples not surface sterilized.	Environmental filtering structures fungal endophyte communities in tree bark.	Pellitier, P. T., Zak, D. R. and Salley, S. O.	2019	Molecular Ecology	10.1111/mec.15237	ptpell@umich.edu	GlobalFungi	7.9
GF03003861S	-123.054	38.3202	1	Pacific Ocean	USA	Westside Point, Bodega Bay, California	sediment	aquatic	marine biome	NA	NA	zr1959_4	1	NA	1	NA	2016	August	19	7 mm diameter straw from 6 cm core diameter - modified PVC pipe, 6 to 7.5 cm, Sediment	Zostera marina rhizosphere sediment	No	Illumina	ITS2	NA	NA	approx. 1.5 cm section of sediment	PowerSoil DNA Isolation Kit (Mo Bio) with minor changes	5.8S_Fun/ITS4_Fun	AACTTTYRRCAAYGGATCWCT/AGCCTCCGCTTATTGATATGCTTAART	NA	H2O	NA	NA	NA	NA	NA	NA	Zostera marina	NA_	timepoint T3; Ammonia_H20_mgperL=0.35; Nitrate_H20_mgperL=0; Nitrite_H20_ppb=0; Phosphorus_H20=NA_; Salinity_H20=49.5	Characterization of the mycobiome of the seagrass, Zostera marina, reveals putative associations with marine chytrids.	Ettinger, C.L. and Eisen, J.A.	2019	Frontiers in Microbiology	10.3389/fmicb.2019.02476	clettinger@ucdavis.edu	GlobalFungi	14.9
GF03003700S	-123.054	38.3199	1	Pacific Ocean	USA	Westside Point, Bodega Bay, California	root	aquatic	marine biome	NA	NA	zr1959_42	1	NA	1	NA	2016	August	19	6 cm core diameter - modified PVC pipe, Single Root, Epiphyte	Zostera marina root epiphyte	No	Illumina	ITS2	NA	NA	surface of single root	PowerSoil DNA Isolation Kit (Mo Bio) with minor changes	5.8S_Fun/ITS4_Fun	AACTTTYRRCAAYGGATCWCT/AGCCTCCGCTTATTGATATGCTTAART	NA	H2O	NA	NA	NA	NA	NA	NA	Zostera marina	NA_	timepoint T3; Ammonia_H20_mgperL=0.48; Nitrate_H20_mgperL=0; Nitrite_H20_ppb=0; Phosphorus_H20=NA_; Salinity_H20=49.7	Characterization of the mycobiome of the seagrass, Zostera marina, reveals putative associations with marine chytrids.	Ettinger, C.L. and Eisen, J.A.	2019	Frontiers in Microbiology	10.3389/fmicb.2019.02476	clettinger@ucdavis.edu	GlobalFungi	14.9
GF05030998S	-43.596	-19.282	1118	South America	Brazil	Campos rupestres	shoot	grassland	tropical grassland biome	NA	NA	BE_ITS2_SX_R4	1	NA	1	NA	2017	March	NA_	NA_	stem	No	Illumina	ITS2	NA	NA	NA_	DNeasy PowerSoil Kit (Qiagen)	fITS9/ITS4	GAACGCAGCRAAIIGYGA/TCCTCCGCTTATTGATATGC	5.3	NA_	NA	NA	NA	NA	NA	NA	Vellozia epidendroides	NA_	isolation of the epiphytic communities	Plant microbiomes harbor potential to promote nutrient turnover in impoverished substrates of a Brazilian biodiversity hotspot	Camargo, A.P., de Souza, R.S., Jose, J., Gerhardt, I.R., Dante, R.A., Mukherjee, S., Huntemann, M., Kyrpides, N.C., Carazzolle, M.F. and Arruda, P.	2023	The ISME Journal	10.1038/s41396-022-01345-1	rafael.souza@symbiomics.com.br, parruda@unicamp.br	GlobalFungi	19.9
GF05030961S	-43.596	-19.282	1118	South America	Brazil	Campos rupestres	shoot	grassland	tropical grassland biome	NA	NA	BE_ITS2_LX_R5	1	NA	1	NA	2017	March	NA_	NA_	leaf	No	Illumina	ITS2	NA	NA	NA_	DNeasy PowerSoil Kit (Qiagen)	fITS9/ITS4	GAACGCAGCRAAIIGYGA/TCCTCCGCTTATTGATATGC	5.3	NA_	NA	NA	NA	NA	NA	NA	Vellozia epidendroides	NA_	isolation of the epiphytic communities	Plant microbiomes harbor potential to promote nutrient turnover in impoverished substrates of a Brazilian biodiversity hotspot	Camargo, A.P., de Souza, R.S., Jose, J., Gerhardt, I.R., Dante, R.A., Mukherjee, S., Huntemann, M., Kyrpides, N.C., Carazzolle, M.F. and Arruda, P.	2023	The ISME Journal	10.1038/s41396-022-01345-1	rafael.souza@symbiomics.com.br, parruda@unicamp.br	GlobalFungi	19.9
GF05003806S	10.4426	46.5218	3085	Europe	Italy	Scorluzzo rock glacier, Stelvio Pass	soil	tundra	alpine tundra biome	NA	NA	PS46	1	1	1	480-491	2017	July	25	borehole was drilled with a Beretta T22 GEO and 101 mm diameter and was cored using a widia bites core auger with compressed and refrigerated air	permafrost from rock glacier	No	Illumina	ITS2	0.25	0.25	NA_	PowerSoil DNA isolation Kit (Mobio)	ITS3/ITS4	GCATCGATGAAGAACGCAGC/TCCTCCGCTTATTGATATGC	6	H2O	NA	4.446	0.057	940	NA	NA	NA_	NA_	NA_	Abiotic factors affecting the bacterial and fungal diversity of permafrost in a rock glacier in the Stelvio Pass (Italian Central Alps)	Sannino, C., Borruso, L., Mezzasoma, A., Battistel, D., Ponti, S., Turchetti, B., Buzzini, P. and Guglielmin, M.	2021	Applied Soil Ecology	10.1016/j.apsoil.2021.104079	pietro.buzzini@unipg.it, sannino.c@outlook.com	GlobalFungi	-3.3
GF03003704S	-123.054	38.32	1	Pacific Ocean	USA	Westside Point, Bodega Bay, California	shoot	aquatic	marine biome	NA	NA	zr1959_46	1	NA	1	NA	2016	August	19	6 cm core diameter - modified PVC pipe, 10 to 15 inches, Epiphyte	Zostera marina leaf epiphyte	No	Illumina	ITS2	NA	NA	surface of approx. 12.5 cm long segment	PowerSoil DNA Isolation Kit (Mo Bio) with minor changes	5.8S_Fun/ITS4_Fun	AACTTTYRRCAAYGGATCWCT/AGCCTCCGCTTATTGATATGCTTAART	NA	H2O	NA	NA	NA	NA	NA	NA	Zostera marina	NA_	timepoint T3; Ammonia_H20_mgperL=0.21; Nitrate_H20_mgperL=19.8; Nitrite_H20_ppb=3; Phosphorus_H20=NA_; Salinity_H20=50.2	Characterization of the mycobiome of the seagrass, Zostera marina, reveals putative associations with marine chytrids.	Ettinger, C.L. and Eisen, J.A.	2019	Frontiers in Microbiology	10.3389/fmicb.2019.02476	clettinger@ucdavis.edu	GlobalFungi	14.9
GF05006181S	172.346	-43.6475	38	Australia	New Zealand	Lincoln	soil	anthropogenic	pasture	NA	600	Fungal_ITS_LI39_D1	1	NA	1	0-10	2017	May	NA_	soil monolits were collected by driving a steel tube 0.2 m diameter, 1.7 m length	top soil, consisting mostly of A horizon with a thin overlying O horizon layer	No	Illumina	ITS2	1.5	1.5	NA_	Nucleospin Soil DNA extraction kit (Macherey-Nagel)	fITS7/ITS4	GTGARTCATCGAATCTTTG/TCCTCCGCTTATTGATATGC	6.4	NA_	NA	NA	NA	NA	NA	NA	Medicago sativa	NA_	sample ID 12; cut-and-carry, irrigated and effluent-fertilised lucerne	Depth-structuring of multi-kingdom soil communities in agricultural pastures.	Dopheide, A., Davis, C., Nuñez, J., Rogers, G., Whitehead, D. and Grelet, G.A.,	2021	FEMS Microbiology Ecology	10.1093/femsec/fiab156	dopheidea@landcareresearch.co.nz	GlobalFungi	12.1
GF05005135S	97.53	33.25	4461	Asia	China	Tibetan Plateau	soil	grassland	montane grassland biome	NA	NA	THITS16	1	NA	1	0-10	2014	August	15	NA_	surface soil	No	Illumina	ITS2	0.3	0.3	NA_	PowerSoil DNA Isolation Kit (Mo Bio)	gITS7/ITS4	GTGARTCATCGARTCTTTG/TCCTCCGCTTATTGATATGC	6.4	H2O	NA	4.18	0.39	NA	NA	NA	NA_	NA_	site 2 (degraded patches occupied 20% of the grasslands)_soil from degraded patches_replicate 4	Degraded patch formation significantly changed microbial community composition in alpine meadow soils	Che, RX; Wang, YF; Li, KX; Xu, ZH; Hu, JM; Wang, F; Rui, YC; Li, LF; Pang, Z; Cui, XY	2019	Soil and Tillage Research	10.1016/j.still.2019.104426	cherongxiao@163.com	GlobalFungi	-1.9
GF05006190S	172.346	-43.6475	38	Australia	New Zealand	Lincoln	soil	anthropogenic	pasture	NA	600	Fungal_ITS_LI54_D4	1	NA	1	30-50	2017	May	NA_	soil monolits were collected by driving a steel tube 0.2 m diameter, 1.7 m length	upper sub-soil or B horizon, below typical tillage depths, within reach of plant roots but below the main root zone	No	Illumina	ITS2	1.5	1.5	NA_	Nucleospin Soil DNA extraction kit (Macherey-Nagel)	fITS7/ITS4	GTGARTCATCGAATCTTTG/TCCTCCGCTTATTGATATGC	6.4	NA_	NA	NA	NA	NA	NA	NA	Medicago sativa	NA_	sample ID 94; cut-and-carry, irrigated and effluent-fertilised lucerne	Depth-structuring of multi-kingdom soil communities in agricultural pastures.	Dopheide, A., Davis, C., Nuñez, J., Rogers, G., Whitehead, D. and Grelet, G.A.,	2021	FEMS Microbiology Ecology	10.1093/femsec/fiab156	dopheidea@landcareresearch.co.nz	GlobalFungi	12.1
GF02001148S	-86.07	44.26	185	North America	USA	Michigan	shoot	forest	temperate mixed forest biome	7.9	839	White_pine_paired_reads_UD2	NA	150	8	NA	2016	May	NA_	10-cm2 bark sample on the geographical north and south side of each tree to the depth of the vascular cambium	inner bark of stem	No	Illumina	ITS2	0.3	0.3	NA_	DNeasy Plant Mini Kit (MoBio)	5.8S_Fun/ITS4_Fun	AACTTTYRRCAAYGGATCWCT/AGCCTCCGCTTATTGATATGCTTAART	5.4	H2O	NA	NA	NA	NA	NA	NA	Pinus strobus	NA_	surface sterilized to remove epiphytic microorganisms; chemical characteristics given for bark samples not surface sterilized.	Environmental filtering structures fungal endophyte communities in tree bark.	Pellitier, P. T., Zak, D. R. and Salley, S. O.	2019	Molecular Ecology	10.1111/mec.15237	ptpell@umich.edu	GlobalFungi	7.9
GF02001154S	-85.97	44.28	201	North America	USA	Michigan	shoot	forest	temperate mixed forest biome	7.9	839	White_pine_paired_reads_PC	NA	150	8	NA	2016	May	NA_	10-cm2 bark sample on the geographical north and south side of each tree to the depth of the vascular cambium	inner bark of stem	No	Illumina	ITS2	0.3	0.3	NA_	DNeasy Plant Mini Kit (MoBio)	5.8S_Fun/ITS4_Fun	AACTTTYRRCAAYGGATCWCT/AGCCTCCGCTTATTGATATGCTTAART	5	H2O	NA	NA	NA	NA	NA	NA	Pinus strobus	NA_	surface sterilized to remove epiphytic microorganisms; chemical characteristics given for bark samples not surface sterilized.	Environmental filtering structures fungal endophyte communities in tree bark.	Pellitier, P. T., Zak, D. R. and Salley, S. O.	2019	Molecular Ecology	10.1111/mec.15237	ptpell@umich.edu	GlobalFungi	7.8
GF05006191S	172.346	-43.6475	38	Australia	New Zealand	Lincoln	soil	anthropogenic	pasture	NA	600	Fungal_ITS_LI54_D9	1	NA	1	110-170	2017	May	NA_	soil monolits were collected by driving a steel tube 0.2 m diameter, 1.7 m length	lower sub-soil or B horizon, with very few or no roots	No	Illumina	ITS2	1.5	1.5	NA_	Nucleospin Soil DNA extraction kit (Macherey-Nagel)	fITS7/ITS4	GTGARTCATCGAATCTTTG/TCCTCCGCTTATTGATATGC	6.4	NA_	NA	NA	NA	NA	NA	NA	Medicago sativa	NA_	sample ID 99; cut-and-carry, irrigated and effluent-fertilised lucerne	Depth-structuring of multi-kingdom soil communities in agricultural pastures.	Dopheide, A., Davis, C., Nuñez, J., Rogers, G., Whitehead, D. and Grelet, G.A.,	2021	FEMS Microbiology Ecology	10.1093/femsec/fiab156	dopheidea@landcareresearch.co.nz	GlobalFungi	12.1
GF05006221S	172.346	-43.6475	38	Australia	New Zealand	Lincoln	soil	anthropogenic	pasture	NA	600	Fungal_ITS_RI66_D4	1	NA	1	30-50	2017	May	NA_	soil monolits were collected by driving a steel tube 0.2 m diameter, 1.7 m length	upper sub-soil or B horizon, below typical tillage depths, within reach of plant roots but below the main root zone	No	Illumina	ITS2	1.5	1.5	NA_	Nucleospin Soil DNA extraction kit (Macherey-Nagel)	fITS7/ITS4	GTGARTCATCGAATCTTTG/TCCTCCGCTTATTGATATGC	6.4	NA_	NA	NA	NA	NA	NA	NA	Lolium perenne, Trifolium repens	NA_	sample ID 17; grazed, irrigated and effluent-fertilised mixed ryegrass/clover	Depth-structuring of multi-kingdom soil communities in agricultural pastures.	Dopheide, A., Davis, C., Nuñez, J., Rogers, G., Whitehead, D. and Grelet, G.A.,	2021	FEMS Microbiology Ecology	10.1093/femsec/fiab156	dopheidea@landcareresearch.co.nz	GlobalFungi	12.1
GF03003908S	-4.45032	52.9907	0	Atlantic Ocean	UK	Porth Dinllaen, Wales	sediment	aquatic	marine biome	NA	NA	F.Plate_8.ZM1506_S	1	NA	1	1	2016	March	NA_	sample of sediment adjacent to Z. marina individual from 1 cm under the sediment surface using a 6CC syringe	Zostera marina rhizosphere sediment	No	Illumina	ITS2	0.25	0.25	NA_	ZymoBIOMICS DNA Miniprep kit (Zymo Research) with minor modifications	ITS9/ITS4	GCATTAGAAACTGCTCGTAATG/TCCTCCGCTTATTGATATGC	NA	NA_	NA	NA	NA	NA	NA	NA	Zostera marina	NA_	NA_	Global diversity and biogeography of the Zostera marina mycobiome.	Ettinger, C.L., Vann, L.E. and Eisen, J.A.	2021	Applied and Environmental Microbiology	10.1128/AEM.02795-20	clettinger@ucdavis.edu	GlobalFungi	10.3
GF03003663S	-123.054	38.32	1	Pacific Ocean	USA	Westside Point, Bodega Bay, California	shoot	aquatic	marine biome	NA	NA	zr1959_103	1	NA	1	NA	2016	August	19	6 cm core diameter - modified PVC pipe, 10 to 15 inches, Endophyte	Zostera marina leaf endophyte	No	Illumina	ITS2	NA	NA	approx. 12.5 cm long segment	PowerSoil DNA Isolation Kit (Mo Bio) with minor changes	5.8S_Fun/ITS4_Fun	AACTTTYRRCAAYGGATCWCT/AGCCTCCGCTTATTGATATGCTTAART	NA	H2O	NA	NA	NA	NA	NA	NA	Zostera marina	NA_	timepoint T3; Ammonia_H20_mgperL=0.21; Nitrate_H20_mgperL=19.8; Nitrite_H20_ppb=3; Phosphorus_H20=NA_; Salinity_H20=50.2	Characterization of the mycobiome of the seagrass, Zostera marina, reveals putative associations with marine chytrids.	Ettinger, C.L. and Eisen, J.A.	2019	Frontiers in Microbiology	10.3389/fmicb.2019.02476	clettinger@ucdavis.edu	GlobalFungi	14.9
GF05030965S	-43.596	-19.282	1118	South America	Brazil	Campos rupestres	root	grassland	tropical grassland biome	NA	NA	BE_ITS2_RN_R3	1	NA	1	NA	2017	March	NA_	NA_	root	No	Illumina	ITS2	NA	NA	NA_	DNeasy PowerSoil Kit (Qiagen)	fITS9/ITS4	GAACGCAGCRAAIIGYGA/TCCTCCGCTTATTGATATGC	5.3	NA_	NA	NA	NA	NA	NA	NA	Vellozia epidendroides	NA_	isolation of the endophytic communities	Plant microbiomes harbor potential to promote nutrient turnover in impoverished substrates of a Brazilian biodiversity hotspot	Camargo, A.P., de Souza, R.S., Jose, J., Gerhardt, I.R., Dante, R.A., Mukherjee, S., Huntemann, M., Kyrpides, N.C., Carazzolle, M.F. and Arruda, P.	2023	The ISME Journal	10.1038/s41396-022-01345-1	rafael.souza@symbiomics.com.br, parruda@unicamp.br	GlobalFungi	19.9
GF04006196S	10.3968	51.1035	417	Europe	Germany	Hainich Critical Zone Exploratory, Hainich National Park, Thuringia	water	cropland	cropland biome	NA	NA	water_DNA_fungi_PNK60_H42	1	NA	1	NA	2015	March	NA_	Water sample was collected from permanently water-bearing monitoring well. Prior to sample collection, the groundwater was pumped out and discarded, using a submersible sampling pump (MP1, Grundfos, Denmark) until the physico-chemical parameters stabilized.	groundwater sample from subsurface carbonate rock aquifer, 5 to 6 L	No	Illumina	ITS2	NA	NA	0.2 µm polyethersulfone filter	PowerSoil DNA Isolation Kit (MoBio)	gITS7/ITS4	GTGARTCATCGARTCTTTG/TCCTCCGCTTATTGATATGC	5.7	NA_	NA	0.00019	NA	NA	83	6.62	NA_	NA_	site H4, upper aquifer assemblage, collected at depth: 12.7m	DNA- and RNA- Derived Fungal Communities in Subsurface Aquifers Only Partly Overlap but React Similarly to Environmental Factors.	Nawaz, A., Purahong, W., Herrmann, M., Küsel, K., Buscot, F. and Wubet, T.	2019	Microorganisms	10.3390/microorganisms7090341	ali.nawaz@ufz.de, tesfaye.wubet@ufz.de	GlobalFungi	7.7
GF03003833S	-123.054	38.3197	1	Pacific Ocean	USA	Westside Point, Bodega Bay, California	root	aquatic	marine biome	NA	NA	zr1959_69	1	NA	1	NA	2016	August	19	6 cm core diameter - modified PVC pipe, Bulk Root from single plant, Epiphyte	Zostera marina root epiphyte	No	Illumina	ITS2	NA	NA	NA_	PowerSoil DNA Isolation Kit (Mo Bio) with minor changes	5.8S_Fun/ITS4_Fun	AACTTTYRRCAAYGGATCWCT/AGCCTCCGCTTATTGATATGCTTAART	NA	H2O	NA	NA	NA	NA	NA	NA	Zostera marina	NA_	timepoint T3; Ammonia_H20_mgperL=0.77; Nitrate_H20_mgperL=0; Nitrite_H20_ppb=9; Phosphorus_H20=NA_; Salinity_H20=49.2	Characterization of the mycobiome of the seagrass, Zostera marina, reveals putative associations with marine chytrids.	Ettinger, C.L. and Eisen, J.A.	2019	Frontiers in Microbiology	10.3389/fmicb.2019.02476	clettinger@ucdavis.edu	GlobalFungi	14.9
GF03003806S	-123.054	38.32	1	Pacific Ocean	USA	Westside Point, Bodega Bay, California	root	aquatic	marine biome	NA	NA	zr1959_177	1	NA	1	NA	2016	August	19	6 cm core diameter - modified PVC pipe, Single Root, Endophyte	Zostera marina root endophyte	No	Illumina	ITS2	NA	NA	single root	PowerSoil DNA Isolation Kit (Mo Bio) with minor changes	5.8S_Fun/ITS4_Fun	AACTTTYRRCAAYGGATCWCT/AGCCTCCGCTTATTGATATGCTTAART	NA	H2O	NA	NA	NA	NA	NA	NA	Zostera marina	NA_	timepoint T3; Ammonia_H20_mgperL=0.21; Nitrate_H20_mgperL=19.8; Nitrite_H20_ppb=3; Phosphorus_H20=NA_; Salinity_H20=50.2	Characterization of the mycobiome of the seagrass, Zostera marina, reveals putative associations with marine chytrids.	Ettinger, C.L. and Eisen, J.A.	2019	Frontiers in Microbiology	10.3389/fmicb.2019.02476	clettinger@ucdavis.edu	GlobalFungi	14.9
GF05030970S	-43.596	-19.282	1118	South America	Brazil	Campos rupestres	shoot	grassland	tropical grassland biome	NA	NA	BE_ITS2_LN_R1	1	NA	1	NA	2017	March	NA_	NA_	leaf	No	Illumina	ITS2	NA	NA	NA_	DNeasy PowerSoil Kit (Qiagen)	fITS9/ITS4	GAACGCAGCRAAIIGYGA/TCCTCCGCTTATTGATATGC	5.3	NA_	NA	NA	NA	NA	NA	NA	Vellozia epidendroides	NA_	isolation of the endophytic communities	Plant microbiomes harbor potential to promote nutrient turnover in impoverished substrates of a Brazilian biodiversity hotspot	Camargo, A.P., de Souza, R.S., Jose, J., Gerhardt, I.R., Dante, R.A., Mukherjee, S., Huntemann, M., Kyrpides, N.C., Carazzolle, M.F. and Arruda, P.	2023	The ISME Journal	10.1038/s41396-022-01345-1	rafael.souza@symbiomics.com.br, parruda@unicamp.br	GlobalFungi	19.9
GF03003713S	-123.054	38.3197	1	Pacific Ocean	USA	Westside Point, Bodega Bay, California	sediment	aquatic	marine biome	NA	NA	zr1959_151	1	NA	1	NA	2016	August	19	7 mm diameter straw from 6 cm core diameter - modified PVC pipe, 1.5 to 3 cm, Sediment	Zostera marina rhizosphere sediment	No	Illumina	ITS2	NA	NA	approx. 1.5 cm section of sediment	PowerSoil DNA Isolation Kit (Mo Bio) with minor changes	5.8S_Fun/ITS4_Fun	AACTTTYRRCAAYGGATCWCT/AGCCTCCGCTTATTGATATGCTTAART	NA	H2O	NA	NA	NA	NA	NA	NA	Zostera marina	NA_	timepoint T3; Ammonia_H20_mgperL=0.77; Nitrate_H20_mgperL=0; Nitrite_H20_ppb=9; Phosphorus_H20=NA_; Salinity_H20=49.2	Characterization of the mycobiome of the seagrass, Zostera marina, reveals putative associations with marine chytrids.	Ettinger, C.L. and Eisen, J.A.	2019	Frontiers in Microbiology	10.3389/fmicb.2019.02476	clettinger@ucdavis.edu	GlobalFungi	14.9
GF04006206S	10.3968	51.1035	417	Europe	Germany	Hainich Critical Zone Exploratory, Hainich National Park, Thuringia	water	grassland	pasture	NA	NA	water_DNA_fungi_PNK57_H32	1	NA	1	NA	2014	December	NA_	Water sample was collected from permanently water-bearing monitoring well. Prior to sample collection, the groundwater was pumped out and discarded, using a submersible sampling pump (MP1, Grundfos, Denmark) until the physico-chemical parameters stabilized.	groundwater sample from subsurface carbonate rock aquifer, 5 to 6 L	No	Illumina	ITS2	NA	NA	0.2 µm polyethersulfone filter	PowerSoil DNA Isolation Kit (MoBio)	gITS7/ITS4	GTGARTCATCGARTCTTTG/TCCTCCGCTTATTGATATGC	5.7	NA_	NA	0.00023	NA	NA	93.2	2.81	NA_	NA_	site H3, upper aquifer assemblage, collected at depth: 22.5m	DNA- and RNA- Derived Fungal Communities in Subsurface Aquifers Only Partly Overlap but React Similarly to Environmental Factors.	Nawaz, A., Purahong, W., Herrmann, M., Küsel, K., Buscot, F. and Wubet, T.	2019	Microorganisms	10.3390/microorganisms7090341	ali.nawaz@ufz.de, tesfaye.wubet@ufz.de	GlobalFungi	7.7
GF05003572S	-48.4281	-22.8436	745	South America	Brazil	Botucatu, Sao Paulo	soil	anthropogenic	urban biome	19.1	1324	ABB3	1	1	1	0-10	2018	October	30	soil collected with metal shovel (cleaned with cotton soaked in 70% alcohol before each sampling) after removal of superficial layers of litter, vegetable fragments or grass.	Soil of Abandoned Building 3	No	Illumina	ITS2	NA	NA	NA_	PowerSoil DNA isolation Kit (Mobio)	5.8S_Fun/ITS4_Fun	AACTTTYRRCAAYGGATCWCT/AGCCTCCGCTTATTGATATGCTTAART	5.4	CaCl2	NA	NA	NA	NA	NA	NA	NA_	NA_	Soil of Abandoned Building 3	Soil Mycobiome Is Shaped by Vegetation and Microhabitats: A Regional-Scale Study in Southeastern Brazil	Yamauchi, D.H., Garcia Garces, H., Teixeira, M.D.M., Rodrigues, G.F.B., Ullmann, L.S., Garcia Garces, A., Hebeler-Barbosa, F. and Bagagli, E.	2021	Journal of Fungi	10.3390/jof7080587	danihyamauchi@gmail.com, eduardo.bagagli@unesp.br	GlobalFungi	20.3
GF05005126S	96.95	32.87	4114	Asia	China	Tibetan Plateau	soil	grassland	montane grassland biome	NA	NA	THITS05	1	NA	1	0-10	2014	August	15	NA_	surface soil	No	Illumina	ITS2	0.3	0.3	NA_	PowerSoil DNA Isolation Kit (Mo Bio)	gITS7/ITS4	GTGARTCATCGARTCTTTG/TCCTCCGCTTATTGATATGC	7.4	H2O	NA	12.08	0.93	NA	NA	NA	NA_	NA_	site 1 (degraded patches occupied 20% of the grasslands)_soil from original patches_replicate 3	Degraded patch formation significantly changed microbial community composition in alpine meadow soils	Che, RX; Wang, YF; Li, KX; Xu, ZH; Hu, JM; Wang, F; Rui, YC; Li, LF; Pang, Z; Cui, XY	2019	Soil and Tillage Research	10.1016/j.still.2019.104426	cherongxiao@163.com	GlobalFungi	0.3
GF04006205S	10.3968	51.1035	417	Europe	Germany	Hainich Critical Zone Exploratory, Hainich National Park, Thuringia	water	cropland	cropland biome	NA	NA	water_DNA_fungi_PNK57_H53	1	NA	1	NA	2014	December	NA_	Water sample was collected from permanently water-bearing monitoring well. Prior to sample collection, the groundwater was pumped out and discarded, using a submersible sampling pump (MP1, Grundfos, Denmark) until the physico-chemical parameters stabilized.	groundwater sample from subsurface carbonate rock aquifer, 5 to 6 L	No	Illumina	ITS2	NA	NA	0.2 µm polyethersulfone filter	PowerSoil DNA Isolation Kit (MoBio)	gITS7/ITS4	GTGARTCATCGARTCTTTG/TCCTCCGCTTATTGATATGC	5.7	NA_	NA	0.000227	NA	NA	60.5	14.05	NA_	NA_	site H5, upper aquifer assemblage, collected at depth: 50m	DNA- and RNA- Derived Fungal Communities in Subsurface Aquifers Only Partly Overlap but React Similarly to Environmental Factors.	Nawaz, A., Purahong, W., Herrmann, M., Küsel, K., Buscot, F. and Wubet, T.	2019	Microorganisms	10.3390/microorganisms7090341	ali.nawaz@ufz.de, tesfaye.wubet@ufz.de	GlobalFungi	7.7
GF03003693S	-123.055	38.3125	1	Pacific Ocean	USA	Gaffney Point, Bodega Bay, California	sediment	aquatic	marine biome	NA	NA	zr1959_187	1	NA	1	NA	2016	July	22	11 mm diameter straw from 6 cm core diameter - modified PVC pipe, Bulk SedimentCore next to a single plant	Zostera marina rhizosphere sediment	No	Illumina	ITS2	NA	NA	NA_	PowerSoil DNA Isolation Kit (Mo Bio) with minor changes	5.8S_Fun/ITS4_Fun	AACTTTYRRCAAYGGATCWCT/AGCCTCCGCTTATTGATATGCTTAART	NA	NA_	NA	NA	NA	NA	NA	NA	Zostera marina	NA_	timepoint T1; Ammonia_H20_mgperL=0.77; Nitrate_H20_mgperL=0; Nitrite_H20_ppb=31; Phosphorus_H20=NA_; Salinity_H20=49.7	Characterization of the mycobiome of the seagrass, Zostera marina, reveals putative associations with marine chytrids.	Ettinger, C.L. and Eisen, J.A.	2019	Frontiers in Microbiology	10.3389/fmicb.2019.02476	clettinger@ucdavis.edu	GlobalFungi	14.9
GF02001157S	-86.07	44.26	185	North America	USA	Michigan	shoot	forest	temperate mixed forest biome	7.9	839	Black_oak_paired_reads_UD2	NA	150	8	NA	2016	May	NA_	10-cm2 bark sample on the geographical north and south side of each tree to the depth of the vascular cambium	inner bark of stem	No	Illumina	ITS2	0.3	0.3	NA_	DNeasy Plant Mini Kit (MoBio)	5.8S_Fun/ITS4_Fun	AACTTTYRRCAAYGGATCWCT/AGCCTCCGCTTATTGATATGCTTAART	5.4	H2O	NA	NA	NA	NA	NA	NA	Quercus velutina	NA_	surface sterilized to remove epiphytic microorganisms; chemical characteristics given for bark samples not surface sterilized.	Environmental filtering structures fungal endophyte communities in tree bark.	Pellitier, P. T., Zak, D. R. and Salley, S. O.	2019	Molecular Ecology	10.1111/mec.15237	ptpell@umich.edu	GlobalFungi	7.9
GF03003670S	-123.054	38.3199	1	Pacific Ocean	USA	Westside Point, Bodega Bay, California	sediment	aquatic	marine biome	NA	NA	zr1959_129	1	NA	1	NA	2016	August	19	11 mm diameter straw from 6 cm core diameter - modified PVC pipe, Bulk SedimentCore next to a single plant	Zostera marina rhizosphere sediment	No	Illumina	ITS2	NA	NA	NA_	PowerSoil DNA Isolation Kit (Mo Bio) with minor changes	5.8S_Fun/ITS4_Fun	AACTTTYRRCAAYGGATCWCT/AGCCTCCGCTTATTGATATGCTTAART	NA	H2O	NA	NA	NA	NA	NA	NA	Zostera marina	NA_	timepoint T3; Ammonia_H20_mgperL=0.48; Nitrate_H20_mgperL=0; Nitrite_H20_ppb=0; Phosphorus_H20=NA_; Salinity_H20=49.7	Characterization of the mycobiome of the seagrass, Zostera marina, reveals putative associations with marine chytrids.	Ettinger, C.L. and Eisen, J.A.	2019	Frontiers in Microbiology	10.3389/fmicb.2019.02476	clettinger@ucdavis.edu	GlobalFungi	14.9
GF03003913S	132.916	34.2978	9	Pacific Ocean	Japan	Ikunoshima, south of Japan	shoot	aquatic	marine biome	NA	NA	F.Plate_1.ZM207_L	1	NA	1	NA	2016	September	NA_	2 cm section of healthy green leaf tissue	Zostera marina shoot epiphytes	No	Illumina	ITS2	NA	NA	2 cm section of leaf	ZymoBIOMICS DNA Miniprep kit (Zymo Research) with minor modifications	ITS9/ITS4	GCATTAGAAACTGCTCGTAATG/TCCTCCGCTTATTGATATGC	NA	NA_	NA	NA	NA	NA	NA	NA	Zostera marina	NA_	NA_	Global diversity and biogeography of the Zostera marina mycobiome.	Ettinger, C.L., Vann, L.E. and Eisen, J.A.	2021	Applied and Environmental Microbiology	10.1128/AEM.02795-20	clettinger@ucdavis.edu	GlobalFungi	16.9
GF02001158S	-86.07	44.26	185	North America	USA	Michigan	shoot	forest	temperate mixed forest biome	7.9	839	Red_pine_paired_reads_UD2	NA	150	8	NA	2016	May	NA_	10-cm2 bark sample on the geographical north and south side of each tree to the depth of the vascular cambium	inner bark of stem	No	Illumina	ITS2	0.3	0.3	NA_	DNeasy Plant Mini Kit (MoBio)	5.8S_Fun/ITS4_Fun	AACTTTYRRCAAYGGATCWCT/AGCCTCCGCTTATTGATATGCTTAART	5.4	H2O	NA	NA	NA	NA	NA	NA	Pinus resinosa	NA_	surface sterilized to remove epiphytic microorganisms; chemical characteristics given for bark samples not surface sterilized.	Environmental filtering structures fungal endophyte communities in tree bark.	Pellitier, P. T., Zak, D. R. and Salley, S. O.	2019	Molecular Ecology	10.1111/mec.15237	ptpell@umich.edu	GlobalFungi	7.9
GF03003723S	-123.054	38.3201	1	Pacific Ocean	USA	Westside Point, Bodega Bay, California	root	aquatic	marine biome	NA	NA	zr1959_216	1	NA	1	NA	2016	August	5	6 cm core diameter - modified PVC pipe, Bulk Root from single plant, Epiphyte	Zostera marina root epiphyte	No	Illumina	ITS2	NA	NA	NA_	PowerSoil DNA Isolation Kit (Mo Bio) with minor changes	5.8S_Fun/ITS4_Fun	AACTTTYRRCAAYGGATCWCT/AGCCTCCGCTTATTGATATGCTTAART	NA	H2O	NA	NA	NA	NA	NA	NA	Zostera marina	NA_	timepoint T2; Ammonia_H20_mgperL=0.48; Nitrate_H20_mgperL=0; Nitrite_H20_ppb=0; Phosphorus_H20=NA_; Salinity_H20=49.7	Characterization of the mycobiome of the seagrass, Zostera marina, reveals putative associations with marine chytrids.	Ettinger, C.L. and Eisen, J.A.	2019	Frontiers in Microbiology	10.3389/fmicb.2019.02476	clettinger@ucdavis.edu	GlobalFungi	14.9
GF05006174S	172.346	-43.6475	38	Australia	New Zealand	Lincoln	soil	anthropogenic	pasture	NA	600	Fungal_ITS_LI31_D4	1	NA	1	30-50	2017	May	NA_	soil monolits were collected by driving a steel tube 0.2 m diameter, 1.7 m length	upper sub-soil or B horizon, below typical tillage depths, within reach of plant roots but below the main root zone	No	Illumina	ITS2	1.5	1.5	NA_	Nucleospin Soil DNA extraction kit (Macherey-Nagel)	fITS7/ITS4	GTGARTCATCGAATCTTTG/TCCTCCGCTTATTGATATGC	6.4	NA_	NA	NA	NA	NA	NA	NA	Medicago sativa	NA_	sample ID 102; cut-and-carry, irrigated and effluent-fertilised lucerne	Depth-structuring of multi-kingdom soil communities in agricultural pastures.	Dopheide, A., Davis, C., Nuñez, J., Rogers, G., Whitehead, D. and Grelet, G.A.,	2021	FEMS Microbiology Ecology	10.1093/femsec/fiab156	dopheidea@landcareresearch.co.nz	GlobalFungi	12.1
GF03003750S	-123.055	38.3125	1	Pacific Ocean	USA	Gaffney Point, Bodega Bay, California	sediment	aquatic	marine biome	NA	NA	zr1959_105	1	NA	1	NA	2016	July	22	11 mm diameter straw from 6 cm core diameter - modified PVC pipe, Bulk SedimentCore next to a single plant	Zostera marina rhizosphere sediment	No	Illumina	ITS2	NA	NA	NA_	PowerSoil DNA Isolation Kit (Mo Bio) with minor changes	5.8S_Fun/ITS4_Fun	AACTTTYRRCAAYGGATCWCT/AGCCTCCGCTTATTGATATGCTTAART	NA	NA_	NA	NA	NA	NA	NA	NA	Zostera marina	NA_	timepoint T1; Ammonia_H20_mgperL=NA_; Nitrate_H20_mgperL=NA_; Nitrite_H20_ppb=29; Phosphorus_H20=NA_; Salinity_H20=50.7	Characterization of the mycobiome of the seagrass, Zostera marina, reveals putative associations with marine chytrids.	Ettinger, C.L. and Eisen, J.A.	2019	Frontiers in Microbiology	10.3389/fmicb.2019.02476	clettinger@ucdavis.edu	GlobalFungi	14.9
GF05006185S	172.346	-43.6475	38	Australia	New Zealand	Lincoln	soil	anthropogenic	pasture	NA	600	Fungal_ITS_LI53_D1	1	NA	1	0-10	2017	May	NA_	soil monolits were collected by driving a steel tube 0.2 m diameter, 1.7 m length	top soil, consisting mostly of A horizon with a thin overlying O horizon layer	No	Illumina	ITS2	1.5	1.5	NA_	Nucleospin Soil DNA extraction kit (Macherey-Nagel)	fITS7/ITS4	GTGARTCATCGAATCTTTG/TCCTCCGCTTATTGATATGC	6.4	NA_	NA	NA	NA	NA	NA	NA	Medicago sativa	NA_	sample ID 87; cut-and-carry, irrigated and effluent-fertilised lucerne	Depth-structuring of multi-kingdom soil communities in agricultural pastures.	Dopheide, A., Davis, C., Nuñez, J., Rogers, G., Whitehead, D. and Grelet, G.A.,	2021	FEMS Microbiology Ecology	10.1093/femsec/fiab156	dopheidea@landcareresearch.co.nz	GlobalFungi	12.1
GF03003717S	-123.054	38.3202	1	Pacific Ocean	USA	Westside Point, Bodega Bay, California	sediment	aquatic	marine biome	NA	NA	zr1959_110	1	NA	1	NA	2016	August	5	11 mm diameter straw from 6 cm core diameter - modified PVC pipe, Bulk SedimentCore next to a single plant	Zostera marina rhizosphere sediment	No	Illumina	ITS2	NA	NA	NA_	PowerSoil DNA Isolation Kit (Mo Bio) with minor changes	5.8S_Fun/ITS4_Fun	AACTTTYRRCAAYGGATCWCT/AGCCTCCGCTTATTGATATGCTTAART	NA	H2O	NA	NA	NA	NA	NA	NA	Zostera marina	NA_	timepoint T2; Ammonia_H20_mgperL=0.66; Nitrate_H20_mgperL=0.9; Nitrite_H20_ppb=0; Phosphorus_H20=NA_; Salinity_H20=50.3	Characterization of the mycobiome of the seagrass, Zostera marina, reveals putative associations with marine chytrids.	Ettinger, C.L. and Eisen, J.A.	2019	Frontiers in Microbiology	10.3389/fmicb.2019.02476	clettinger@ucdavis.edu	GlobalFungi	14.9
GF05030932S	-43.596	-19.282	1118	South America	Brazil	Campos rupestres	shoot	grassland	tropical grassland biome	NA	NA	BM_ITS2_LX_R8	1	NA	1	NA	2017	March	NA_	NA_	leaf	No	Illumina	ITS2	NA	NA	NA_	DNeasy PowerSoil Kit (Qiagen)	fITS9/ITS4	GAACGCAGCRAAIIGYGA/TCCTCCGCTTATTGATATGC	5.3	NA_	NA	NA	NA	NA	NA	NA	Barbacenia macrantha	NA_	isolation of the epiphytic communities	Plant microbiomes harbor potential to promote nutrient turnover in impoverished substrates of a Brazilian biodiversity hotspot	Camargo, A.P., de Souza, R.S., Jose, J., Gerhardt, I.R., Dante, R.A., Mukherjee, S., Huntemann, M., Kyrpides, N.C., Carazzolle, M.F. and Arruda, P.	2023	The ISME Journal	10.1038/s41396-022-01345-1	rafael.souza@symbiomics.com.br, parruda@unicamp.br	GlobalFungi	19.9
GF05024353S	123.627	45.9372	131	Asia	China	Baicheng, Momoge National Nature Reserve	rhizosphere soil	wetland	marsh	4.4	NA	T2S11D3_ITS	0.25	NA	3	10-20	2020	December	6	sampled root around 1 cm	plant rhizosphere soil	No	Illumina	ITS2	5	5	NA_	CTAB/SDS extraction method	ITS3/ITS4	GCATCGATGAAGAACGCAGC/TCCTCCGCTTATTGATATGC	8.3	NA_	NA	NA	NA	NA	NA	NA	Phragmites australis	NA_	25 cm water depth, ice-covered stage	Rhizosphere Soil Microbial Community Under Ice in a High-Latitude Wetland: Different Community Assembly Processes Shape Patterns of Rare and Abundant Microbes	Ma, J., Ma, K., Liu, J. and Chen, N	2022	Frontiers in Microbiology	10.3389/fmicb.2022.783371	jingling@bnu.edu.cn	GlobalFungi	5.3
GF03003737S	-123.054	38.3196	1	Pacific Ocean	USA	Westside Point, Bodega Bay, California	root	aquatic	marine biome	NA	NA	zr1959_75	1	NA	1	NA	2016	July	22	6 cm core diameter - modified PVC pipe, Bulk Root from single plant, Epiphyte	Zostera marina root epiphyte	No	Illumina	ITS2	NA	NA	NA_	PowerSoil DNA Isolation Kit (Mo Bio) with minor changes	5.8S_Fun/ITS4_Fun	AACTTTYRRCAAYGGATCWCT/AGCCTCCGCTTATTGATATGCTTAART	NA	H2O	NA	NA	NA	NA	NA	NA	Zostera marina	NA_	timepoint T1; Ammonia_H20_mgperL=3.23; Nitrate_H20_mgperL=7.6; Nitrite_H20_ppb=0; Phosphorus_H20=147; Salinity_H20=49.5	Characterization of the mycobiome of the seagrass, Zostera marina, reveals putative associations with marine chytrids.	Ettinger, C.L. and Eisen, J.A.	2019	Frontiers in Microbiology	10.3389/fmicb.2019.02476	clettinger@ucdavis.edu	GlobalFungi	14.9
GF05006194S	172.346	-43.6475	38	Australia	New Zealand	Lincoln	soil	anthropogenic	pasture	NA	600	Fungal_ITS_LI55_D4	1	NA	1	30-50	2017	May	NA_	soil monolits were collected by driving a steel tube 0.2 m diameter, 1.7 m length	upper sub-soil or B horizon, below typical tillage depths, within reach of plant roots but below the main root zone	No	Illumina	ITS2	1.5	1.5	NA_	Nucleospin Soil DNA extraction kit (Macherey-Nagel)	fITS7/ITS4	GTGARTCATCGAATCTTTG/TCCTCCGCTTATTGATATGC	6.4	NA_	NA	NA	NA	NA	NA	NA	Medicago sativa	NA_	sample ID 15; cut-and-carry, irrigated and effluent-fertilised lucerne	Depth-structuring of multi-kingdom soil communities in agricultural pastures.	Dopheide, A., Davis, C., Nuñez, J., Rogers, G., Whitehead, D. and Grelet, G.A.,	2021	FEMS Microbiology Ecology	10.1093/femsec/fiab156	dopheidea@landcareresearch.co.nz	GlobalFungi	12.1
GF03003697S	-123.055	38.3197	1	Pacific Ocean	USA	Westside Point, Bodega Bay, California	sediment	aquatic	marine biome	NA	NA	zr1959_183	1	NA	1	NA	2016	August	5	11 mm diameter straw from 6 cm core diameter - modified PVC pipe, Bulk SedimentCore, unvegetated	Zostera marina rhizosphere sediment	No	Illumina	ITS2	NA	NA	NA_	PowerSoil DNA Isolation Kit (Mo Bio) with minor changes	5.8S_Fun/ITS4_Fun	AACTTTYRRCAAYGGATCWCT/AGCCTCCGCTTATTGATATGCTTAART	NA	H2O	NA	NA	NA	NA	NA	NA	Zostera marina	NA_	timepoint T2; Ammonia_H20_mgperL=0.66; Nitrate_H20_mgperL=0; Nitrite_H20_ppb=NA_; Phosphorus_H20=NA_; Salinity_H20=NA_	Characterization of the mycobiome of the seagrass, Zostera marina, reveals putative associations with marine chytrids.	Ettinger, C.L. and Eisen, J.A.	2019	Frontiers in Microbiology	10.3389/fmicb.2019.02476	clettinger@ucdavis.edu	GlobalFungi	14.9
GF03003740S	-123.054	38.3196	1	Pacific Ocean	USA	Westside Point, Bodega Bay, California	shoot	aquatic	marine biome	NA	NA	zr1959_99	1	NA	1	NA	2016	July	22	6 cm core diameter - modified PVC pipe, Bulk Leaf from one plant, Epiphyte	Zostera marina leaf epiphyte	No	Illumina	ITS2	NA	NA	NA_	PowerSoil DNA Isolation Kit (Mo Bio) with minor changes	5.8S_Fun/ITS4_Fun	AACTTTYRRCAAYGGATCWCT/AGCCTCCGCTTATTGATATGCTTAART	NA	H2O	NA	NA	NA	NA	NA	NA	Zostera marina	NA_	timepoint T1; Ammonia_H20_mgperL=6.67; Nitrate_H20_mgperL=0; Nitrite_H20_ppb=23; Phosphorus_H20=200; Salinity_H20=47.2	Characterization of the mycobiome of the seagrass, Zostera marina, reveals putative associations with marine chytrids.	Ettinger, C.L. and Eisen, J.A.	2019	Frontiers in Microbiology	10.3389/fmicb.2019.02476	clettinger@ucdavis.edu	GlobalFungi	14.9
GF05006210S	172.346	-43.6475	38	Australia	New Zealand	Lincoln	soil	anthropogenic	pasture	NA	600	Fungal_ITS_RI41_D9b	1	NA	1	110-170	2017	May	NA_	soil monolits were collected by driving a steel tube 0.2 m diameter, 1.7 m length	lower sub-soil or B horizon, with very few or no roots	No	Illumina	ITS2	1.5	1.5	NA_	Nucleospin Soil DNA extraction kit (Macherey-Nagel)	fITS7/ITS4	GTGARTCATCGAATCTTTG/TCCTCCGCTTATTGATATGC	6.4	NA_	NA	NA	NA	NA	NA	NA	Lolium perenne, Trifolium repens	NA_	sample ID 108; grazed, irrigated and effluent-fertilised mixed ryegrass/clover	Depth-structuring of multi-kingdom soil communities in agricultural pastures.	Dopheide, A., Davis, C., Nuñez, J., Rogers, G., Whitehead, D. and Grelet, G.A.,	2021	FEMS Microbiology Ecology	10.1093/femsec/fiab156	dopheidea@landcareresearch.co.nz	GlobalFungi	12.1
GF05006115S	172.346	-43.6475	38	Australia	New Zealand	Lincoln	soil	anthropogenic	pasture	NA	600	Fungal_ITS_LD12_D4	1	NA	1	30-50	2017	May	NA_	soil monolits were collected by driving a steel tube 0.2 m diameter, 1.7 m length	upper sub-soil or B horizon, below typical tillage depths, within reach of plant roots but below the main root zone	No	Illumina	ITS2	1.5	1.5	NA_	Nucleospin Soil DNA extraction kit (Macherey-Nagel)	fITS7/ITS4	GTGARTCATCGAATCTTTG/TCCTCCGCTTATTGATATGC	6.4	NA_	NA	NA	NA	NA	NA	NA	Medicago sativa	NA_	sample ID 93; cut-and-carry, non-irrigated, non-fertilised lucerne	Depth-structuring of multi-kingdom soil communities in agricultural pastures.	Dopheide, A., Davis, C., Nuñez, J., Rogers, G., Whitehead, D. and Grelet, G.A.,	2021	FEMS Microbiology Ecology	10.1093/femsec/fiab156	dopheidea@landcareresearch.co.nz	GlobalFungi	12.1
GF05006125S	172.346	-43.6475	38	Australia	New Zealand	Lincoln	soil	anthropogenic	pasture	NA	600	Fungal_ITS_LD17_D4	1	NA	1	30-50	2017	May	NA_	soil monolits were collected by driving a steel tube 0.2 m diameter, 1.7 m length	upper sub-soil or B horizon, below typical tillage depths, within reach of plant roots but below the main root zone	No	Illumina	ITS2	1.5	1.5	NA_	Nucleospin Soil DNA extraction kit (Macherey-Nagel)	fITS7/ITS4	GTGARTCATCGAATCTTTG/TCCTCCGCTTATTGATATGC	6.4	NA_	NA	NA	NA	NA	NA	NA	Medicago sativa	NA_	sample ID 13; cut-and-carry, non-irrigated, non-fertilised lucerne	Depth-structuring of multi-kingdom soil communities in agricultural pastures.	Dopheide, A., Davis, C., Nuñez, J., Rogers, G., Whitehead, D. and Grelet, G.A.,	2021	FEMS Microbiology Ecology	10.1093/femsec/fiab156	dopheidea@landcareresearch.co.nz	GlobalFungi	12.1
GF05006129S	172.346	-43.6475	38	Australia	New Zealand	Lincoln	soil	anthropogenic	pasture	NA	600	Fungal_ITS_LD34_D4	1	NA	1	30-50	2017	May	NA_	soil monolits were collected by driving a steel tube 0.2 m diameter, 1.7 m length	upper sub-soil or B horizon, below typical tillage depths, within reach of plant roots but below the main root zone	No	Illumina	ITS2	1.5	1.5	NA_	Nucleospin Soil DNA extraction kit (Macherey-Nagel)	fITS7/ITS4	GTGARTCATCGAATCTTTG/TCCTCCGCTTATTGATATGC	6.4	NA_	NA	NA	NA	NA	NA	NA	Medicago sativa	NA_	sample ID 7; cut-and-carry, non-irrigated, non-fertilised lucerne	Depth-structuring of multi-kingdom soil communities in agricultural pastures.	Dopheide, A., Davis, C., Nuñez, J., Rogers, G., Whitehead, D. and Grelet, G.A.,	2021	FEMS Microbiology Ecology	10.1093/femsec/fiab156	dopheidea@landcareresearch.co.nz	GlobalFungi	12.1
GF05006212S	172.346	-43.6475	38	Australia	New Zealand	Lincoln	soil	anthropogenic	pasture	NA	600	Fungal_ITS_RI44_D4	1	NA	1	30-50	2017	May	NA_	soil monolits were collected by driving a steel tube 0.2 m diameter, 1.7 m length	upper sub-soil or B horizon, below typical tillage depths, within reach of plant roots but below the main root zone	No	Illumina	ITS2	1.5	1.5	NA_	Nucleospin Soil DNA extraction kit (Macherey-Nagel)	fITS7/ITS4	GTGARTCATCGAATCTTTG/TCCTCCGCTTATTGATATGC	6.4	NA_	NA	NA	NA	NA	NA	NA	Lolium perenne, Trifolium repens	NA_	sample ID 14; grazed, irrigated and effluent-fertilised mixed ryegrass/clover	Depth-structuring of multi-kingdom soil communities in agricultural pastures.	Dopheide, A., Davis, C., Nuñez, J., Rogers, G., Whitehead, D. and Grelet, G.A.,	2021	FEMS Microbiology Ecology	10.1093/femsec/fiab156	dopheidea@landcareresearch.co.nz	GlobalFungi	12.1
GF03003769S	-123.054	38.3197	1	Pacific Ocean	USA	Westside Point, Bodega Bay, California	sediment	aquatic	marine biome	NA	NA	zr1959_107	1	NA	1	NA	2016	August	19	7 mm diameter straw from 6 cm core diameter - modified PVC pipe, 4.5 to 6 cm, Sediment	Zostera marina rhizosphere sediment	No	Illumina	ITS2	NA	NA	approx. 1.5 cm section of sediment	PowerSoil DNA Isolation Kit (Mo Bio) with minor changes	5.8S_Fun/ITS4_Fun	AACTTTYRRCAAYGGATCWCT/AGCCTCCGCTTATTGATATGCTTAART	NA	H2O	NA	NA	NA	NA	NA	NA	Zostera marina	NA_	timepoint T3; Ammonia_H20_mgperL=0.77; Nitrate_H20_mgperL=0; Nitrite_H20_ppb=9; Phosphorus_H20=NA_; Salinity_H20=49.2	Characterization of the mycobiome of the seagrass, Zostera marina, reveals putative associations with marine chytrids.	Ettinger, C.L. and Eisen, J.A.	2019	Frontiers in Microbiology	10.3389/fmicb.2019.02476	clettinger@ucdavis.edu	GlobalFungi	14.9
GF03003937S	-124.028	46.474	3	Pacific Ocean	USA	Willapa Bay, Washington	root	aquatic	marine biome	NA	NA	F.Plate_4.ZM408_R	1	NA	1	NA	2016	September	NA_	approx. 5 roots from single plant	Zostera marina root epiphytes	No	Illumina	ITS2	NA	NA	5 roots	ZymoBIOMICS DNA Miniprep kit (Zymo Research) with minor modifications	ITS9/ITS4	GCATTAGAAACTGCTCGTAATG/TCCTCCGCTTATTGATATGC	4.9	NA_	NA	NA	NA	NA	NA	NA	Zostera marina	NA_	NA_	Global diversity and biogeography of the Zostera marina mycobiome.	Ettinger, C.L., Vann, L.E. and Eisen, J.A.	2021	Applied and Environmental Microbiology	10.1128/AEM.02795-20	clettinger@ucdavis.edu	GlobalFungi	11.6
GF05030952S	-43.596	-19.282	1118	South America	Brazil	Campos rupestres	shoot	grassland	tropical grassland biome	NA	NA	BM_ITS2_SN_R12	1	NA	1	NA	2017	March	NA_	NA_	stem	No	Illumina	ITS2	NA	NA	NA_	DNeasy PowerSoil Kit (Qiagen)	fITS9/ITS4	GAACGCAGCRAAIIGYGA/TCCTCCGCTTATTGATATGC	5.3	NA_	NA	NA	NA	NA	NA	NA	Barbacenia macrantha	NA_	isolation of the endophytic communities	Plant microbiomes harbor potential to promote nutrient turnover in impoverished substrates of a Brazilian biodiversity hotspot	Camargo, A.P., de Souza, R.S., Jose, J., Gerhardt, I.R., Dante, R.A., Mukherjee, S., Huntemann, M., Kyrpides, N.C., Carazzolle, M.F. and Arruda, P.	2023	The ISME Journal	10.1038/s41396-022-01345-1	rafael.souza@symbiomics.com.br, parruda@unicamp.br	GlobalFungi	19.9
GF03003758S	-123.054	38.3202	1	Pacific Ocean	USA	Westside Point, Bodega Bay, California	shoot	aquatic	marine biome	NA	NA	zr1959_144	1	NA	1	NA	2016	August	19	6 cm core diameter - modified PVC pipe, 20 to 25 inches, Epiphyte	Zostera marina leaf epiphyte	No	Illumina	ITS2	NA	NA	surface of approx. 12.5 cm long segment	PowerSoil DNA Isolation Kit (Mo Bio) with minor changes	5.8S_Fun/ITS4_Fun	AACTTTYRRCAAYGGATCWCT/AGCCTCCGCTTATTGATATGCTTAART	NA	H2O	NA	NA	NA	NA	NA	NA	Zostera marina	NA_	timepoint T3; Ammonia_H20_mgperL=0.35; Nitrate_H20_mgperL=0; Nitrite_H20_ppb=0; Phosphorus_H20=NA_; Salinity_H20=49.5	Characterization of the mycobiome of the seagrass, Zostera marina, reveals putative associations with marine chytrids.	Ettinger, C.L. and Eisen, J.A.	2019	Frontiers in Microbiology	10.3389/fmicb.2019.02476	clettinger@ucdavis.edu	GlobalFungi	14.9
GF03003787S	-123.054	38.32	1	Pacific Ocean	USA	Westside Point, Bodega Bay, California	sediment	aquatic	marine biome	NA	NA	zr1959_120	1	NA	1	NA	2016	August	19	11 mm diameter straw from 6 cm core diameter - modified PVC pipe, Bulk SedimentCore next to a single plant	Zostera marina rhizosphere sediment	No	Illumina	ITS2	NA	NA	NA_	PowerSoil DNA Isolation Kit (Mo Bio) with minor changes	5.8S_Fun/ITS4_Fun	AACTTTYRRCAAYGGATCWCT/AGCCTCCGCTTATTGATATGCTTAART	NA	H2O	NA	NA	NA	NA	NA	NA	Zostera marina	NA_	timepoint T3; Ammonia_H20_mgperL=0.21; Nitrate_H20_mgperL=19.8; Nitrite_H20_ppb=3; Phosphorus_H20=NA_; Salinity_H20=50.2	Characterization of the mycobiome of the seagrass, Zostera marina, reveals putative associations with marine chytrids.	Ettinger, C.L. and Eisen, J.A.	2019	Frontiers in Microbiology	10.3389/fmicb.2019.02476	clettinger@ucdavis.edu	GlobalFungi	14.9
GF03004044S	-76.6226	34.6925	-1	Atlantic Ocean	USA	Middle Marsh, North Carolina	sediment	aquatic	marine biome	NA	NA	F.Plate_7.ZM1112_S	1	NA	1	1	2017	April	NA_	sample of sediment adjacent to Z. marina individual from 1 cm under the sediment surface using a 6CC syringe	Zostera marina rhizosphere sediment	No	Illumina	ITS2	0.25	0.25	NA_	ZymoBIOMICS DNA Miniprep kit (Zymo Research) with minor modifications	ITS9/ITS4	GCATTAGAAACTGCTCGTAATG/TCCTCCGCTTATTGATATGC	NA	NA_	NA	NA	NA	NA	NA	NA	Zostera marina	NA_	NA_	Global diversity and biogeography of the Zostera marina mycobiome.	Ettinger, C.L., Vann, L.E. and Eisen, J.A.	2021	Applied and Environmental Microbiology	10.1128/AEM.02795-20	clettinger@ucdavis.edu	GlobalFungi	18.9
GF03003761S	-123.054	38.3201	1	Pacific Ocean	USA	Westside Point, Bodega Bay, California	sediment	aquatic	marine biome	NA	NA	zr1959_168	1	NA	1	NA	2016	August	19	7 mm diameter straw from 6 cm core diameter - modified PVC pipe, 0 to 1.5 cm, unvegetated	Zostera marina rhizosphere sediment	No	Illumina	ITS2	NA	NA	approx. 1.5 cm section of sediment	PowerSoil DNA Isolation Kit (Mo Bio) with minor changes	5.8S_Fun/ITS4_Fun	AACTTTYRRCAAYGGATCWCT/AGCCTCCGCTTATTGATATGCTTAART	NA	H2O	NA	NA	NA	NA	NA	NA	Zostera marina	NA_	timepoint T3; Ammonia_H20_mgperL=NA_; Nitrate_H20_mgperL=0; Nitrite_H20_ppb=14; Phosphorus_H20=NA_; Salinity_H20=49.6	Characterization of the mycobiome of the seagrass, Zostera marina, reveals putative associations with marine chytrids.	Ettinger, C.L. and Eisen, J.A.	2019	Frontiers in Microbiology	10.3389/fmicb.2019.02476	clettinger@ucdavis.edu	GlobalFungi	14.9
GF03003672S	-123.054	38.32	1	Pacific Ocean	USA	Westside Point, Bodega Bay, California	sediment	aquatic	marine biome	NA	NA	zr1959_15	1	NA	1	NA	2016	August	19	7 mm diameter straw from 6 cm core diameter - modified PVC pipe, 0 to 1.5 cm, Sediment	Zostera marina rhizosphere sediment	No	Illumina	ITS2	NA	NA	approx. 1.5 cm section of sediment	PowerSoil DNA Isolation Kit (Mo Bio) with minor changes	5.8S_Fun/ITS4_Fun	AACTTTYRRCAAYGGATCWCT/AGCCTCCGCTTATTGATATGCTTAART	NA	H2O	NA	NA	NA	NA	NA	NA	Zostera marina	NA_	timepoint T3; Ammonia_H20_mgperL=0.21; Nitrate_H20_mgperL=19.8; Nitrite_H20_ppb=3; Phosphorus_H20=NA_; Salinity_H20=50.2	Characterization of the mycobiome of the seagrass, Zostera marina, reveals putative associations with marine chytrids.	Ettinger, C.L. and Eisen, J.A.	2019	Frontiers in Microbiology	10.3389/fmicb.2019.02476	clettinger@ucdavis.edu	GlobalFungi	14.9
GF05005136S	97.52	33.25	4348	Asia	China	Tibetan Plateau	soil	grassland	montane grassland biome	NA	NA	THITS15	1	NA	1	0-10	2014	August	15	NA_	surface soil	No	Illumina	ITS2	0.3	0.3	NA_	PowerSoil DNA Isolation Kit (Mo Bio)	gITS7/ITS4	GTGARTCATCGARTCTTTG/TCCTCCGCTTATTGATATGC	6.7	H2O	NA	8.3	0.65	NA	NA	NA	NA_	NA_	site 2 (degraded patches occupied 20% of the grasslands)_soil from original patches_replicate 4	Degraded patch formation significantly changed microbial community composition in alpine meadow soils	Che, RX; Wang, YF; Li, KX; Xu, ZH; Hu, JM; Wang, F; Rui, YC; Li, LF; Pang, Z; Cui, XY	2019	Soil and Tillage Research	10.1016/j.still.2019.104426	cherongxiao@163.com	GlobalFungi	-1.6
GF05005140S	97.04	34.57	4549	Asia	China	Tibetan Plateau	soil	grassland	montane grassland biome	NA	NA	THITS19	1	NA	1	0-10	2014	August	15	NA_	surface soil	No	Illumina	ITS2	0.3	0.3	NA_	PowerSoil DNA Isolation Kit (Mo Bio)	gITS7/ITS4	GTGARTCATCGARTCTTTG/TCCTCCGCTTATTGATATGC	7.7	H2O	NA	4.58	0.36	NA	NA	NA	NA_	NA_	site 3 (degraded patches occupied 60% of the grasslands)_soil from original patches_replicate 2	Degraded patch formation significantly changed microbial community composition in alpine meadow soils	Che, RX; Wang, YF; Li, KX; Xu, ZH; Hu, JM; Wang, F; Rui, YC; Li, LF; Pang, Z; Cui, XY	2019	Soil and Tillage Research	10.1016/j.still.2019.104426	cherongxiao@163.com	GlobalFungi	-4.2
GF05005141S	97.07	34.57	4454	Asia	China	Tibetan Plateau	soil	grassland	montane grassland biome	NA	NA	THITS22	1	NA	1	0-10	2014	August	15	NA_	surface soil	No	Illumina	ITS2	0.3	0.3	NA_	PowerSoil DNA Isolation Kit (Mo Bio)	gITS7/ITS4	GTGARTCATCGARTCTTTG/TCCTCCGCTTATTGATATGC	7.3	H2O	NA	2.25	0.19	NA	NA	NA	NA_	NA_	site 3 (degraded patches occupied 60% of the grasslands)_soil from degraded patches_replicate 3	Degraded patch formation significantly changed microbial community composition in alpine meadow soils	Che, RX; Wang, YF; Li, KX; Xu, ZH; Hu, JM; Wang, F; Rui, YC; Li, LF; Pang, Z; Cui, XY	2019	Soil and Tillage Research	10.1016/j.still.2019.104426	cherongxiao@163.com	GlobalFungi	-3.9
GF05005128S	96.97	32.87	4199	Asia	China	Tibetan Plateau	soil	grassland	montane grassland biome	NA	NA	THITS07	1	NA	1	0-10	2014	August	15	NA_	surface soil	No	Illumina	ITS2	0.3	0.3	NA_	PowerSoil DNA Isolation Kit (Mo Bio)	gITS7/ITS4	GTGARTCATCGARTCTTTG/TCCTCCGCTTATTGATATGC	7.3	H2O	NA	12.08	0.65	NA	NA	NA	NA_	NA_	site 1 (degraded patches occupied 20% of the grasslands)_soil from original patches_replicate 4	Degraded patch formation significantly changed microbial community composition in alpine meadow soils	Che, RX; Wang, YF; Li, KX; Xu, ZH; Hu, JM; Wang, F; Rui, YC; Li, LF; Pang, Z; Cui, XY	2019	Soil and Tillage Research	10.1016/j.still.2019.104426	cherongxiao@163.com	GlobalFungi	-0.1
GF05005129S	97.47	33.25	4339	Asia	China	Tibetan Plateau	soil	grassland	montane grassland biome	NA	NA	THITS10	1	NA	1	0-10	2014	August	15	NA_	surface soil	No	Illumina	ITS2	0.3	0.3	NA_	PowerSoil DNA Isolation Kit (Mo Bio)	gITS7/ITS4	GTGARTCATCGARTCTTTG/TCCTCCGCTTATTGATATGC	6.6	H2O	NA	4.18	0.39	NA	NA	NA	NA_	NA_	site 2 (degraded patches occupied 20% of the grasslands)_soil from degraded patches_replicate 1	Degraded patch formation significantly changed microbial community composition in alpine meadow soils	Che, RX; Wang, YF; Li, KX; Xu, ZH; Hu, JM; Wang, F; Rui, YC; Li, LF; Pang, Z; Cui, XY	2019	Soil and Tillage Research	10.1016/j.still.2019.104426	cherongxiao@163.com	GlobalFungi	-1.7
GF05005134S	97.5	33.25	4512	Asia	China	Tibetan Plateau	soil	grassland	montane grassland biome	NA	NA	THITS13	1	NA	1	0-10	2014	August	15	NA_	surface soil	No	Illumina	ITS2	0.3	0.3	NA_	PowerSoil DNA Isolation Kit (Mo Bio)	gITS7/ITS4	GTGARTCATCGARTCTTTG/TCCTCCGCTTATTGATATGC	6.5	H2O	NA	8.3	0.65	NA	NA	NA	NA_	NA_	site 2 (degraded patches occupied 20% of the grasslands)_soil from original patches_replicate 3	Degraded patch formation significantly changed microbial community composition in alpine meadow soils	Che, RX; Wang, YF; Li, KX; Xu, ZH; Hu, JM; Wang, F; Rui, YC; Li, LF; Pang, Z; Cui, XY	2019	Soil and Tillage Research	10.1016/j.still.2019.104426	cherongxiao@163.com	GlobalFungi	-1.9
GF05005127S	96.98	32.87	4099	Asia	China	Tibetan Plateau	soil	grassland	montane grassland biome	NA	NA	THITS08	1	NA	1	0-10	2014	August	15	NA_	surface soil	No	Illumina	ITS2	0.3	0.3	NA_	PowerSoil DNA Isolation Kit (Mo Bio)	gITS7/ITS4	GTGARTCATCGARTCTTTG/TCCTCCGCTTATTGATATGC	7.5	H2O	NA	8.55	0.39	NA	NA	NA	NA_	NA_	site 1 (degraded patches occupied 20% of the grasslands)_soil from degraded patches_replicate 4	Degraded patch formation significantly changed microbial community composition in alpine meadow soils	Che, RX; Wang, YF; Li, KX; Xu, ZH; Hu, JM; Wang, F; Rui, YC; Li, LF; Pang, Z; Cui, XY	2019	Soil and Tillage Research	10.1016/j.still.2019.104426	cherongxiao@163.com	GlobalFungi	0.2
GF03003827S	-123.054	38.3204	1	Pacific Ocean	USA	Westside Point, Bodega Bay, California	shoot	aquatic	marine biome	NA	NA	zr1959_198	1	NA	1	NA	2016	August	19	6 cm core diameter - modified PVC pipe, 20 to 25 inches, Endophyte	Zostera marina leaf endophyte	No	Illumina	ITS2	NA	NA	approx. 12.5 cm long segment	PowerSoil DNA Isolation Kit (Mo Bio) with minor changes	5.8S_Fun/ITS4_Fun	AACTTTYRRCAAYGGATCWCT/AGCCTCCGCTTATTGATATGCTTAART	NA	H2O	NA	NA	NA	NA	NA	NA	Zostera marina	NA_	timepoint T3; Ammonia_H20_mgperL=0.23; Nitrate_H20_mgperL=0; Nitrite_H20_ppb=38; Phosphorus_H20=NA_; Salinity_H20=49.6	Characterization of the mycobiome of the seagrass, Zostera marina, reveals putative associations with marine chytrids.	Ettinger, C.L. and Eisen, J.A.	2019	Frontiers in Microbiology	10.3389/fmicb.2019.02476	clettinger@ucdavis.edu	GlobalFungi	14.9
GF05030978S	-43.596	-19.282	1118	South America	Brazil	Campos rupestres	shoot	grassland	tropical grassland biome	NA	NA	BE_ITS2_LN_R2	1	NA	1	NA	2017	March	NA_	NA_	leaf	No	Illumina	ITS2	NA	NA	NA_	DNeasy PowerSoil Kit (Qiagen)	fITS9/ITS4	GAACGCAGCRAAIIGYGA/TCCTCCGCTTATTGATATGC	5.3	NA_	NA	NA	NA	NA	NA	NA	Vellozia epidendroides	NA_	isolation of the endophytic communities	Plant microbiomes harbor potential to promote nutrient turnover in impoverished substrates of a Brazilian biodiversity hotspot	Camargo, A.P., de Souza, R.S., Jose, J., Gerhardt, I.R., Dante, R.A., Mukherjee, S., Huntemann, M., Kyrpides, N.C., Carazzolle, M.F. and Arruda, P.	2023	The ISME Journal	10.1038/s41396-022-01345-1	rafael.souza@symbiomics.com.br, parruda@unicamp.br	GlobalFungi	19.9
GF03003781S	-123.054	38.3202	1	Pacific Ocean	USA	Westside Point, Bodega Bay, California	root	aquatic	marine biome	NA	NA	zr1959_205	1	NA	1	NA	2016	August	19	6 cm core diameter - modified PVC pipe, Single Root, Epiphyte	Zostera marina root epiphyte	No	Illumina	ITS2	NA	NA	surface of single root	PowerSoil DNA Isolation Kit (Mo Bio) with minor changes	5.8S_Fun/ITS4_Fun	AACTTTYRRCAAYGGATCWCT/AGCCTCCGCTTATTGATATGCTTAART	NA	H2O	NA	NA	NA	NA	NA	NA	Zostera marina	NA_	timepoint T3; Ammonia_H20_mgperL=0.35; Nitrate_H20_mgperL=0; Nitrite_H20_ppb=0; Phosphorus_H20=NA_; Salinity_H20=49.5	Characterization of the mycobiome of the seagrass, Zostera marina, reveals putative associations with marine chytrids.	Ettinger, C.L. and Eisen, J.A.	2019	Frontiers in Microbiology	10.3389/fmicb.2019.02476	clettinger@ucdavis.edu	GlobalFungi	14.9
GF03003782S	-123.054	38.3202	1	Pacific Ocean	USA	Westside Point, Bodega Bay, California	sediment	aquatic	marine biome	NA	NA	zr1959_149	1	NA	1	NA	2016	August	19	7 mm diameter straw from 6 cm core diameter - modified PVC pipe, 3 to 4.5 cm, Sediment	Zostera marina rhizosphere sediment	No	Illumina	ITS2	NA	NA	approx. 1.5 cm section of sediment	PowerSoil DNA Isolation Kit (Mo Bio) with minor changes	5.8S_Fun/ITS4_Fun	AACTTTYRRCAAYGGATCWCT/AGCCTCCGCTTATTGATATGCTTAART	NA	H2O	NA	NA	NA	NA	NA	NA	Zostera marina	NA_	timepoint T3; Ammonia_H20_mgperL=0.35; Nitrate_H20_mgperL=0; Nitrite_H20_ppb=0; Phosphorus_H20=NA_; Salinity_H20=49.5	Characterization of the mycobiome of the seagrass, Zostera marina, reveals putative associations with marine chytrids.	Ettinger, C.L. and Eisen, J.A.	2019	Frontiers in Microbiology	10.3389/fmicb.2019.02476	clettinger@ucdavis.edu	GlobalFungi	14.9
GF03003786S	-123.054	38.3199	1	Pacific Ocean	USA	Westside Point, Bodega Bay, California	shoot	aquatic	marine biome	NA	NA	zr1959_146	1	NA	1	NA	2016	August	19	6 cm core diameter - modified PVC pipe, 15 to 20 inches, Epiphyte	Zostera marina leaf epiphyte	No	Illumina	ITS2	NA	NA	surface of approx. 12.5 cm long segment	PowerSoil DNA Isolation Kit (Mo Bio) with minor changes	5.8S_Fun/ITS4_Fun	AACTTTYRRCAAYGGATCWCT/AGCCTCCGCTTATTGATATGCTTAART	NA	H2O	NA	NA	NA	NA	NA	NA	Zostera marina	NA_	timepoint T3; Ammonia_H20_mgperL=0.48; Nitrate_H20_mgperL=0; Nitrite_H20_ppb=0; Phosphorus_H20=NA_; Salinity_H20=49.7	Characterization of the mycobiome of the seagrass, Zostera marina, reveals putative associations with marine chytrids.	Ettinger, C.L. and Eisen, J.A.	2019	Frontiers in Microbiology	10.3389/fmicb.2019.02476	clettinger@ucdavis.edu	GlobalFungi	14.9
GF03003823S	-123.054	38.32	1	Pacific Ocean	USA	Westside Point, Bodega Bay, California	shoot	aquatic	marine biome	NA	NA	zr1959_159	1	NA	1	NA	2016	August	5	6 cm core diameter - modified PVC pipe, Bulk Leaf from one plant, Epiphyte	Zostera marina leaf epiphyte	No	Illumina	ITS2	NA	NA	NA_	PowerSoil DNA Isolation Kit (Mo Bio) with minor changes	5.8S_Fun/ITS4_Fun	AACTTTYRRCAAYGGATCWCT/AGCCTCCGCTTATTGATATGCTTAART	NA	H2O	NA	NA	NA	NA	NA	NA	Zostera marina	NA_	timepoint T2; Ammonia_H20_mgperL=0.69; Nitrate_H20_mgperL=0; Nitrite_H20_ppb=0; Phosphorus_H20=NA_; Salinity_H20=50.9	Characterization of the mycobiome of the seagrass, Zostera marina, reveals putative associations with marine chytrids.	Ettinger, C.L. and Eisen, J.A.	2019	Frontiers in Microbiology	10.3389/fmicb.2019.02476	clettinger@ucdavis.edu	GlobalFungi	14.9
GF03003791S	-123.054	38.3202	1	Pacific Ocean	USA	Westside Point, Bodega Bay, California	shoot	aquatic	marine biome	NA	NA	zr1959_54	1	NA	1	NA	2016	August	19	6 cm core diameter - modified PVC pipe, 15 to 20 inches, Epiphyte	Zostera marina leaf epiphyte	No	Illumina	ITS2	NA	NA	surface of approx. 12.5 cm long segment	PowerSoil DNA Isolation Kit (Mo Bio) with minor changes	5.8S_Fun/ITS4_Fun	AACTTTYRRCAAYGGATCWCT/AGCCTCCGCTTATTGATATGCTTAART	NA	H2O	NA	NA	NA	NA	NA	NA	Zostera marina	NA_	timepoint T3; Ammonia_H20_mgperL=0.35; Nitrate_H20_mgperL=0; Nitrite_H20_ppb=0; Phosphorus_H20=NA_; Salinity_H20=49.5	Characterization of the mycobiome of the seagrass, Zostera marina, reveals putative associations with marine chytrids.	Ettinger, C.L. and Eisen, J.A.	2019	Frontiers in Microbiology	10.3389/fmicb.2019.02476	clettinger@ucdavis.edu	GlobalFungi	14.9
GF05003606S	-48.3937	-22.8183	512	South America	Brazil	Botucatu, Sao Paulo	soil	forest	tropical semi-deciduous broadleaf forest	19.1	1324	SSF1	1	1	1	0-10	2018	May	2	soil collected with metal shovel (cleaned with cotton soaked in 70% alcohol before each sampling) after removal of superficial layers of litter, vegetable fragments or grass.	Soil of Sazonal Semidecidual Forest 1	No	Illumina	ITS2	NA	NA	NA_	PowerSoil DNA isolation Kit (Mobio)	5.8S_Fun/ITS4_Fun	AACTTTYRRCAAYGGATCWCT/AGCCTCCGCTTATTGATATGCTTAART	5.3	CaCl2	NA	NA	NA	NA	NA	NA	NA_	NA_	Soil of Sazonal Semidecidual Forest 1	Soil Mycobiome Is Shaped by Vegetation and Microhabitats: A Regional-Scale Study in Southeastern Brazil	Yamauchi, D.H., Garcia Garces, H., Teixeira, M.D.M., Rodrigues, G.F.B., Ullmann, L.S., Garcia Garces, A., Hebeler-Barbosa, F. and Bagagli, E.	2021	Journal of Fungi	10.3390/jof7080587	danihyamauchi@gmail.com, eduardo.bagagli@unesp.br	GlobalFungi	22
GF03003682S	-123.054	38.3199	1	Pacific Ocean	USA	Westside Point, Bodega Bay, California	root	aquatic	marine biome	NA	NA	zr1959_7	1	NA	1	NA	2016	August	19	6 cm core diameter - modified PVC pipe, Single Root, Epiphyte	Zostera marina root epiphyte	No	Illumina	ITS2	NA	NA	surface of single root	PowerSoil DNA Isolation Kit (Mo Bio) with minor changes	5.8S_Fun/ITS4_Fun	AACTTTYRRCAAYGGATCWCT/AGCCTCCGCTTATTGATATGCTTAART	NA	H2O	NA	NA	NA	NA	NA	NA	Zostera marina	NA_	timepoint T3; Ammonia_H20_mgperL=0.48; Nitrate_H20_mgperL=0; Nitrite_H20_ppb=0; Phosphorus_H20=NA_; Salinity_H20=49.7	Characterization of the mycobiome of the seagrass, Zostera marina, reveals putative associations with marine chytrids.	Ettinger, C.L. and Eisen, J.A.	2019	Frontiers in Microbiology	10.3389/fmicb.2019.02476	clettinger@ucdavis.edu	GlobalFungi	14.9
GF03003800S	-123.054	38.3201	1	Pacific Ocean	USA	Westside Point, Bodega Bay, California	sediment	aquatic	marine biome	NA	NA	zr1959_169	1	NA	1	NA	2016	August	19	11 mm diameter straw from 6 cm core diameter - modified PVC pipe, Bulk SedimentCore, unvegetated	Zostera marina rhizosphere sediment	No	Illumina	ITS2	NA	NA	NA_	PowerSoil DNA Isolation Kit (Mo Bio) with minor changes	5.8S_Fun/ITS4_Fun	AACTTTYRRCAAYGGATCWCT/AGCCTCCGCTTATTGATATGCTTAART	NA	H2O	NA	NA	NA	NA	NA	NA	Zostera marina	NA_	timepoint T3; Ammonia_H20_mgperL=NA_; Nitrate_H20_mgperL=0; Nitrite_H20_ppb=14; Phosphorus_H20=NA_; Salinity_H20=49.6	Characterization of the mycobiome of the seagrass, Zostera marina, reveals putative associations with marine chytrids.	Ettinger, C.L. and Eisen, J.A.	2019	Frontiers in Microbiology	10.3389/fmicb.2019.02476	clettinger@ucdavis.edu	GlobalFungi	14.9
GF03003813S	-123.054	38.32	1	Pacific Ocean	USA	Westside Point, Bodega Bay, California	sediment	aquatic	marine biome	NA	NA	zr1959_5	1	NA	1	NA	2016	August	19	7 mm diameter straw from 6 cm core diameter - modified PVC pipe, 1.5 to 3 cm, Sediment	Zostera marina rhizosphere sediment	No	Illumina	ITS2	NA	NA	approx. 1.5 cm section of sediment	PowerSoil DNA Isolation Kit (Mo Bio) with minor changes	5.8S_Fun/ITS4_Fun	AACTTTYRRCAAYGGATCWCT/AGCCTCCGCTTATTGATATGCTTAART	NA	H2O	NA	NA	NA	NA	NA	NA	Zostera marina	NA_	timepoint T3; Ammonia_H20_mgperL=0.21; Nitrate_H20_mgperL=19.8; Nitrite_H20_ppb=3; Phosphorus_H20=NA_; Salinity_H20=50.2	Characterization of the mycobiome of the seagrass, Zostera marina, reveals putative associations with marine chytrids.	Ettinger, C.L. and Eisen, J.A.	2019	Frontiers in Microbiology	10.3389/fmicb.2019.02476	clettinger@ucdavis.edu	GlobalFungi	14.9
GF01014536S	14	37.9017	1072	Europe	Italy	Italy, Palermo, Piano Zucchi	soil	forest	mediterranean forest biome	12.4417	NA	SRR1502569	0.002	NA	40	5	2011	NA_	NA_	5 cm core diameter	organic and mineral horizons_0 to 5 cm depth	No	454Roche	ITS2	2	2	NA_	PowerMax Soil DNA isolation kit (MoBio)	ITS3/ITS4	GCATCGATGAAGAACGCAGC/TCCTCCGCTTATTGATATGC	6.4	KCl	NA	11.5877	0.735302	NA	NA	NA	Quercus ilex	NA_	NA_	Global diversity and geography of soil fungi.	Tedersoo, L., Bahram, M., Polme, S., Koljalg, U., Yorou, N.S., Wijesundera, R., Ruiz, L.V., Vasco-Palacios, A.M., Thu, P.Q., Suija, A., Smith, M.E., Sharp, C., Saluveer, E., Saitta, A., Rosas, M., Riit, T., Ratkowsky, D., Pritsch, K., Poldmaa, K., Piepenbring, M., Phosri, C., Peterson, M., Parts, K., Pärtel, K., Otsing, E., Nouhra, E., Njouonkou, A.L., Nilsson, R.H., Morgado, L.N., Mayor, J., May…	2014	Science	10.1126/science.1256688	leho.tedersoo@ut.ee	GlobalFungi	11.2
GF03003803S	-123.054	38.3196	1	Pacific Ocean	USA	Westside Point, Bodega Bay, California	shoot	aquatic	marine biome	NA	NA	zr1959_163	1	NA	1	NA	2016	July	22	6 cm core diameter - modified PVC pipe, Bulk Leaf from one plant, Epiphyte	Zostera marina leaf epiphyte	No	Illumina	ITS2	NA	NA	NA_	PowerSoil DNA Isolation Kit (Mo Bio) with minor changes	5.8S_Fun/ITS4_Fun	AACTTTYRRCAAYGGATCWCT/AGCCTCCGCTTATTGATATGCTTAART	NA	H2O	NA	NA	NA	NA	NA	NA	Zostera marina	NA_	timepoint T1; Ammonia_H20_mgperL=0.45; Nitrate_H20_mgperL=0; Nitrite_H20_ppb=0; Phosphorus_H20=200; Salinity_H20=50.1	Characterization of the mycobiome of the seagrass, Zostera marina, reveals putative associations with marine chytrids.	Ettinger, C.L. and Eisen, J.A.	2019	Frontiers in Microbiology	10.3389/fmicb.2019.02476	clettinger@ucdavis.edu	GlobalFungi	14.9
GF03003814S	-123.054	38.3204	1	Pacific Ocean	USA	Westside Point, Bodega Bay, California	shoot	aquatic	marine biome	NA	NA	zr1959_209	1	NA	1	NA	2016	August	19	6 cm core diameter - modified PVC pipe, 15 to 20 inches, Endophyte	Zostera marina leaf endophyte	No	Illumina	ITS2	NA	NA	approx. 12.5 cm long segment	PowerSoil DNA Isolation Kit (Mo Bio) with minor changes	5.8S_Fun/ITS4_Fun	AACTTTYRRCAAYGGATCWCT/AGCCTCCGCTTATTGATATGCTTAART	NA	H2O	NA	NA	NA	NA	NA	NA	Zostera marina	NA_	timepoint T3; Ammonia_H20_mgperL=0.23; Nitrate_H20_mgperL=0; Nitrite_H20_ppb=38; Phosphorus_H20=NA_; Salinity_H20=49.6	Characterization of the mycobiome of the seagrass, Zostera marina, reveals putative associations with marine chytrids.	Ettinger, C.L. and Eisen, J.A.	2019	Frontiers in Microbiology	10.3389/fmicb.2019.02476	clettinger@ucdavis.edu	GlobalFungi	14.9
GF03003817S	-123.054	38.3204	1	Pacific Ocean	USA	Westside Point, Bodega Bay, California	root	aquatic	marine biome	NA	NA	zr1959_29	1	NA	1	NA	2016	August	19	6 cm core diameter - modified PVC pipe, Single Root, Epiphyte	Zostera marina root epiphyte	No	Illumina	ITS2	NA	NA	surface of single root	PowerSoil DNA Isolation Kit (Mo Bio) with minor changes	5.8S_Fun/ITS4_Fun	AACTTTYRRCAAYGGATCWCT/AGCCTCCGCTTATTGATATGCTTAART	NA	H2O	NA	NA	NA	NA	NA	NA	Zostera marina	NA_	timepoint T3; Ammonia_H20_mgperL=0.23; Nitrate_H20_mgperL=0; Nitrite_H20_ppb=38; Phosphorus_H20=NA_; Salinity_H20=49.6	Characterization of the mycobiome of the seagrass, Zostera marina, reveals putative associations with marine chytrids.	Ettinger, C.L. and Eisen, J.A.	2019	Frontiers in Microbiology	10.3389/fmicb.2019.02476	clettinger@ucdavis.edu	GlobalFungi	14.9
GF03003819S	-123.054	38.3199	1	Pacific Ocean	USA	Westside Point, Bodega Bay, California	root	aquatic	marine biome	NA	NA	zr1959_180	1	NA	1	NA	2016	August	19	6 cm core diameter - modified PVC pipe, Single Root, Epiphyte	Zostera marina root epiphyte	No	Illumina	ITS2	NA	NA	surface of single root	PowerSoil DNA Isolation Kit (Mo Bio) with minor changes	5.8S_Fun/ITS4_Fun	AACTTTYRRCAAYGGATCWCT/AGCCTCCGCTTATTGATATGCTTAART	NA	H2O	NA	NA	NA	NA	NA	NA	Zostera marina	NA_	timepoint T3; Ammonia_H20_mgperL=0.48; Nitrate_H20_mgperL=0; Nitrite_H20_ppb=0; Phosphorus_H20=NA_; Salinity_H20=49.7	Characterization of the mycobiome of the seagrass, Zostera marina, reveals putative associations with marine chytrids.	Ettinger, C.L. and Eisen, J.A.	2019	Frontiers in Microbiology	10.3389/fmicb.2019.02476	clettinger@ucdavis.edu	GlobalFungi	14.9
GF05006216S	172.346	-43.6475	38	Australia	New Zealand	Lincoln	soil	anthropogenic	pasture	NA	600	Fungal_ITS_RI56_D1	1	NA	1	0-10	2017	May	NA_	soil monolits were collected by driving a steel tube 0.2 m diameter, 1.7 m length	top soil, consisting mostly of A horizon with a thin overlying O horizon layer	No	Illumina	ITS2	1.5	1.5	NA_	Nucleospin Soil DNA extraction kit (Macherey-Nagel)	fITS7/ITS4	GTGARTCATCGAATCTTTG/TCCTCCGCTTATTGATATGC	6.4	NA_	NA	NA	NA	NA	NA	NA	Lolium perenne, Trifolium repens	NA_	sample ID 8; grazed, irrigated and effluent-fertilised mixed ryegrass/clover	Depth-structuring of multi-kingdom soil communities in agricultural pastures.	Dopheide, A., Davis, C., Nuñez, J., Rogers, G., Whitehead, D. and Grelet, G.A.,	2021	FEMS Microbiology Ecology	10.1093/femsec/fiab156	dopheidea@landcareresearch.co.nz	GlobalFungi	12.1
GF03003821S	-123.054	38.3199	1	Pacific Ocean	USA	Westside Point, Bodega Bay, California	shoot	aquatic	marine biome	NA	NA	zr1959_35	1	NA	1	NA	2016	August	19	6 cm core diameter - modified PVC pipe, Bulk Leaf from one plant, Epiphyte	Zostera marina leaf epiphyte	No	Illumina	ITS2	NA	NA	NA_	PowerSoil DNA Isolation Kit (Mo Bio) with minor changes	5.8S_Fun/ITS4_Fun	AACTTTYRRCAAYGGATCWCT/AGCCTCCGCTTATTGATATGCTTAART	NA	H2O	NA	NA	NA	NA	NA	NA	Zostera marina	NA_	timepoint T3; Ammonia_H20_mgperL=0.48; Nitrate_H20_mgperL=0; Nitrite_H20_ppb=0; Phosphorus_H20=NA_; Salinity_H20=49.7	Characterization of the mycobiome of the seagrass, Zostera marina, reveals putative associations with marine chytrids.	Ettinger, C.L. and Eisen, J.A.	2019	Frontiers in Microbiology	10.3389/fmicb.2019.02476	clettinger@ucdavis.edu	GlobalFungi	14.9
GF03004011S	-164.762	64.4854	0	Pacific Ocean	USA	Alaska - Kotzebue	shoot	aquatic	marine biome	NA	NA	F.Plate_1.ZM11_L	1	NA	1	NA	2016	October	NA_	2 cm section of healthy green leaf tissue	Zostera marina shoot epiphytes	No	Illumina	ITS2	NA	NA	2 cm section of leaf	ZymoBIOMICS DNA Miniprep kit (Zymo Research) with minor modifications	ITS9/ITS4	GCATTAGAAACTGCTCGTAATG/TCCTCCGCTTATTGATATGC	NA	NA_	NA	NA	NA	NA	NA	NA	Zostera marina	NA_	NA_	Global diversity and biogeography of the Zostera marina mycobiome.	Ettinger, C.L., Vann, L.E. and Eisen, J.A.	2021	Applied and Environmental Microbiology	10.1128/AEM.02795-20	clettinger@ucdavis.edu	GlobalFungi	-3.6
GF03004035S	-122.517	37.5257	0	Pacific Ocean	USA	California - Moss Beach	shoot	aquatic	marine biome	NA	NA	F.Plate_3.MB08_L	1	NA	1	NA	2016	October	NA_	2 cm section of healthy green leaf tissue	Phyllospadix shoot epiphytes	No	Illumina	ITS2	NA	NA	2 cm section of leaf	ZymoBIOMICS DNA Miniprep kit (Zymo Research) with minor modifications	ITS9/ITS4	GCATTAGAAACTGCTCGTAATG/TCCTCCGCTTATTGATATGC	6.1	NA_	NA	NA	NA	NA	NA	NA	Phyllospadix	NA_	NA_	Global diversity and biogeography of the Zostera marina mycobiome.	Ettinger, C.L., Vann, L.E. and Eisen, J.A.	2021	Applied and Environmental Microbiology	10.1128/AEM.02795-20	clettinger@ucdavis.edu	GlobalFungi	14.3
GF05006215S	172.346	-43.6475	38	Australia	New Zealand	Lincoln	soil	anthropogenic	pasture	NA	600	Fungal_ITS_RI44_D9b	1	NA	1	110-170	2017	May	NA_	soil monolits were collected by driving a steel tube 0.2 m diameter, 1.7 m length	lower sub-soil or B horizon, with very few or no roots	No	Illumina	ITS2	1.5	1.5	NA_	Nucleospin Soil DNA extraction kit (Macherey-Nagel)	fITS7/ITS4	GTGARTCATCGAATCTTTG/TCCTCCGCTTATTGATATGC	6.4	NA_	NA	NA	NA	NA	NA	NA	Lolium perenne, Trifolium repens	NA_	sample ID 104; grazed, irrigated and effluent-fertilised mixed ryegrass/clover	Depth-structuring of multi-kingdom soil communities in agricultural pastures.	Dopheide, A., Davis, C., Nuñez, J., Rogers, G., Whitehead, D. and Grelet, G.A.,	2021	FEMS Microbiology Ecology	10.1093/femsec/fiab156	dopheidea@landcareresearch.co.nz	GlobalFungi	12.1
GF03003839S	-123.054	38.3199	1	Pacific Ocean	USA	Westside Point, Bodega Bay, California	shoot	aquatic	marine biome	NA	NA	zr1959_185	1	NA	1	NA	2016	August	19	6 cm core diameter - modified PVC pipe, 20 to 25 inches, Endophyte	Zostera marina leaf endophyte	No	Illumina	ITS2	NA	NA	approx. 12.5 cm long segment	PowerSoil DNA Isolation Kit (Mo Bio) with minor changes	5.8S_Fun/ITS4_Fun	AACTTTYRRCAAYGGATCWCT/AGCCTCCGCTTATTGATATGCTTAART	NA	H2O	NA	NA	NA	NA	NA	NA	Zostera marina	NA_	timepoint T3; Ammonia_H20_mgperL=0.48; Nitrate_H20_mgperL=0; Nitrite_H20_ppb=0; Phosphorus_H20=NA_; Salinity_H20=49.7	Characterization of the mycobiome of the seagrass, Zostera marina, reveals putative associations with marine chytrids.	Ettinger, C.L. and Eisen, J.A.	2019	Frontiers in Microbiology	10.3389/fmicb.2019.02476	clettinger@ucdavis.edu	GlobalFungi	14.9
GF03003686S	-123.054	38.3199	1	Pacific Ocean	USA	Westside Point, Bodega Bay, California	root	aquatic	marine biome	NA	NA	zr1959_156	1	NA	1	NA	2016	August	19	6 cm core diameter - modified PVC pipe, Single Root, Epiphyte	Zostera marina root epiphyte	No	Illumina	ITS2	NA	NA	surface of single root	PowerSoil DNA Isolation Kit (Mo Bio) with minor changes	5.8S_Fun/ITS4_Fun	AACTTTYRRCAAYGGATCWCT/AGCCTCCGCTTATTGATATGCTTAART	NA	H2O	NA	NA	NA	NA	NA	NA	Zostera marina	NA_	timepoint T3; Ammonia_H20_mgperL=0.48; Nitrate_H20_mgperL=0; Nitrite_H20_ppb=0; Phosphorus_H20=NA_; Salinity_H20=49.7	Characterization of the mycobiome of the seagrass, Zostera marina, reveals putative associations with marine chytrids.	Ettinger, C.L. and Eisen, J.A.	2019	Frontiers in Microbiology	10.3389/fmicb.2019.02476	clettinger@ucdavis.edu	GlobalFungi	14.9
GF02000512S	148.173	-33.5057	275	Australia	Australia	NA_	soil	forest	forest biome	NA	NA	262	NA	NA	NA	0-7.5	2003-2015	NA_	NA_	NA_	bulk soil_0 to 7.5 cm depth	No	Illumina	ITS2	NA	NA	NA_	PowerSoil DNA Isolation Kit (MoBio)	fITS7/ITS4	GTGARTCATCGAATCTTTG/TCCTCCGCTTATTGATATGC	6.5	H2O	NA	9.079	0.454	385.054	NA	NA	NA_	NA_	NA_	A few Ascomycota taxa dominate soil fungal communities worldwide.	Egidi, E., Delgado-Baquerizo, M., Plett, J.M., Wang, J., Eldridge, D.J., Bardgett, R.D., Maestre, F.T. and Singh, B.K.	2019	Nature Communications	10.1038/s41467-019-10373-z	e.egidi@westernsydney.edu.au, mandelbaq@gmail.com, b.singh@westernsydney.edu.au	GlobalFungi	16.6
GF03003847S	-123.054	38.3199	1	Pacific Ocean	USA	Westside Point, Bodega Bay, California	sediment	aquatic	marine biome	NA	NA	zr1959_153	1	NA	1	NA	2016	August	5	11 mm diameter straw from 6 cm core diameter - modified PVC pipe, Bulk SedimentCore next to a single plant	Zostera marina rhizosphere sediment	No	Illumina	ITS2	NA	NA	NA_	PowerSoil DNA Isolation Kit (Mo Bio) with minor changes	5.8S_Fun/ITS4_Fun	AACTTTYRRCAAYGGATCWCT/AGCCTCCGCTTATTGATATGCTTAART	NA	H2O	NA	NA	NA	NA	NA	NA	Zostera marina	NA_	timepoint T2; Ammonia_H20_mgperL=0.61; Nitrate_H20_mgperL=2.8; Nitrite_H20_ppb=0; Phosphorus_H20=NA_; Salinity_H20=49.4	Characterization of the mycobiome of the seagrass, Zostera marina, reveals putative associations with marine chytrids.	Ettinger, C.L. and Eisen, J.A.	2019	Frontiers in Microbiology	10.3389/fmicb.2019.02476	clettinger@ucdavis.edu	GlobalFungi	14.9
GF05006165S	172.346	-43.6475	38	Australia	New Zealand	Lincoln	soil	anthropogenic	pasture	NA	600	Fungal_ITS_LI15_D9	1	NA	1	110-170	2017	May	NA_	soil monolits were collected by driving a steel tube 0.2 m diameter, 1.7 m length	lower sub-soil or B horizon, with very few or no roots	No	Illumina	ITS2	1.5	1.5	NA_	Nucleospin Soil DNA extraction kit (Macherey-Nagel)	fITS7/ITS4	GTGARTCATCGAATCTTTG/TCCTCCGCTTATTGATATGC	6.4	NA_	NA	NA	NA	NA	NA	NA	Medicago sativa	NA_	sample ID 21; cut-and-carry, irrigated and effluent-fertilised lucerne	Depth-structuring of multi-kingdom soil communities in agricultural pastures.	Dopheide, A., Davis, C., Nuñez, J., Rogers, G., Whitehead, D. and Grelet, G.A.,	2021	FEMS Microbiology Ecology	10.1093/femsec/fiab156	dopheidea@landcareresearch.co.nz	GlobalFungi	12.1
GF03004046S	144.903	43.0212	0	Pacific Ocean	Japan	Akkeshi-ko estuary, north of Japan	shoot	aquatic	marine biome	NA	NA	F.Plate_1.ZM107_L	1	NA	1	NA	2016	September	NA_	2 cm section of healthy green leaf tissue	Zostera marina shoot epiphytes	No	Illumina	ITS2	NA	NA	2 cm section of leaf	ZymoBIOMICS DNA Miniprep kit (Zymo Research) with minor modifications	ITS9/ITS4	GCATTAGAAACTGCTCGTAATG/TCCTCCGCTTATTGATATGC	NA	NA_	NA	NA	NA	NA	NA	NA	Zostera marina	NA_	NA_	Global diversity and biogeography of the Zostera marina mycobiome.	Ettinger, C.L., Vann, L.E. and Eisen, J.A.	2021	Applied and Environmental Microbiology	10.1128/AEM.02795-20	clettinger@ucdavis.edu	GlobalFungi	7.6
GF05003812S	10.4426	46.5218	3085	Europe	Italy	Scorluzzo rock glacier, Stelvio Pass	soil	tundra	alpine tundra biome	NA	NA	PS52	1	1	1	502-524	2017	July	25	borehole was drilled with a Beretta T22 GEO and 101 mm diameter and was cored using a widia bites core auger with compressed and refrigerated air	permafrost from rock glacier	No	Illumina	ITS2	0.25	0.25	NA_	PowerSoil DNA isolation Kit (Mobio)	ITS3/ITS4	GCATCGATGAAGAACGCAGC/TCCTCCGCTTATTGATATGC	6	H2O	NA	5.802	0.052	4330	NA	NA	NA_	NA_	NA_	Abiotic factors affecting the bacterial and fungal diversity of permafrost in a rock glacier in the Stelvio Pass (Italian Central Alps)	Sannino, C., Borruso, L., Mezzasoma, A., Battistel, D., Ponti, S., Turchetti, B., Buzzini, P. and Guglielmin, M.	2021	Applied Soil Ecology	10.1016/j.apsoil.2021.104079	pietro.buzzini@unipg.it, sannino.c@outlook.com	GlobalFungi	-3.3
GF03003836S	-123.054	38.3202	1	Pacific Ocean	USA	Westside Point, Bodega Bay, California	shoot	aquatic	marine biome	NA	NA	zr1959_3	1	NA	1	NA	2016	August	19	6 cm core diameter - modified PVC pipe, 0 to 5 inches, Endophyte	Zostera marina leaf endophyte	No	Illumina	ITS2	NA	NA	approx. 12.5 cm long segment	PowerSoil DNA Isolation Kit (Mo Bio) with minor changes	5.8S_Fun/ITS4_Fun	AACTTTYRRCAAYGGATCWCT/AGCCTCCGCTTATTGATATGCTTAART	NA	H2O	NA	NA	NA	NA	NA	NA	Zostera marina	NA_	timepoint T3; Ammonia_H20_mgperL=0.35; Nitrate_H20_mgperL=0; Nitrite_H20_ppb=0; Phosphorus_H20=NA_; Salinity_H20=49.5	Characterization of the mycobiome of the seagrass, Zostera marina, reveals putative associations with marine chytrids.	Ettinger, C.L. and Eisen, J.A.	2019	Frontiers in Microbiology	10.3389/fmicb.2019.02476	clettinger@ucdavis.edu	GlobalFungi	14.9
GF03003756S	-123.054	38.3197	1	Pacific Ocean	USA	Westside Point, Bodega Bay, California	shoot	aquatic	marine biome	NA	NA	zr1959_87	1	NA	1	NA	2016	August	19	6 cm core diameter - modified PVC pipe, 10 to 15 inches, Epiphyte	Zostera marina leaf epiphyte	No	Illumina	ITS2	NA	NA	surface of approx. 12.5 cm long segment	PowerSoil DNA Isolation Kit (Mo Bio) with minor changes	5.8S_Fun/ITS4_Fun	AACTTTYRRCAAYGGATCWCT/AGCCTCCGCTTATTGATATGCTTAART	NA	H2O	NA	NA	NA	NA	NA	NA	Zostera marina	NA_	timepoint T3; Ammonia_H20_mgperL=0.77; Nitrate_H20_mgperL=0; Nitrite_H20_ppb=9; Phosphorus_H20=NA_; Salinity_H20=49.2	Characterization of the mycobiome of the seagrass, Zostera marina, reveals putative associations with marine chytrids.	Ettinger, C.L. and Eisen, J.A.	2019	Frontiers in Microbiology	10.3389/fmicb.2019.02476	clettinger@ucdavis.edu	GlobalFungi	14.9
GF03003843S	-123.054	38.3197	1	Pacific Ocean	USA	Westside Point, Bodega Bay, California	shoot	aquatic	marine biome	NA	NA	zr1959_170	1	NA	1	NA	2016	August	19	6 cm core diameter - modified PVC pipe, 10 to 15 inches, Endophyte	Zostera marina leaf endophyte	No	Illumina	ITS2	NA	NA	approx. 12.5 cm long segment	PowerSoil DNA Isolation Kit (Mo Bio) with minor changes	5.8S_Fun/ITS4_Fun	AACTTTYRRCAAYGGATCWCT/AGCCTCCGCTTATTGATATGCTTAART	NA	H2O	NA	NA	NA	NA	NA	NA	Zostera marina	NA_	timepoint T3; Ammonia_H20_mgperL=0.77; Nitrate_H20_mgperL=0; Nitrite_H20_ppb=9; Phosphorus_H20=NA_; Salinity_H20=49.2	Characterization of the mycobiome of the seagrass, Zostera marina, reveals putative associations with marine chytrids.	Ettinger, C.L. and Eisen, J.A.	2019	Frontiers in Microbiology	10.3389/fmicb.2019.02476	clettinger@ucdavis.edu	GlobalFungi	14.9
GF03003845S	-123.054	38.3204	1	Pacific Ocean	USA	Westside Point, Bodega Bay, California	sediment	aquatic	marine biome	NA	NA	zr1959_139	1	NA	1	NA	2016	August	19	7 mm diameter straw from 6 cm core diameter - modified PVC pipe, 4.5 to 6 cm, Sediment	Zostera marina rhizosphere sediment	No	Illumina	ITS2	NA	NA	approx. 1.5 cm section of sediment	PowerSoil DNA Isolation Kit (Mo Bio) with minor changes	5.8S_Fun/ITS4_Fun	AACTTTYRRCAAYGGATCWCT/AGCCTCCGCTTATTGATATGCTTAART	NA	H2O	NA	NA	NA	NA	NA	NA	Zostera marina	NA_	timepoint T3; Ammonia_H20_mgperL=0.23; Nitrate_H20_mgperL=0; Nitrite_H20_ppb=38; Phosphorus_H20=NA_; Salinity_H20=49.6	Characterization of the mycobiome of the seagrass, Zostera marina, reveals putative associations with marine chytrids.	Ettinger, C.L. and Eisen, J.A.	2019	Frontiers in Microbiology	10.3389/fmicb.2019.02476	clettinger@ucdavis.edu	GlobalFungi	14.9
GF03003850S	-123.054	38.3204	1	Pacific Ocean	USA	Westside Point, Bodega Bay, California	sediment	aquatic	marine biome	NA	NA	zr1959_222	1	NA	1	NA	2016	August	19	7 mm diameter straw from 6 cm core diameter - modified PVC pipe, 7.5 to 9 cm, Sediment	Zostera marina rhizosphere sediment	No	Illumina	ITS2	NA	NA	approx. 1.5 cm section of sediment	PowerSoil DNA Isolation Kit (Mo Bio) with minor changes	5.8S_Fun/ITS4_Fun	AACTTTYRRCAAYGGATCWCT/AGCCTCCGCTTATTGATATGCTTAART	NA	H2O	NA	NA	NA	NA	NA	NA	Zostera marina	NA_	timepoint T3; Ammonia_H20_mgperL=0.23; Nitrate_H20_mgperL=0; Nitrite_H20_ppb=38; Phosphorus_H20=NA_; Salinity_H20=49.6	Characterization of the mycobiome of the seagrass, Zostera marina, reveals putative associations with marine chytrids.	Ettinger, C.L. and Eisen, J.A.	2019	Frontiers in Microbiology	10.3389/fmicb.2019.02476	clettinger@ucdavis.edu	GlobalFungi	14.9
GF03003851S	-123.054	38.3199	1	Pacific Ocean	USA	Westside Point, Bodega Bay, California	root	aquatic	marine biome	NA	NA	zr1959_164	1	NA	1	NA	2016	August	19	6 cm core diameter - modified PVC pipe, Single Root, Epiphyte	Zostera marina root epiphyte	No	Illumina	ITS2	NA	NA	surface of single root	PowerSoil DNA Isolation Kit (Mo Bio) with minor changes	5.8S_Fun/ITS4_Fun	AACTTTYRRCAAYGGATCWCT/AGCCTCCGCTTATTGATATGCTTAART	NA	H2O	NA	NA	NA	NA	NA	NA	Zostera marina	NA_	timepoint T3; Ammonia_H20_mgperL=0.48; Nitrate_H20_mgperL=0; Nitrite_H20_ppb=0; Phosphorus_H20=NA_; Salinity_H20=49.7	Characterization of the mycobiome of the seagrass, Zostera marina, reveals putative associations with marine chytrids.	Ettinger, C.L. and Eisen, J.A.	2019	Frontiers in Microbiology	10.3389/fmicb.2019.02476	clettinger@ucdavis.edu	GlobalFungi	14.9
GF05006214S	172.346	-43.6475	38	Australia	New Zealand	Lincoln	soil	anthropogenic	pasture	NA	600	Fungal_ITS_RI44_D9	1	NA	1	110-170	2017	May	NA_	soil monolits were collected by driving a steel tube 0.2 m diameter, 1.7 m length	lower sub-soil or B horizon, with very few or no roots	No	Illumina	ITS2	1.5	1.5	NA_	Nucleospin Soil DNA extraction kit (Macherey-Nagel)	fITS7/ITS4	GTGARTCATCGAATCTTTG/TCCTCCGCTTATTGATATGC	6.4	NA_	NA	NA	NA	NA	NA	NA	Lolium perenne, Trifolium repens	NA_	sample ID 9; grazed, irrigated and effluent-fertilised mixed ryegrass/clover	Depth-structuring of multi-kingdom soil communities in agricultural pastures.	Dopheide, A., Davis, C., Nuñez, J., Rogers, G., Whitehead, D. and Grelet, G.A.,	2021	FEMS Microbiology Ecology	10.1093/femsec/fiab156	dopheidea@landcareresearch.co.nz	GlobalFungi	12.1
GF03003853S	-123.054	38.32	1	Pacific Ocean	USA	Westside Point, Bodega Bay, California	root	aquatic	marine biome	NA	NA	zr1959_141	1	NA	1	NA	2016	August	19	6 cm core diameter - modified PVC pipe, Single Root, Epiphyte	Zostera marina root epiphyte	No	Illumina	ITS2	NA	NA	surface of single root	PowerSoil DNA Isolation Kit (Mo Bio) with minor changes	5.8S_Fun/ITS4_Fun	AACTTTYRRCAAYGGATCWCT/AGCCTCCGCTTATTGATATGCTTAART	NA	H2O	NA	NA	NA	NA	NA	NA	Zostera marina	NA_	timepoint T3; Ammonia_H20_mgperL=0.21; Nitrate_H20_mgperL=19.8; Nitrite_H20_ppb=3; Phosphorus_H20=NA_; Salinity_H20=50.2	Characterization of the mycobiome of the seagrass, Zostera marina, reveals putative associations with marine chytrids.	Ettinger, C.L. and Eisen, J.A.	2019	Frontiers in Microbiology	10.3389/fmicb.2019.02476	clettinger@ucdavis.edu	GlobalFungi	14.9
GF04018371S	119.204	38.319	NA	Asia	China	Northern Yellow Sea	water	aquatic	marine biome	NA	NA	S308	1	NA	1	NA	2018	January	3	water sample was collected from the water column using a rosette of 24 Niskin bottles (30 L) mounted on a Sea-Bird 911 plus conductivity-temperature-depth (CTD) profiler (Sea-Bird Electronics). Sterivex filter (0.45 µm) (Millipore) was used to filter 1 L of water in a precleaned working bench.	1 L of water filtered by Sterivex filter	No	Illumina	ITS2	NA	NA	one filter	extraction method (Collins et al. 2010)	ITS3ngs1 to 5 + ITS3ngs10/ITS4ngs	CA(T)CGATGAAGAACG(CA)G/TCCTSCGCTTATTGATATGC	NA	NA_	NA	NA	NA	NA	NA	NA	NA_	NA_	Additional info: layer = bottom; depth (m) = 20; temperature (°C) = 4.4884; salinity (psu) = 32.091; chlorophyll a (µg/L) = 0.4623; NH4_N (µmol/L) = NA_; NO3 (µmol/L) = 9.6; SiO3 (µmol/L) = 6.13; NO2_N (µmol/L) = 0.1; PO4 (µmol/L) = 0.25	Seasonal dynamics of mycoplankton in the Yellow Sea reflect the combined effect of riverine inputs and hydrographic conditions.	Wang, M., Ma, Y., Cai, L., Tedersoo, L., Bahram, M., Burgaud, G., Long, X., Zhang, S. and Li, W.	2021	Molecular Ecology	10.1111/mec.15986	liwei01@ouc.edu.cn	GlobalFungi	NA
GF05024333S	123.69	45.8914	132	Asia	China	Baicheng, Momoge National Nature Reserve	rhizosphere soil	wetland	marsh	4.4	NA	T1S01D2_ITS	0.25	NA	3	10-20	2020	October	26	sampled root around 1 cm	plant rhizosphere soil	No	Illumina	ITS2	5	5	NA_	CTAB/SDS extraction method	ITS3/ITS4	GCATCGATGAAGAACGCAGC/TCCTCCGCTTATTGATATGC	7.9	NA_	NA	NA	NA	NA	NA	NA	Scirpus mucronatus	NA_	15 cm water depth, partially ice-covered stage	Rhizosphere Soil Microbial Community Under Ice in a High-Latitude Wetland: Different Community Assembly Processes Shape Patterns of Rare and Abundant Microbes	Ma, J., Ma, K., Liu, J. and Chen, N	2022	Frontiers in Microbiology	10.3389/fmicb.2022.783371	jingling@bnu.edu.cn	GlobalFungi	5.3
GF03004109S	-117.225	32.7138	0	Pacific Ocean	USA	Shelter Island, San Diego, south of California	shoot	aquatic	marine biome	NA	NA	F.Plate_1.ZM608_L	1	NA	1	NA	2016	November	NA_	2 cm section of healthy green leaf tissue	Zostera marina shoot epiphytes	No	Illumina	ITS2	NA	NA	2 cm section of leaf	ZymoBIOMICS DNA Miniprep kit (Zymo Research) with minor modifications	ITS9/ITS4	GCATTAGAAACTGCTCGTAATG/TCCTCCGCTTATTGATATGC	NA	NA_	NA	NA	NA	NA	NA	NA	Zostera marina	NA_	NA_	Global diversity and biogeography of the Zostera marina mycobiome.	Ettinger, C.L., Vann, L.E. and Eisen, J.A.	2021	Applied and Environmental Microbiology	10.1128/AEM.02795-20	clettinger@ucdavis.edu	GlobalFungi	18.4
GF03004122S	-70.9154	42.4201	-2	Atlantic Ocean	USA	Dorothy Cove, Massachusetts	shoot	aquatic	marine biome	NA	NA	F.Plate_2.ZM802_L	1	NA	1	NA	2016	October	NA_	2 cm section of healthy green leaf tissue	Zostera marina shoot epiphytes	No	Illumina	ITS2	NA	NA	2 cm section of leaf	ZymoBIOMICS DNA Miniprep kit (Zymo Research) with minor modifications	ITS9/ITS4	GCATTAGAAACTGCTCGTAATG/TCCTCCGCTTATTGATATGC	5.1	NA_	NA	NA	NA	NA	NA	NA	Zostera marina	NA_	NA_	Global diversity and biogeography of the Zostera marina mycobiome.	Ettinger, C.L., Vann, L.E. and Eisen, J.A.	2021	Applied and Environmental Microbiology	10.1128/AEM.02795-20	clettinger@ucdavis.edu	GlobalFungi	10
GF03004124S	-76.6226	34.6925	-1	Atlantic Ocean	USA	Middle Marsh, North Carolina	shoot	aquatic	marine biome	NA	NA	F.Plate_2.ZM1105_L	1	NA	1	NA	2017	April	NA_	2 cm section of healthy green leaf tissue	Zostera marina shoot epiphytes	No	Illumina	ITS2	NA	NA	2 cm section of leaf	ZymoBIOMICS DNA Miniprep kit (Zymo Research) with minor modifications	ITS9/ITS4	GCATTAGAAACTGCTCGTAATG/TCCTCCGCTTATTGATATGC	NA	NA_	NA	NA	NA	NA	NA	NA	Zostera marina	NA_	NA_	Global diversity and biogeography of the Zostera marina mycobiome.	Ettinger, C.L., Vann, L.E. and Eisen, J.A.	2021	Applied and Environmental Microbiology	10.1128/AEM.02795-20	clettinger@ucdavis.edu	GlobalFungi	18.9
GF01007911S	126.133	48.8667	342	Asia	China	Heilongjiang, China	soil	cropland	cropland biome	NA	NA	WC2	NA	NA	10	20	2012	September	NA_	NA_	0 to 20 cm depth	No	454Roche	ITSboth	0.5	0.5	NA_	E.Z.N.A Soil DNA kit (Omega)	ITS1/ITS4	TCCGTAGGTGAACCTGCGG/TCCTCCGCTTATTGATATGC	6.3	H2O	NA	3.676	0.306	NA	NA	NA	Glycine sp	NA_	NA_	Soil carbon content drives the biogeographical distribution of fungal communities in the black soil zone of northeast China.	Liu, J., Sui, Y., Yu, Z., Shi, Y., Chu, H., Jin, J., Liu, X. and Wang, G.	2015	Soil Biology and Biochemistry	10.1016/j.soilbio.2015.01.009	wanggh@neigaehrb.ac.cn	GlobalFungi	1.2
GF03004129S	-70.9154	42.4201	-2	Atlantic Ocean	USA	Dorothy Cove, Massachusetts	shoot	aquatic	marine biome	NA	NA	F.Plate_2.ZM809_L	1	NA	1	NA	2016	October	NA_	2 cm section of healthy green leaf tissue	Zostera marina shoot epiphytes	No	Illumina	ITS2	NA	NA	2 cm section of leaf	ZymoBIOMICS DNA Miniprep kit (Zymo Research) with minor modifications	ITS9/ITS4	GCATTAGAAACTGCTCGTAATG/TCCTCCGCTTATTGATATGC	5.1	NA_	NA	NA	NA	NA	NA	NA	Zostera marina	NA_	NA_	Global diversity and biogeography of the Zostera marina mycobiome.	Ettinger, C.L., Vann, L.E. and Eisen, J.A.	2021	Applied and Environmental Microbiology	10.1128/AEM.02795-20	clettinger@ucdavis.edu	GlobalFungi	10
GF03004132S	-68.1759	49.1124	2	Atlantic Ocean	Canada	St. Lawrence River, Pointe-Lebel, Quebec	shoot	aquatic	marine biome	NA	NA	F.Plate_1.ZM710_L	1	NA	1	NA	2016	November	NA_	2 cm section of healthy green leaf tissue	Zostera marina shoot epiphytes	No	Illumina	ITS2	NA	NA	2 cm section of leaf	ZymoBIOMICS DNA Miniprep kit (Zymo Research) with minor modifications	ITS9/ITS4	GCATTAGAAACTGCTCGTAATG/TCCTCCGCTTATTGATATGC	NA	NA_	NA	NA	NA	NA	NA	NA	Zostera marina	NA_	NA_	Global diversity and biogeography of the Zostera marina mycobiome.	Ettinger, C.L., Vann, L.E. and Eisen, J.A.	2021	Applied and Environmental Microbiology	10.1128/AEM.02795-20	clettinger@ucdavis.edu	GlobalFungi	4.2
GF03003828S	-123.054	38.3196	1	Pacific Ocean	USA	Westside Point, Bodega Bay, California	root	aquatic	marine biome	NA	NA	zr1959_224	1	NA	1	NA	2016	July	22	6 cm core diameter - modified PVC pipe, Bulk Root from single plant, Epiphyte	Zostera marina root epiphyte	No	Illumina	ITS2	NA	NA	NA_	PowerSoil DNA Isolation Kit (Mo Bio) with minor changes	5.8S_Fun/ITS4_Fun	AACTTTYRRCAAYGGATCWCT/AGCCTCCGCTTATTGATATGCTTAART	NA	H2O	NA	NA	NA	NA	NA	NA	Zostera marina	NA_	timepoint T1; Ammonia_H20_mgperL=0.55; Nitrate_H20_mgperL=6.7; Nitrite_H20_ppb=0; Phosphorus_H20=200; Salinity_H20=49.6	Characterization of the mycobiome of the seagrass, Zostera marina, reveals putative associations with marine chytrids.	Ettinger, C.L. and Eisen, J.A.	2019	Frontiers in Microbiology	10.3389/fmicb.2019.02476	clettinger@ucdavis.edu	GlobalFungi	14.9
GF03004142S	-124.028	46.474	3	Pacific Ocean	USA	Willapa Bay, Washington	shoot	aquatic	marine biome	NA	NA	F.Plate_1.ZM409_L	1	NA	1	NA	2016	September	NA_	2 cm section of healthy green leaf tissue	Zostera marina shoot epiphytes	No	Illumina	ITS2	NA	NA	2 cm section of leaf	ZymoBIOMICS DNA Miniprep kit (Zymo Research) with minor modifications	ITS9/ITS4	GCATTAGAAACTGCTCGTAATG/TCCTCCGCTTATTGATATGC	4.9	NA_	NA	NA	NA	NA	NA	NA	Zostera marina	NA_	NA_	Global diversity and biogeography of the Zostera marina mycobiome.	Ettinger, C.L., Vann, L.E. and Eisen, J.A.	2021	Applied and Environmental Microbiology	10.1128/AEM.02795-20	clettinger@ucdavis.edu	GlobalFungi	11.6
GF03004145S	15.4906	44.2116	0	Atlantic Ocean	Croatia	Adriatic Sea, Posedarje	root	aquatic	marine biome	NA	NA	F.Plate_5.ZM1811_R	1	NA	1	NA	2016	September	NA_	approx. 5 roots from single plant	Zostera marina root epiphytes	No	Illumina	ITS2	NA	NA	5 roots	ZymoBIOMICS DNA Miniprep kit (Zymo Research) with minor modifications	ITS9/ITS4	GCATTAGAAACTGCTCGTAATG/TCCTCCGCTTATTGATATGC	NA	NA_	NA	NA	NA	NA	NA	NA	Zostera marina	NA_	NA_	Global diversity and biogeography of the Zostera marina mycobiome.	Ettinger, C.L., Vann, L.E. and Eisen, J.A.	2021	Applied and Environmental Microbiology	10.1128/AEM.02795-20	clettinger@ucdavis.edu	GlobalFungi	14.9
GF03004047S	-164.762	64.4854	0	Pacific Ocean	USA	Alaska - Kotzebue	root	aquatic	marine biome	NA	NA	F.Plate_3.ZM7_R	1	NA	1	NA	2016	October	NA_	approx. 5 roots from single plant	Zostera marina root epiphytes	No	Illumina	ITS2	NA	NA	5 roots	ZymoBIOMICS DNA Miniprep kit (Zymo Research) with minor modifications	ITS9/ITS4	GCATTAGAAACTGCTCGTAATG/TCCTCCGCTTATTGATATGC	NA	NA_	NA	NA	NA	NA	NA	NA	Zostera marina	NA_	NA_	Global diversity and biogeography of the Zostera marina mycobiome.	Ettinger, C.L., Vann, L.E. and Eisen, J.A.	2021	Applied and Environmental Microbiology	10.1128/AEM.02795-20	clettinger@ucdavis.edu	GlobalFungi	-3.6
GF04018460S	122.611	37.9681	0	Asia	China	Northern Yellow Sea	water	aquatic	marine biome	NA	NA	S297	1	NA	1	NA	2018	January	1	water sample was collected from the water column using a rosette of 24 Niskin bottles (30 L) mounted on a Sea-Bird 911 plus conductivity-temperature-depth (CTD) profiler (Sea-Bird Electronics). Sterivex filter (0.45 µm) (Millipore) was used to filter 1 L of water in a precleaned working bench.	1 L of water filtered by Sterivex filter	No	Illumina	ITS2	NA	NA	one filter	extraction method (Collins et al. 2010)	ITS3ngs1 to 5 + ITS3ngs10/ITS4ngs	CA(T)CGATGAAGAACG(CA)G/TCCTSCGCTTATTGATATGC	NA	NA_	NA	NA	NA	NA	NA	NA	NA_	NA_	Additional info: layer = bottom; depth (m) = 47; temperature (°C) = 7.7621; salinity (psu) = 32.2717; chlorophyll a (µg/L) = 0.5628; NH4_N (µmol/L) = NA_; NO3 (µmol/L) = 6.87; SiO3 (µmol/L) = 8.81; NO2_N (µmol/L) = 0.07; PO4 (µmol/L) = 0.54	Seasonal dynamics of mycoplankton in the Yellow Sea reflect the combined effect of riverine inputs and hydrographic conditions.	Wang, M., Ma, Y., Cai, L., Tedersoo, L., Bahram, M., Burgaud, G., Long, X., Zhang, S. and Li, W.	2021	Molecular Ecology	10.1111/mec.15986	liwei01@ouc.edu.cn	GlobalFungi	NA
GF01007918S	126.25	48.4667	279	Asia	China	Heilongjiang, China	soil	cropland	cropland biome	NA	NA	WC1	NA	NA	10	20	2012	September	NA_	NA_	0 to 20 cm depth	No	454Roche	ITSboth	0.5	0.5	NA_	E.Z.N.A Soil DNA kit (Omega)	ITS1/ITS4	TCCGTAGGTGAACCTGCGG/TCCTCCGCTTATTGATATGC	6.5	H2O	NA	2.992	0.236	NA	NA	NA	Glycine sp	NA_	NA_	Soil carbon content drives the biogeographical distribution of fungal communities in the black soil zone of northeast China.	Liu, J., Sui, Y., Yu, Z., Shi, Y., Chu, H., Jin, J., Liu, X. and Wang, G.	2015	Soil Biology and Biochemistry	10.1016/j.soilbio.2015.01.009	wanggh@neigaehrb.ac.cn	GlobalFungi	1.8
GF05004550S	-4.08	50.32	30	Europe	UK	Wembury, Devon	shoot	aquatic	marine biome	NA	NA	S300_CCF46M	1	NA	1	NA	2018	July	13	all algae were surface sterilized by washing the thallus for 10 s in absolute ethanol followed by 10 s in autoclaved MilliQ water	algae, midpart	No	Illumina	ITS2	NA	NA	1-2 cm fragment	chloroform extraction method	ITS86F/ITS4	GTGAATCATCGAATCTTTGAA/TCCTCCGCTTATTGATATGC	5.3	NA_	NA	NA	NA	NA	NA	NA	Chondrus crispus	NA_	tidepoolsor on exposed rocks in the mid-intertidal zone	Fungal endophytes vary by species, tissue type, and life cycle stage in intertidal macroalgae.	Bonthond, G., Barilo, A., Allen, R.J., Cunliffe, M. and Krueger‐Hadfield, S.A.,	2022	Journal of Phycology	10.1111/JPY.13237	guidobonthond@gmail.com, sakh@uab.edu	GlobalFungi	11
GF01007921S	125.433	49.4333	241	Asia	China	Heilongjiang, China	soil	cropland	cropland biome	NA	NA	NJ2	NA	NA	10	20	2012	September	NA_	NA_	0 to 20 cm depth	No	454Roche	ITSboth	0.5	0.5	NA_	E.Z.N.A Soil DNA kit (Omega)	ITS1/ITS4	TCCGTAGGTGAACCTGCGG/TCCTCCGCTTATTGATATGC	6.8	H2O	NA	3.723	0.296	NA	NA	NA	Triticum sp	NA_	NA_	Soil carbon content drives the biogeographical distribution of fungal communities in the black soil zone of northeast China.	Liu, J., Sui, Y., Yu, Z., Shi, Y., Chu, H., Jin, J., Liu, X. and Wang, G.	2015	Soil Biology and Biochemistry	10.1016/j.soilbio.2015.01.009	wanggh@neigaehrb.ac.cn	GlobalFungi	1.4
GF03004108S	-70.9154	42.4201	-2	Atlantic Ocean	USA	Dorothy Cove, Massachusetts	shoot	aquatic	marine biome	NA	NA	F.Plate_2.ZM808_L	1	NA	1	NA	2016	October	NA_	2 cm section of healthy green leaf tissue	Zostera marina shoot epiphytes	No	Illumina	ITS2	NA	NA	2 cm section of leaf	ZymoBIOMICS DNA Miniprep kit (Zymo Research) with minor modifications	ITS9/ITS4	GCATTAGAAACTGCTCGTAATG/TCCTCCGCTTATTGATATGC	5.1	NA_	NA	NA	NA	NA	NA	NA	Zostera marina	NA_	NA_	Global diversity and biogeography of the Zostera marina mycobiome.	Ettinger, C.L., Vann, L.E. and Eisen, J.A.	2021	Applied and Environmental Microbiology	10.1128/AEM.02795-20	clettinger@ucdavis.edu	GlobalFungi	10
GF04006210S	10.3968	51.1035	417	Europe	Germany	Hainich Critical Zone Exploratory, Hainich National Park, Thuringia	water	cropland	cropland biome	NA	NA	water_DNA_fungi_PNK58_H53	1	NA	1	NA	2015	January	NA_	Water sample was collected from permanently water-bearing monitoring well. Prior to sample collection, the groundwater was pumped out and discarded, using a submersible sampling pump (MP1, Grundfos, Denmark) until the physico-chemical parameters stabilized.	groundwater sample from subsurface carbonate rock aquifer, 5 to 6 L	No	Illumina	ITS2	NA	NA	0.2 µm polyethersulfone filter	PowerSoil DNA Isolation Kit (MoBio)	gITS7/ITS4	GTGARTCATCGARTCTTTG/TCCTCCGCTTATTGATATGC	5.7	NA_	NA	0.000227	NA	NA	60.5	14.05	NA_	NA_	site H5, upper aquifer assemblage, collected at depth: 50m	DNA- and RNA- Derived Fungal Communities in Subsurface Aquifers Only Partly Overlap but React Similarly to Environmental Factors.	Nawaz, A., Purahong, W., Herrmann, M., Küsel, K., Buscot, F. and Wubet, T.	2019	Microorganisms	10.3390/microorganisms7090341	ali.nawaz@ufz.de, tesfaye.wubet@ufz.de	GlobalFungi	7.7
GF05024380S	123.674	45.9364	128	Asia	China	Baicheng, Momoge National Nature Reserve	rhizosphere soil	wetland	marsh	4.4	NA	T4S11D2_ITS	0.25	NA	3	10-20	2021	May	1	sampled root around 1 cm	plant rhizosphere soil	No	Illumina	ITS2	5	5	NA_	CTAB/SDS extraction method	ITS3/ITS4	GCATCGATGAAGAACGCAGC/TCCTCCGCTTATTGATATGC	7.4	NA_	NA	NA	NA	NA	NA	NA	Phragmites australis	NA_	15 cm water depth, ice-free stage	Rhizosphere Soil Microbial Community Under Ice in a High-Latitude Wetland: Different Community Assembly Processes Shape Patterns of Rare and Abundant Microbes	Ma, J., Ma, K., Liu, J. and Chen, N	2022	Frontiers in Microbiology	10.3389/fmicb.2022.783371	jingling@bnu.edu.cn	GlobalFungi	5.3
GF03004102S	3.6615	43.447	4	Atlantic Ocean	France	The Thau lake, Bouzigues, French Mediterranean	sediment	aquatic	marine biome	NA	NA	F.Plate_8.ZM1706_S	1	NA	1	1	2016	June	NA_	sample of sediment adjacent to Z. marina individual from 1 cm under the sediment surface using a 6CC syringe	Zostera marina rhizosphere sediment	No	Illumina	ITS2	0.25	0.25	NA_	ZymoBIOMICS DNA Miniprep kit (Zymo Research) with minor modifications	ITS9/ITS4	GCATTAGAAACTGCTCGTAATG/TCCTCCGCTTATTGATATGC	NA	NA_	NA	NA	NA	NA	NA	NA	Zostera marina	NA_	NA_	Global diversity and biogeography of the Zostera marina mycobiome.	Ettinger, C.L., Vann, L.E. and Eisen, J.A.	2021	Applied and Environmental Microbiology	10.1128/AEM.02795-20	clettinger@ucdavis.edu	GlobalFungi	15.5
GF03004206S	-117.225	32.7138	0	Pacific Ocean	USA	Shelter Island, San Diego, south of California	shoot	aquatic	marine biome	NA	NA	F.Plate_1.ZM610_L	1	NA	1	NA	2016	November	NA_	2 cm section of healthy green leaf tissue	Zostera marina shoot epiphytes	No	Illumina	ITS2	NA	NA	2 cm section of leaf	ZymoBIOMICS DNA Miniprep kit (Zymo Research) with minor modifications	ITS9/ITS4	GCATTAGAAACTGCTCGTAATG/TCCTCCGCTTATTGATATGC	NA	NA_	NA	NA	NA	NA	NA	NA	Zostera marina	NA_	NA_	Global diversity and biogeography of the Zostera marina mycobiome.	Ettinger, C.L., Vann, L.E. and Eisen, J.A.	2021	Applied and Environmental Microbiology	10.1128/AEM.02795-20	clettinger@ucdavis.edu	GlobalFungi	18.4
GF03004286S	-164.762	64.4854	0	Pacific Ocean	USA	Alaska - Kotzebue	shoot	aquatic	marine biome	NA	NA	F.Plate_1.ZM7_L	1	NA	1	NA	2016	October	NA_	2 cm section of healthy green leaf tissue	Zostera marina shoot epiphytes	No	Illumina	ITS2	NA	NA	2 cm section of leaf	ZymoBIOMICS DNA Miniprep kit (Zymo Research) with minor modifications	ITS9/ITS4	GCATTAGAAACTGCTCGTAATG/TCCTCCGCTTATTGATATGC	NA	NA_	NA	NA	NA	NA	NA	NA	Zostera marina	NA_	NA_	Global diversity and biogeography of the Zostera marina mycobiome.	Ettinger, C.L., Vann, L.E. and Eisen, J.A.	2021	Applied and Environmental Microbiology	10.1128/AEM.02795-20	clettinger@ucdavis.edu	GlobalFungi	-3.6
GF03004215S	144.903	43.0212	0	Pacific Ocean	Japan	Akkeshi-ko estuary, north of Japan	shoot	aquatic	marine biome	NA	NA	F.Plate_1.ZM104_L	1	NA	1	NA	2016	September	NA_	2 cm section of healthy green leaf tissue	Zostera marina shoot epiphytes	No	Illumina	ITS2	NA	NA	2 cm section of leaf	ZymoBIOMICS DNA Miniprep kit (Zymo Research) with minor modifications	ITS9/ITS4	GCATTAGAAACTGCTCGTAATG/TCCTCCGCTTATTGATATGC	NA	NA_	NA	NA	NA	NA	NA	NA	Zostera marina	NA_	NA_	Global diversity and biogeography of the Zostera marina mycobiome.	Ettinger, C.L., Vann, L.E. and Eisen, J.A.	2021	Applied and Environmental Microbiology	10.1128/AEM.02795-20	clettinger@ucdavis.edu	GlobalFungi	7.6
GF03004238S	-7.49327	37.0143	0	Atlantic Ocean	Portugal	Culatatra	shoot	aquatic	marine biome	NA	NA	F.Plate_2.ZM1606_L	1	NA	1	NA	2016	October	NA_	2 cm section of healthy green leaf tissue	Zostera marina shoot epiphytes	No	Illumina	ITS2	NA	NA	2 cm section of leaf	ZymoBIOMICS DNA Miniprep kit (Zymo Research) with minor modifications	ITS9/ITS4	GCATTAGAAACTGCTCGTAATG/TCCTCCGCTTATTGATATGC	NA	NA_	NA	NA	NA	NA	NA	NA	Zostera marina	NA_	NA_	Global diversity and biogeography of the Zostera marina mycobiome.	Ettinger, C.L., Vann, L.E. and Eisen, J.A.	2021	Applied and Environmental Microbiology	10.1128/AEM.02795-20	clettinger@ucdavis.edu	GlobalFungi	18.1
GF03003863S	-123.054	38.3202	1	Pacific Ocean	USA	Westside Point, Bodega Bay, California	shoot	aquatic	marine biome	NA	NA	zr1959_64	1	NA	1	NA	2016	August	19	6 cm core diameter - modified PVC pipe, 20 to 25 inches, Endophyte	Zostera marina leaf endophyte	No	Illumina	ITS2	NA	NA	approx. 12.5 cm long segment	PowerSoil DNA Isolation Kit (Mo Bio) with minor changes	5.8S_Fun/ITS4_Fun	AACTTTYRRCAAYGGATCWCT/AGCCTCCGCTTATTGATATGCTTAART	NA	H2O	NA	NA	NA	NA	NA	NA	Zostera marina	NA_	timepoint T3; Ammonia_H20_mgperL=0.35; Nitrate_H20_mgperL=0; Nitrite_H20_ppb=0; Phosphorus_H20=NA_; Salinity_H20=49.5	Characterization of the mycobiome of the seagrass, Zostera marina, reveals putative associations with marine chytrids.	Ettinger, C.L. and Eisen, J.A.	2019	Frontiers in Microbiology	10.3389/fmicb.2019.02476	clettinger@ucdavis.edu	GlobalFungi	14.9
GF03003865S	-123.054	38.3202	1	Pacific Ocean	USA	Westside Point, Bodega Bay, California	shoot	aquatic	marine biome	NA	NA	zr1959_143	1	NA	1	NA	2016	August	19	6 cm core diameter - modified PVC pipe, 15 to 20 inches, Endophyte	Zostera marina leaf endophyte	No	Illumina	ITS2	NA	NA	approx. 12.5 cm long segment	PowerSoil DNA Isolation Kit (Mo Bio) with minor changes	5.8S_Fun/ITS4_Fun	AACTTTYRRCAAYGGATCWCT/AGCCTCCGCTTATTGATATGCTTAART	NA	H2O	NA	NA	NA	NA	NA	NA	Zostera marina	NA_	timepoint T3; Ammonia_H20_mgperL=0.35; Nitrate_H20_mgperL=0; Nitrite_H20_ppb=0; Phosphorus_H20=NA_; Salinity_H20=49.5	Characterization of the mycobiome of the seagrass, Zostera marina, reveals putative associations with marine chytrids.	Ettinger, C.L. and Eisen, J.A.	2019	Frontiers in Microbiology	10.3389/fmicb.2019.02476	clettinger@ucdavis.edu	GlobalFungi	14.9
GF03004280S	-123.055	38.3198	3	Pacific Ocean	USA	Westside Park, Bodega Bay, north of California	shoot	aquatic	marine biome	NA	NA	F.Plate_1.ZM506_L	1	NA	1	NA	2016	December	NA_	2 cm section of healthy green leaf tissue	Zostera marina shoot epiphytes	No	Illumina	ITS2	NA	NA	2 cm section of leaf	ZymoBIOMICS DNA Miniprep kit (Zymo Research) with minor modifications	ITS9/ITS4	GCATTAGAAACTGCTCGTAATG/TCCTCCGCTTATTGATATGC	NA	NA_	NA	NA	NA	NA	NA	NA	Zostera marina	NA_	NA_	Global diversity and biogeography of the Zostera marina mycobiome.	Ettinger, C.L., Vann, L.E. and Eisen, J.A.	2021	Applied and Environmental Microbiology	10.1128/AEM.02795-20	clettinger@ucdavis.edu	GlobalFungi	14.9
GF03004289S	144.903	43.0212	0	Pacific Ocean	Japan	Akkeshi-ko estuary, north of Japan	shoot	aquatic	marine biome	NA	NA	F.Plate_1.ZM112_L	1	NA	1	NA	2016	September	NA_	2 cm section of healthy green leaf tissue	Zostera marina shoot epiphytes	No	Illumina	ITS2	NA	NA	2 cm section of leaf	ZymoBIOMICS DNA Miniprep kit (Zymo Research) with minor modifications	ITS9/ITS4	GCATTAGAAACTGCTCGTAATG/TCCTCCGCTTATTGATATGC	NA	NA_	NA	NA	NA	NA	NA	NA	Zostera marina	NA_	NA_	Global diversity and biogeography of the Zostera marina mycobiome.	Ettinger, C.L., Vann, L.E. and Eisen, J.A.	2021	Applied and Environmental Microbiology	10.1128/AEM.02795-20	clettinger@ucdavis.edu	GlobalFungi	7.6
GF03004302S	-68.1759	49.1124	2	Atlantic Ocean	Canada	St. Lawrence River, Pointe-Lebel, Quebec	root	aquatic	marine biome	NA	NA	F.Plate_4.ZM711_R	1	NA	1	NA	2016	November	NA_	approx. 5 roots from single plant	Zostera marina root epiphytes	No	Illumina	ITS2	NA	NA	5 roots	ZymoBIOMICS DNA Miniprep kit (Zymo Research) with minor modifications	ITS9/ITS4	GCATTAGAAACTGCTCGTAATG/TCCTCCGCTTATTGATATGC	NA	NA_	NA	NA	NA	NA	NA	NA	Zostera marina	NA_	NA_	Global diversity and biogeography of the Zostera marina mycobiome.	Ettinger, C.L., Vann, L.E. and Eisen, J.A.	2021	Applied and Environmental Microbiology	10.1128/AEM.02795-20	clettinger@ucdavis.edu	GlobalFungi	4.2
GF03004319S	11.5488	58.3131	0	Arctic Ocean	Sweden	Torseršd	root	aquatic	marine biome	NA	NA	F.Plate_5.ZM1406_R	1	NA	1	NA	2016	August	NA_	approx. 5 roots from single plant	Zostera marina root epiphytes	No	Illumina	ITS2	NA	NA	5 roots	ZymoBIOMICS DNA Miniprep kit (Zymo Research) with minor modifications	ITS9/ITS4	GCATTAGAAACTGCTCGTAATG/TCCTCCGCTTATTGATATGC	5.9	NA_	NA	NA	NA	NA	NA	NA	Zostera marina	NA_	NA_	Global diversity and biogeography of the Zostera marina mycobiome.	Ettinger, C.L., Vann, L.E. and Eisen, J.A.	2021	Applied and Environmental Microbiology	10.1128/AEM.02795-20	clettinger@ucdavis.edu	GlobalFungi	7.8
GF03004257S	-164.762	64.4854	0	Pacific Ocean	USA	Alaska - Kotzebue	shoot	aquatic	marine biome	NA	NA	F.Plate_1.ZM8_L	1	NA	1	NA	2016	October	NA_	2 cm section of healthy green leaf tissue	Zostera marina shoot epiphytes	No	Illumina	ITS2	NA	NA	2 cm section of leaf	ZymoBIOMICS DNA Miniprep kit (Zymo Research) with minor modifications	ITS9/ITS4	GCATTAGAAACTGCTCGTAATG/TCCTCCGCTTATTGATATGC	NA	NA_	NA	NA	NA	NA	NA	NA	Zostera marina	NA_	NA_	Global diversity and biogeography of the Zostera marina mycobiome.	Ettinger, C.L., Vann, L.E. and Eisen, J.A.	2021	Applied and Environmental Microbiology	10.1128/AEM.02795-20	clettinger@ucdavis.edu	GlobalFungi	-3.6
GF03004338S	15.2572	67.268	0	Arctic Ocean	Norway	Ršvika, Northern Norway	shoot	aquatic	marine biome	NA	NA	F.Plate_2.ZM1206_L	1	NA	1	NA	2016	September	NA_	2 cm section of healthy green leaf tissue	Zostera marina shoot epiphytes	No	Illumina	ITS2	NA	NA	2 cm section of leaf	ZymoBIOMICS DNA Miniprep kit (Zymo Research) with minor modifications	ITS9/ITS4	GCATTAGAAACTGCTCGTAATG/TCCTCCGCTTATTGATATGC	NA	NA_	NA	NA	NA	NA	NA	NA	Zostera marina	NA_	NA_	Global diversity and biogeography of the Zostera marina mycobiome.	Ettinger, C.L., Vann, L.E. and Eisen, J.A.	2021	Applied and Environmental Microbiology	10.1128/AEM.02795-20	clettinger@ucdavis.edu	GlobalFungi	4.5
GF03004313S	144.903	43.0212	0	Pacific Ocean	Japan	Akkeshi-ko estuary, north of Japan	shoot	aquatic	marine biome	NA	NA	F.Plate_1.ZM103_L	1	NA	1	NA	2016	September	NA_	2 cm section of healthy green leaf tissue	Zostera marina shoot epiphytes	No	Illumina	ITS2	NA	NA	2 cm section of leaf	ZymoBIOMICS DNA Miniprep kit (Zymo Research) with minor modifications	ITS9/ITS4	GCATTAGAAACTGCTCGTAATG/TCCTCCGCTTATTGATATGC	NA	NA_	NA	NA	NA	NA	NA	NA	Zostera marina	NA_	NA_	Global diversity and biogeography of the Zostera marina mycobiome.	Ettinger, C.L., Vann, L.E. and Eisen, J.A.	2021	Applied and Environmental Microbiology	10.1128/AEM.02795-20	clettinger@ucdavis.edu	GlobalFungi	7.6
GF03004403S	15.4906	44.2116	0	Atlantic Ocean	Croatia	Adriatic Sea, Posedarje	shoot	aquatic	marine biome	NA	NA	F.Plate_3.ZM1801_L	1	NA	1	NA	2016	September	NA_	2 cm section of healthy green leaf tissue	Zostera marina shoot epiphytes	No	Illumina	ITS2	NA	NA	2 cm section of leaf	ZymoBIOMICS DNA Miniprep kit (Zymo Research) with minor modifications	ITS9/ITS4	GCATTAGAAACTGCTCGTAATG/TCCTCCGCTTATTGATATGC	NA	NA_	NA	NA	NA	NA	NA	NA	Zostera marina	NA_	NA_	Global diversity and biogeography of the Zostera marina mycobiome.	Ettinger, C.L., Vann, L.E. and Eisen, J.A.	2021	Applied and Environmental Microbiology	10.1128/AEM.02795-20	clettinger@ucdavis.edu	GlobalFungi	14.9
GF03004231S	132.916	34.2978	9	Pacific Ocean	Japan	Ikunoshima, south of Japan	shoot	aquatic	marine biome	NA	NA	F.Plate_1.ZM212_L	1	NA	1	NA	2016	September	NA_	2 cm section of healthy green leaf tissue	Zostera marina shoot epiphytes	No	Illumina	ITS2	NA	NA	2 cm section of leaf	ZymoBIOMICS DNA Miniprep kit (Zymo Research) with minor modifications	ITS9/ITS4	GCATTAGAAACTGCTCGTAATG/TCCTCCGCTTATTGATATGC	NA	NA_	NA	NA	NA	NA	NA	NA	Zostera marina	NA_	NA_	Global diversity and biogeography of the Zostera marina mycobiome.	Ettinger, C.L., Vann, L.E. and Eisen, J.A.	2021	Applied and Environmental Microbiology	10.1128/AEM.02795-20	clettinger@ucdavis.edu	GlobalFungi	16.9
GF03004442S	-70.9154	42.4201	-2	Atlantic Ocean	USA	Dorothy Cove, Massachusetts	shoot	aquatic	marine biome	NA	NA	F.Plate_2.ZM801_L	1	NA	1	NA	2016	October	NA_	2 cm section of healthy green leaf tissue	Zostera marina shoot epiphytes	No	Illumina	ITS2	NA	NA	2 cm section of leaf	ZymoBIOMICS DNA Miniprep kit (Zymo Research) with minor modifications	ITS9/ITS4	GCATTAGAAACTGCTCGTAATG/TCCTCCGCTTATTGATATGC	5.1	NA_	NA	NA	NA	NA	NA	NA	Zostera marina	NA_	NA_	Global diversity and biogeography of the Zostera marina mycobiome.	Ettinger, C.L., Vann, L.E. and Eisen, J.A.	2021	Applied and Environmental Microbiology	10.1128/AEM.02795-20	clettinger@ucdavis.edu	GlobalFungi	10
[truncated: 3 more columns]

[truncated: 11 more sheets: S5J, S5K, S5L, S5M, S5N, S5O, S5P, S5Q, S5R, S5S, S5T]
