# Supplementary material for: Genomic and phenotypic insights into the expanding phylogenetic landscape of the Cryptococcus genus
Source: bioRxiv. 2025 Oct 28:2025.06.18.660340. Originally published 2025 Jun 24. Preprint. [Version 3] doi: 10.1101/2025.06.18.660340 (PMC12262581; doi:10.1101/2025.06.18.660340)
Supplement: Supplement 16 — S1 File. Gene tree and quartet topology datasets used for concordance-factor and ASTRAL analyses. Includes ML gene trees (trimal_pergene.treefile), trees with branches <70 % UFboot collapsed for ASTRAL (trimal_pergene.BS70.treefile), and the ASTRAL quartet annotation file with topology partitions and frequencies (trimal_pergene.t16.freqquad.csv). [file media-16.zip]

Archive with 3 entries (3 files):
- trimal_pergene.BS70.treefile
- trimal_pergene.t16.freqquad.csv
- trimal_pergene.treefile
