# Supplementary material for: Genomic and phenotypic insights into the expanding phylogenetic landscape of the Cryptococcus genus
Source: bioRxiv. 2025 Oct 28:2025.06.18.660340. Originally published 2025 Jun 24. Preprint. [Version 3] doi: 10.1101/2025.06.18.660340 (PMC12262581; doi:10.1101/2025.06.18.660340)
Supplement: Supplement 16 — S1 File. Gene tree and quartet topology datasets used for concordance-factor and ASTRAL analyses. Includes ML gene trees (trimal_pergene.treefile), trees with branches <70 % UFboot collapsed for ASTRAL (trimal_pergene.BS70.treefile), and the ASTRAL quartet annotation file with topology partitions and frequencies (trimal_pergene.t16.freqquad.csv). [file media-16.zip › trimal_pergene.BS70.treefile]

(Cryptococcus_amylolentus_CBS6039:0.0000010000	Cryptococcus_amylolentus_CBS6273:0.0046481286	(((((((((Cryptococcus_bacillisporus_CA1280:0.0019889306	Cryptococcus_bacillisporus_CA1873:0.0000010000)87.1/96:0.0040055629	(Cryptococcus_decagattii_7685027:0.0020041093	Cryptococcus_decagattii_CBS11687:0.0000010000)97.3/100:0.0100731665)73.8/74:0.0021489961	(Cryptococcus_gattii_E566:0.0000010000	Cryptococcus_gattii_WM276:0.0000010000)98.2/100:0.0160513	((Cryptococcus_sp._MF13:0.0019892084	Cryptococcus_sp._MF34:0.0000010000)99.2/100:0.0142315193	(Cryptococcus_tetragattii_CBS11718:0.0020100007	Cryptococcus_tetragattii_IND107:0.0020022888)88.1/96:0.0040004751)75.1/65:0.00404775)94.6/93:0.0144683061	(Cryptococcus_deuterogattii_CBS10090:0.0040193623	Cryptococcus_deuterogattii_R265:0.0000010000)98.3/100:0.0209633769)99.8/99:0.0486834	(((Cryptococcus_neoformans_125.91:0.0000010000	Cryptococcus_neoformans_H99:0.0000010000)78.6/91:0.0019894159	(Cryptococcus_neoformans_Bt1:0.0000010000	Cryptococcus_neoformans_Bt206:0.0019782211)79.9/90:0.00394067	Cryptococcus_neoformans_Bt22:0.00394011	Cryptococcus_neoformans_Ftc555-1:0.00196451)86.5/94:0.0050204074	(Cryptococcus_neoformans_PMHc1023.ENR:0.0000010000	Cryptococcus_neoformans_T4:0.0000010000)86.8/96:0.0051828567)99.9/99:0.0580763	(Cryptococcus_deneoformans_NIH12:0.0000010000	Cryptococcus_deneoformans_NIH433:0.0000010000)99/100:0.0417272059)100/100:0.3095472852	(((Cryptococcus_depauperatus_CBS7841:0.0152401931	Cryptococcus_depauperatus_CBS7855:0.0102906473)100/100:0.3399333149	Cryptococcus_sp._CMW60451:0.3742106753)92.5/93:0.105824	((Cryptococcus_sp._DSM108351:3e-06	Cryptococcus_sp._DSM111204:4e-06	Cryptococcus_sp._DSM117830:0.00215876	Cryptococcus_sp._NCYC1536:5e-06	Cryptococcus_sp._DSM108352:2e-06	Cryptococcus_sp._DSM111205:0.0021163188)99.6/100:0.0659345870	(Cryptococcus_sp._DSM109063:0.0410598796	Cryptococcus_sp._OR918:0.0247503441)95.1/98:0.0418816810)100/100:0.163612	Kwoniella_shandongensis_CBS12478:0.2572649471)93.9/90:0.0769992851)100/100:0.2244399105	Cryptococcus_sp._OR849:0.0492860315)98.4/100:0.0556620159	Cryptococcus_floricola_DSM27421:0.0133925469)78.8/90:0.0083826629	Cryptococcus_wingfieldii_CBS7118:0.0297446533)98.3/100:0.0185318175);
(Cryptococcus_amylolentus_CBS6039:0.0013566741	Cryptococcus_amylolentus_CBS6273:0.0013837486	(((((((((Cryptococcus_bacillisporus_CA1280:0.0013433123	Cryptococcus_bacillisporus_CA1873:0.0040575284)97.5/99:0.0067827429	(Cryptococcus_gattii_E566:0.0000010000	Cryptococcus_gattii_WM276:0.0000010000)88.8/97:0.0026992992)76.9/50:0.0013459307	((Cryptococcus_decagattii_7685027:0.0027200354	Cryptococcus_decagattii_CBS11687:0.0000010000)99.9/100:0.0165749293	Cryptococcus_tetragattii_CBS11718:2e-06	Cryptococcus_tetragattii_IND107:2e-06)82.3/48:0.0013457273)77.7/64:0.0013645186	(Cryptococcus_deuterogattii_CBS10090:0.0000010000	Cryptococcus_deuterogattii_R265:0.0000010000)98.5/100:0.0081535716)74.3/76:0.0012866195	(Cryptococcus_sp._MF13:0.0041554714	Cryptococcus_sp._MF34:0.0000010000)94.6/99:0.0068593718)100/100:0.0616781	(Cryptococcus_deneoformans_NIH12:0.0000010000	Cryptococcus_deneoformans_NIH433:0.0000010000)99.7/100:0.0314113	((Cryptococcus_neoformans_125.91:0.0000010000	Cryptococcus_neoformans_H99:0.0000010000)95.5/100:0.0055419901	(Cryptococcus_neoformans_Bt1:4e-06	Cryptococcus_neoformans_Bt22:0.00270205	(Cryptococcus_neoformans_PMHc1023.ENR:0.0013464171	Cryptococcus_neoformans_T4:0.0013552500)80.8/91:0.00135422	Cryptococcus_neoformans_Ftc555-1:2e-06	Cryptococcus_neoformans_Bt206:0.0013496263)72.6/86:0.0012493605)96.4/99:0.0175809198)100/100:0.185149	((Cryptococcus_depauperatus_CBS7841:0.0000026958	Cryptococcus_depauperatus_CBS7855:0.0138946885)100/100:0.4015503209	Cryptococcus_sp._CMW60451:0.1299948320)73.2/81:0.0622344	((((Cryptococcus_sp._DSM108351:0.0000010000	Cryptococcus_sp._NCYC1536:0.0000010000)88.4/96:0.0027029020	(Cryptococcus_sp._DSM108352:2e-06	Cryptococcus_sp._DSM111205:2e-06	Cryptococcus_sp._DSM111204:0.0000010000)92.2/96:0.00134948	Cryptococcus_sp._DSM117830:2e-06)100/100:0.1271810319	Cryptococcus_sp._DSM109063:0.0268553	Cryptococcus_sp._OR918:0.0284117)100/100:0.1025371012	Kwoniella_shandongensis_CBS12478:0.2421138873)99.3/100:0.0830420597)100/100:0.1327028629	Cryptococcus_sp._OR849:0.0440318270)99.8/100:0.0430686485	(Cryptococcus_floricola_DSM27421:0.0126196301	Cryptococcus_wingfieldii_CBS7118:0.0177362111)88.9/98:0.0059594411)96/99:0.0095827904);
(Cryptococcus_amylolentus_CBS6039:0.0005761348	Cryptococcus_amylolentus_CBS6273:0.0017173771	(((((((((Cryptococcus_bacillisporus_CA1280:0.0048839969	Cryptococcus_bacillisporus_CA1873:0.0078092054)96.5/99:0.0043577059	(Cryptococcus_decagattii_7685027:0.0022395119	Cryptococcus_decagattii_CBS11687:0.0027470734)99.9/100:0.0092991936)99.1/100:0.0068867949	(Cryptococcus_deuterogattii_CBS10090:0.0014501565	Cryptococcus_deuterogattii_R265:0.0008286398)100/100:0.0160536591)75.5/68:0.0005696918	(((Cryptococcus_gattii_E566:0.0000010052	Cryptococcus_gattii_WM276:0.0000010052)100/100:0.0134405608	(Cryptococcus_tetragattii_CBS11718:0.0038929345	Cryptococcus_tetragattii_IND107:0.0033339426)99.1/100:0.0050743553)92/94:0.0024665873	(Cryptococcus_sp._MF13:0.0010969500	Cryptococcus_sp._MF34:0.0016484715)99.7/100:0.0069283063)75.1/70:0.0007631250)100/100:0.0265792542	((Cryptococcus_deneoformans_NIH12:0.0017433106	Cryptococcus_deneoformans_NIH433:0.0027496472)100/100:0.0200635427	(((Cryptococcus_neoformans_125.91:0.0005580001	Cryptococcus_neoformans_H99:0.0011168592)78.8/88:0.000559944	Cryptococcus_neoformans_Bt206:0.00224199	Cryptococcus_neoformans_Bt22:0.00279962	Cryptococcus_neoformans_Ftc555-1:3.0156e-06	Cryptococcus_neoformans_Bt1:0.0016771261)97/98:0.0039406843	(Cryptococcus_neoformans_PMHc1023.ENR:0.0005596892	Cryptococcus_neoformans_T4:0.0000010052)99.8/100:0.0067780758)100/100:0.0258351736)98.5/100:0.0138688224)100/100:0.0952024889	((Cryptococcus_depauperatus_CBS7841:0.0078931348	Cryptococcus_depauperatus_CBS7855:0.0072415327)100/100:0.2548273306	Cryptococcus_sp._CMW60451:0.1687585235)96.8/87:0.0470288667)82.3/77:0.0330110117	((((Cryptococcus_sp._DSM108351:0.0000010052	Cryptococcus_sp._NCYC1536:0.0000010052)90.6/97:0.0020634695	(Cryptococcus_sp._DSM108352:0.0000010052	Cryptococcus_sp._DSM111204:0.0000010052)84.8/96:0.000880739	Cryptococcus_sp._DSM111205:0.000294171	Cryptococcus_sp._DSM117830:0.000294171)100/100:0.0650982067	(Cryptococcus_sp._DSM109063:0.0240079002	Cryptococcus_sp._OR918:0.0231044208)99/99:0.0302016116)100/100:0.2273542399	Kwoniella_shandongensis_CBS12478:0.3243555863)100/100:0.1432567010)100/100:0.1458103859	Cryptococcus_sp._OR849:0.0345411628)100/100:0.0443644507	(Cryptococcus_floricola_DSM27421:0.0166404305	Cryptococcus_wingfieldii_CBS7118:0.0102055240)76.9/87:0.0034618617)99.6/100:0.0098042407);
(Cryptococcus_amylolentus_CBS6039:0.0000010000	Cryptococcus_amylolentus_CBS6273:0.0000010000	((((((((Cryptococcus_bacillisporus_CA1280:0.0036594912	Cryptococcus_bacillisporus_CA1873:0.0008975326)97.5/100:0.00458424	(Cryptococcus_decagattii_7685027:0.0000010000	Cryptococcus_decagattii_CBS11687:0.0000010000)90.6/98:0.00182491	(Cryptococcus_gattii_E566:0.0009102944	Cryptococcus_gattii_WM276:0.0000010000)97.4/99:0.00365511	(Cryptococcus_deuterogattii_CBS10090:0.0009150260	Cryptococcus_deuterogattii_R265:0.0018135600)99.9/100:0.0082517712)71.1/61:0.0009988103	((Cryptococcus_sp._MF13:0.0018182824	Cryptococcus_sp._MF34:0.0000010000)76.1/88:0.0009125537	(Cryptococcus_tetragattii_CBS11718:0.0018153911	Cryptococcus_tetragattii_IND107:0.0000010000)100/100:0.0082401437)76.3/74:0.0008246725)97.9/93:0.0157269657	((Cryptococcus_deneoformans_NIH12:0.0000010000	Cryptococcus_deneoformans_NIH433:0.0000010000)99.8/100:0.0140291458	(Cryptococcus_neoformans_125.91:0.0009090325	Cryptococcus_neoformans_Bt1:2e-06	Cryptococcus_neoformans_Bt206:5e-06	Cryptococcus_neoformans_H99:5e-06	Cryptococcus_neoformans_Ftc555-1:5e-06	(Cryptococcus_neoformans_PMHc1023.ENR:0.0000010000	Cryptococcus_neoformans_T4:0.0000010000)92.3/98:0.00182327	Cryptococcus_neoformans_Bt22:3e-06)99.5/100:0.0114436756)92.6/95:0.0088471018)100/100:0.0710323684	(((Cryptococcus_sp._DSM108351:3e-06	Cryptococcus_sp._DSM111204:3e-06	Cryptococcus_sp._DSM108352:3e-06	Cryptococcus_sp._DSM111205:4e-06	Cryptococcus_sp._DSM117830:4e-06	Cryptococcus_sp._NCYC1536:0.0000010000)99.8/100:0.0389806608	Cryptococcus_sp._DSM109063:0.0289836	Cryptococcus_sp._OR918:0.0228478)100/100:0.1783203740	Kwoniella_shandongensis_CBS12478:0.2537417873)99.4/99:0.0689779671)82.1/80:0.0311699204	((Cryptococcus_depauperatus_CBS7841:0.0072066771	Cryptococcus_depauperatus_CBS7855:0.0071542622)100/100:0.2161474151	Cryptococcus_sp._CMW60451:0.1149213813)70.7/81:0.0247173578)100/100:0.2049418587	Cryptococcus_sp._OR849:0.0279288762)97.8/100:0.0212660774	(Cryptococcus_floricola_DSM27421:0.0045722036	Cryptococcus_wingfieldii_CBS7118:0.0054019829)91.8/97:0.0041175987)95.4/100:0.0069347837);
(Cryptococcus_amylolentus_CBS6039:0.0000009987	Cryptococcus_amylolentus_CBS6273:0.0000009987	((((((((Cryptococcus_bacillisporus_CA1280:3.9948e-06	Cryptococcus_bacillisporus_CA1873:3.9948e-06	(Cryptococcus_gattii_E566:0.0000009987	Cryptococcus_gattii_WM276:0.0000009987)87.1/93:0.0114526	(Cryptococcus_tetragattii_CBS11718:0.0000009987	Cryptococcus_tetragattii_IND107:0.0000009987)75.2/95:0.00570859	(Cryptococcus_deuterogattii_CBS10090:0.0000009987	Cryptococcus_deuterogattii_R265:0.0000009987)91.5/94:0.00569883	(Cryptococcus_sp._MF13:0.0000009987	Cryptococcus_sp._MF34:0.0000009987)90.6/96:0.0114570168)75.5/79:0.0078716192	(Cryptococcus_decagattii_7685027:0.0000009987	Cryptococcus_decagattii_CBS11687:0.0057218503)94.7/98:0.0230408904)74.9/81:0.0228675125	((Cryptococcus_deneoformans_NIH12:0.0000021477	Cryptococcus_deneoformans_NIH433:0.0114263564)80.1/82:0.0142085153	(((Cryptococcus_neoformans_125.91:0.0000009987	Cryptococcus_neoformans_H99:0.0057177769)89.1/96:0.00570231	(Cryptococcus_neoformans_Bt1:0.0000009987	Cryptococcus_neoformans_Bt206:0.0000009987)83.9/95:0.00568474	(Cryptococcus_neoformans_PMHc1023.ENR:0.0000009987	Cryptococcus_neoformans_T4:0.0000009987)93.7/96:0.0113355281)82.8/94:0.0056840251	Cryptococcus_neoformans_Bt22:1.9974e-06	Cryptococcus_neoformans_Ftc555-1:1.9974e-06)90.6/94:0.0170286825)75.3/85:0.0217740931)100/100:0.3706010711	(((Cryptococcus_sp._DSM108351:1.9974e-06	Cryptococcus_sp._DSM108352:4.9935e-06	Cryptococcus_sp._DSM111205:4.9935e-06	Cryptococcus_sp._NCYC1536:3.9948e-06	Cryptococcus_sp._DSM117830:2.9961e-06	Cryptococcus_sp._DSM111204:0.0000009987)97.6/99:0.1087716443	(Cryptococcus_sp._DSM109063:0.0498496046	Cryptococcus_sp._OR918:0.0218270875)83.7/93:0.0416942889)92.7/96:0.0956968136	Kwoniella_shandongensis_CBS12478:0.3400265331)71.1/70:0.0514085103)89.7/92:0.1592050121	((Cryptococcus_depauperatus_CBS7841:0.0000009987	Cryptococcus_depauperatus_CBS7855:0.0000009987)99.9/100:0.4686992229	Cryptococcus_sp._CMW60451:0.2415175901)85.9/89:0.1220019108)100/100:0.4419811776	Cryptococcus_sp._OR849:0.0258180922)92.3/95:0.0614408752	Cryptococcus_wingfieldii_CBS7118:0.0716728297)83.1/91:0.0216548907	Cryptococcus_floricola_DSM27421:0.0494891735)75.4/95:0.0078530758);
(Cryptococcus_amylolentus_CBS6039:0.0043655089	Cryptococcus_amylolentus_CBS6273:0.0000010000	((((((((((Cryptococcus_bacillisporus_CA1280:0.0068514233	(Cryptococcus_decagattii_7685027:0.0000010000	Cryptococcus_decagattii_CBS11687:0.0022477208)86.6/97:0.0045602587)90.7/93:0.0067902745	Cryptococcus_bacillisporus_CA1873:0.0000010000)98.4/100:0.0169721053	(Cryptococcus_gattii_E566:0.0021874117	Cryptococcus_gattii_WM276:0.0045464229)99.2/100:0.0226092	(Cryptococcus_tetragattii_CBS11718:0.0000010000	Cryptococcus_tetragattii_IND107:0.0000010000)98.3/100:0.0194231)70.9/78:0.0032005617	(Cryptococcus_sp._MF13:0.0066655843	Cryptococcus_sp._MF34:0.0000010000)97.4/100:0.0141191221)89.9/90:0.0088745256	(Cryptococcus_deuterogattii_CBS10090:0.0022806450	Cryptococcus_deuterogattii_R265:0.0000010000)93.5/98:0.0103231373)99.7/100:0.0528863629	((Cryptococcus_deneoformans_NIH12:0.0000010000	Cryptococcus_deneoformans_NIH433:0.0022420163)98.4/99:0.0231310207	(Cryptococcus_neoformans_125.91:0.00220716	((Cryptococcus_neoformans_Bt1:0.0000010000	Cryptococcus_neoformans_H99:0.0000010000)71.9/81:0.0022224162	Cryptococcus_neoformans_Bt206:3.9397e-06	(Cryptococcus_neoformans_PMHc1023.ENR:0.0000010000	Cryptococcus_neoformans_T4:0.0044338047)92.7/85:0.00661097)92.1/75:0.00442328	(Cryptococcus_neoformans_Bt22:0.0043859719	Cryptococcus_neoformans_Ftc555-1:0.0000010000)98/91:0.0110798350)99.7/100:0.0287842306)73.8/85:0.0183982339)99.9/100:0.1340909854	(((Cryptococcus_depauperatus_CBS7841:0.0063764558	Cryptococcus_depauperatus_CBS7855:0.0091828613)100/100:0.1955130281	Cryptococcus_sp._CMW60451:0.2450865524)89.8/84:0.0513977386	(((Cryptococcus_sp._DSM108351:0.0000010000	Cryptococcus_sp._DSM108352:2e-06	Cryptococcus_sp._DSM111204:3e-06	Cryptococcus_sp._DSM111205:5e-06	Cryptococcus_sp._NCYC1536:5e-06	Cryptococcus_sp._DSM117830:4e-06)99.2/100:0.0667270123	(Cryptococcus_sp._DSM109063:0.0359646950	Cryptococcus_sp._OR918:0.0247435771)92/97:0.0303580399)100/100:0.1935316038	Kwoniella_shandongensis_CBS12478:0.3002791143)93.5/78:0.0644320006)89.4/83:0.0494291090)100/100:0.2595039567	Cryptococcus_sp._OR849:0.0725302033)96/99:0.0503761057	Cryptococcus_wingfieldii_CBS7118:0.0046037286)80/91:0.0041722716	Cryptococcus_floricola_DSM27421:0.0221200390)100/100:0.0371036139);
(Cryptococcus_amylolentus_CBS6039:0.0000010000	Cryptococcus_amylolentus_CBS6273:0.0000010000	((((((((Cryptococcus_bacillisporus_CA1280:0.0014733366	Cryptococcus_bacillisporus_CA1873:0.0000010000)73.8/79:0.0014738319	(Cryptococcus_decagattii_7685027:0.0029527554	Cryptococcus_decagattii_CBS11687:0.0000010000)95.6/100:0.0058347941)75.2/65:0.00450897	(Cryptococcus_deuterogattii_CBS10090:0.0000010000	Cryptococcus_deuterogattii_R265:0.0014392962)99.4/100:0.0145431	(((Cryptococcus_gattii_E566:0.0014475053	Cryptococcus_gattii_WM276:0.0000010000)99.1/100:0.0102175469	Cryptococcus_sp._MF13:0.0000010000)82.8/72:0.0014497512	Cryptococcus_sp._MF34:2e-06	(Cryptococcus_tetragattii_CBS11718:0.0000010000	Cryptococcus_tetragattii_IND107:0.0014710722)85/98:0.00145096)95.6/96:0.0074239667)98.8/99:0.0157800656	(((Cryptococcus_neoformans_125.91:0.00145016	Cryptococcus_neoformans_Bt1:0.00145125	Cryptococcus_neoformans_H99:2e-06	Cryptococcus_neoformans_Bt206:0.0014473891)77.5/88:0.0014463612	(Cryptococcus_neoformans_PMHc1023.ENR:0.0000010000	Cryptococcus_neoformans_T4:0.0000010000)96.1/99:0.0058055184)78.8/87:0.0024505632	(Cryptococcus_neoformans_Bt22:0.0000010000	Cryptococcus_neoformans_Ftc555-1:0.0000010000)76.8/87:0.0018948060)88.2/85:0.0072770286)92/97:0.0139408772	(Cryptococcus_deneoformans_NIH12:0.0000010000	Cryptococcus_deneoformans_NIH433:0.0014476696)97.5/99:0.0183445060)99.7/100:0.0890520357	(((Cryptococcus_depauperatus_CBS7841:0.0058174426	Cryptococcus_depauperatus_CBS7855:0.0000022265)100/100:0.2686026231	Cryptococcus_sp._CMW60451:0.2207627231)77.3/66:0.0270992519	(((Cryptococcus_sp._DSM108351:4e-06	Cryptococcus_sp._NCYC1536:4e-06	Cryptococcus_sp._DSM117830:3e-06	Cryptococcus_sp._DSM108352:3e-06	Cryptococcus_sp._DSM111204:3e-06	Cryptococcus_sp._DSM111205:0.0014363470)99.9/100:0.0513251454	(Cryptococcus_sp._DSM109063:0.0137180257	Cryptococcus_sp._OR918:0.0101581708)96/98:0.0226911344)100/100:0.0844828151	Kwoniella_shandongensis_CBS12478:0.2075123256)100/100:0.0861495570)89.9/68:0.0319359981)100/100:0.3885739406	Cryptococcus_sp._OR849:0.0601216841)99.7/100:0.0769666129	Cryptococcus_floricola_DSM27421:0.0233199	Cryptococcus_wingfieldii_CBS7118:0.047285)99.4/100:0.0262729412);
(Cryptococcus_amylolentus_CBS6039:0.0000010000	Cryptococcus_amylolentus_CBS6273:0.0073440764	((((((Cryptococcus_bacillisporus_CA1280:0.0033035713	Cryptococcus_bacillisporus_CA1873:0.0065885736)95/99:0.0158297092	(Cryptococcus_decagattii_7685027:0.0000010000	Cryptococcus_decagattii_CBS11687:0.0000010000)99.1/100:0.0265801700)86/83:0.0100190308	(Cryptococcus_deuterogattii_CBS10090:0.0000010000	Cryptococcus_deuterogattii_R265:0.0000010000)98.7/97:0.0330467389)72.3/24:0.0143012	((Cryptococcus_gattii_E566:0.0000010000	Cryptococcus_gattii_WM276:0.0000010000)88.8/96:0.0082390635	(Cryptococcus_sp._MF13:2e-06	Cryptococcus_sp._MF34:2e-06	(Cryptococcus_tetragattii_CBS11718:0.0000010000	Cryptococcus_tetragattii_IND107:0.0031623796)91.4/97:0.0063340951)98.8/100:0.0206897143)74.4/76:0.0139833	(((Cryptococcus_deneoformans_NIH12:0.0000010000	Cryptococcus_deneoformans_NIH433:0.0000010000)100/100:0.0560742208	Cryptococcus_neoformans_Bt1:0.0000010000)86.5/76:0.00312829	(Cryptococcus_neoformans_Bt206:0.0000010000	Cryptococcus_neoformans_H99:0.0031279686)83.6/85:0.00313119	Cryptococcus_neoformans_Bt22:2e-06	(Cryptococcus_neoformans_125.91:0.00364678	(Cryptococcus_neoformans_PMHc1023.ENR:0.0000010000	Cryptococcus_neoformans_T4:0.0000010000)84/68:0.00364464	Cryptococcus_neoformans_Ftc555-1:0.0000010000)80.9/52:0.0036387300)96.9/90:0.0302460577)99.8/100:0.1711953307	((Cryptococcus_depauperatus_CBS7841:0.0069739433	Cryptococcus_depauperatus_CBS7855:0.0000010000)100/100:0.3914773690	Cryptococcus_sp._CMW60451:0.4002410453)84.5/93:0.0744885919)91.9/98:0.0829337845	(((Cryptococcus_sp._DSM108351:4e-06	Cryptococcus_sp._DSM117830:5e-06	Cryptococcus_sp._NCYC1536:5e-06	Cryptococcus_sp._DSM111205:3e-06	Cryptococcus_sp._DSM111204:2e-06	Cryptococcus_sp._DSM108352:0.0000010000)96.7/100:0.0443075659	(Cryptococcus_sp._DSM109063:0.0113801504	Cryptococcus_sp._OR918:0.0199169616)93.4/99:0.0264584451)99.3/100:0.1108877947	Kwoniella_shandongensis_CBS12478:0.1694174606)98.7/100:0.1301802322)99.9/100:0.164949	Cryptococcus_floricola_DSM27421:0.0376003	Cryptococcus_wingfieldii_CBS7118:0.0337243	Cryptococcus_sp._OR849:0.114402);
(Cryptococcus_amylolentus_CBS6039:0.0000009951	Cryptococcus_amylolentus_CBS6273:0.0140178184	((((((((Cryptococcus_bacillisporus_CA1280:0.0025592687	Cryptococcus_bacillisporus_CA1873:0.0000009951)85.6/97:0.0052122414	(Cryptococcus_decagattii_7685027:0.0000009951	Cryptococcus_decagattii_CBS11687:0.0729986575)87/94:0.0053283684)97.3/100:0.0406143484	(Cryptococcus_gattii_E566:0.0233876053	Cryptococcus_gattii_WM276:0.0221288592)90.7/97:0.0249851325)77.4/75:0.0224112	(Cryptococcus_deuterogattii_CBS10090:0.0000009951	Cryptococcus_deuterogattii_R265:0.0000009951)98.1/100:0.0415953	((Cryptococcus_sp._MF13:0.0000009951	Cryptococcus_sp._MF34:0.0329947071)94.6/99:0.0137272594	(Cryptococcus_tetragattii_CBS11718:0.0057773324	Cryptococcus_tetragattii_IND107:0.0115377838)93.9/99:0.0252259993)85/89:0.0086203078)83.3/85:0.0259952430	((Cryptococcus_deneoformans_NIH12:0.0129610359	Cryptococcus_deneoformans_NIH433:0.0078001593)88.7/99:0.0357532573	((Cryptococcus_neoformans_125.91:0.0215153587	Cryptococcus_neoformans_Bt1:0.0351507	Cryptococcus_neoformans_Bt206:0.0351507	(Cryptococcus_neoformans_Bt22:0.0000009951	Cryptococcus_neoformans_Ftc555-1:0.0000009951)97/100:0.0450216	Cryptococcus_neoformans_H99:0.0365271)77.7/80:0.0139979692	(Cryptococcus_neoformans_PMHc1023.ENR:0.0118768227	Cryptococcus_neoformans_T4:0.0167208498)95.2/99:0.0418728228)99.5/100:0.0861215338)87.3/91:0.0585517653)100/100:0.747215	((((Cryptococcus_sp._DSM108351:0.0000009951	Cryptococcus_sp._NCYC1536:0.0025305659)71.4/95:0.0025300825	Cryptococcus_sp._DSM108352:5.1723e-06	Cryptococcus_sp._DSM111204:5.1723e-06	Cryptococcus_sp._DSM111205:4.1772e-06	Cryptococcus_sp._DSM117830:0.00253365)99.2/100:0.2650500592	Cryptococcus_sp._DSM109063:0.152826	Cryptococcus_sp._OR918:0.117656)100/100:0.6213635442	Kwoniella_shandongensis_CBS12478:1.0332760245)86.8/73:0.271101	((Cryptococcus_depauperatus_CBS7841:0.0000009951	Cryptococcus_depauperatus_CBS7855:0.0073889169)100/100:0.7798925087	Cryptococcus_sp._CMW60451:1.2103024962)97.8/95:0.4423936842)100/100:1.30571	Cryptococcus_sp._OR849:0.310395	Cryptococcus_floricola_DSM27421:0.0199174474)75.8/92:0.0093510107	Cryptococcus_wingfieldii_CBS7118:0.0284134700)97.8/99:0.0743381630);
(Cryptococcus_amylolentus_CBS6039:0.0000010000	Cryptococcus_amylolentus_CBS6273:0.0000010000	((((((((Cryptococcus_bacillisporus_CA1280:0.0000010000	Cryptococcus_bacillisporus_CA1873:0.0000010000)89.5/95:0.0060487996	(Cryptococcus_decagattii_7685027:0.0000010000	Cryptococcus_decagattii_CBS11687:0.0000010000)93.4/99:0.0092448901)76.6/84:0.00605091	(Cryptococcus_sp._MF13:0.0000010000	Cryptococcus_sp._MF34:0.0030095209)82.2/94:0.00602859	Cryptococcus_tetragattii_CBS11718:0.00301411	Cryptococcus_tetragattii_IND107:0.00301411	(Cryptococcus_deuterogattii_CBS10090:0.0000010000	Cryptococcus_deuterogattii_R265:0.0000010000)95.3/96:0.00603465	Cryptococcus_gattii_E566:3e-06	Cryptococcus_gattii_WM276:3e-06)89.1/89:0.0228008317	((Cryptococcus_deneoformans_NIH12:0.0030283467	Cryptococcus_deneoformans_NIH433:0.0000010000)96.4/99:0.0185308755	((Cryptococcus_neoformans_125.91:0.0030194591	Cryptococcus_neoformans_H99:0.0030275080)81.3/89:0.0029975782	Cryptococcus_neoformans_Bt1:4e-06	Cryptococcus_neoformans_PMHc1023.ENR:4e-06	Cryptococcus_neoformans_Bt206:4e-06	Cryptococcus_neoformans_Bt22:5e-06	Cryptococcus_neoformans_T4:5e-06	Cryptococcus_neoformans_Ftc555-1:2e-06)89/95:0.0092782271)90.9/97:0.0208827138)100/100:0.1065671354	(Cryptococcus_depauperatus_CBS7841:0.0107120698	Cryptococcus_depauperatus_CBS7855:0.0047295976)100/100:0.29046	(((Cryptococcus_sp._DSM108351:5e-06	Cryptococcus_sp._NCYC1536:5e-06	Cryptococcus_sp._DSM111204:4e-06	Cryptococcus_sp._DSM108352:3e-06	Cryptococcus_sp._DSM117830:2e-06	Cryptococcus_sp._DSM111205:0.0031302057)98.4/100:0.0450965451	(Cryptococcus_sp._DSM109063:0.0086675309	Cryptococcus_sp._OR918:0.0075315619)96.9/99:0.0379050118)93.9/95:0.0595386240	Kwoniella_shandongensis_CBS12478:0.2107940148)98.6/99:0.12774)75.6/43:0.0403588015	Cryptococcus_sp._CMW60451:0.1927523790)100/100:0.1303255687	Cryptococcus_sp._OR849:0.0625893106)85.8/93:0.0276405384	(Cryptococcus_floricola_DSM27421:0.0077161434	Cryptococcus_wingfieldii_CBS7118:0.0196416019)72.5/89:0.0059104789)95.3/100:0.0178931522);
(Cryptococcus_amylolentus_CBS6039:0.0000009751	Cryptococcus_amylolentus_CBS6273:0.0000009751	(((((Cryptococcus_bacillisporus_CA1280:0.0000009751	Cryptococcus_bacillisporus_CA1873:0.0000009751)91.2/98:0.0285726	(Cryptococcus_decagattii_7685027:0.0000009751	Cryptococcus_decagattii_CBS11687:0.0218333573)91.5/98:0.0430852	Cryptococcus_tetragattii_IND107:0.0283026	(Cryptococcus_gattii_E566:1.9502e-06	(Cryptococcus_sp._MF13:0.0000009751	Cryptococcus_sp._MF34:0.0437293166)92.8/88:0.0371885	Cryptococcus_tetragattii_CBS11718:0.0137951066)86.6/34:0.0201632	Cryptococcus_gattii_WM276:1.9502e-06)76.5/31:0.0150419036	(Cryptococcus_deuterogattii_CBS10090:0.0168249846	Cryptococcus_deuterogattii_R265:0.0000009751)74.6/79:0.0158895639)94.8/92:0.100049	(Cryptococcus_deneoformans_NIH12:0.0079327784	Cryptococcus_deneoformans_NIH433:0.0000009751)94.2/98:0.126524	(Cryptococcus_neoformans_125.91:1.9502e-06	(Cryptococcus_neoformans_Bt1:1.9502e-06	Cryptococcus_neoformans_Bt206:1.9502e-06	Cryptococcus_neoformans_Bt22:0.0108459	Cryptococcus_neoformans_Ftc555-1:0.0150774)76.5/89:0.0155855	Cryptococcus_neoformans_T4:3.9004e-06	Cryptococcus_neoformans_H99:2.9253e-06	Cryptococcus_neoformans_PMHc1023.ENR:0.0000009751)88.3/91:0.0592947644)93.4/97:0.1330295219	((Cryptococcus_depauperatus_CBS7841:0.0000009751	Cryptococcus_depauperatus_CBS7855:0.0000009751)98.6/100:0.2275039060	Cryptococcus_sp._CMW60451:0.4753992159)82/61:0.186287	((((Cryptococcus_sp._DSM108351:2.9253e-06	Cryptococcus_sp._DSM108352:2.9253e-06	Cryptococcus_sp._DSM111205:3.9004e-06	Cryptococcus_sp._DSM117830:3.9004e-06	Cryptococcus_sp._NCYC1536:2.9253e-06	Cryptococcus_sp._DSM111204:0.0000009751)93.6/99:0.0456977219	Cryptococcus_sp._DSM109063:0.0142139457)73.9/93:0.0147231434	Cryptococcus_sp._OR918:0.0321530567)96.5/99:0.1253884755	Kwoniella_shandongensis_CBS12478:0.1768536432)89.8/93:0.201381)100/100:0.478973	(Cryptococcus_floricola_DSM27421:0.0276649	Cryptococcus_wingfieldii_CBS7118:0.0449988	Cryptococcus_sp._OR849:0.1076256581)91/98:0.056103);
(Cryptococcus_amylolentus_CBS6039:0.0000010000	Cryptococcus_amylolentus_CBS6273:0.0000010000	(((((((((Cryptococcus_bacillisporus_CA1280:0.0013386774	Cryptococcus_bacillisporus_CA1873:0.0000010000)99.5/100:0.0140089290	(Cryptococcus_decagattii_7685027:0.0013389126	Cryptococcus_decagattii_CBS11687:0.0013353414)99.5/100:0.0195460496)87.2/83:0.0047498202	(Cryptococcus_deuterogattii_CBS10090:0.0000010000	Cryptococcus_deuterogattii_R265:0.0000010000)99.1/100:0.0102906603)77.9/83:0.0019282958	(Cryptococcus_gattii_E566:0.0026838724	Cryptococcus_gattii_WM276:0.0013344676)98.8/100:0.0094637128)71.3/82:0.0014140556	((Cryptococcus_sp._MF13:0.0053859153	Cryptococcus_sp._MF34:0.0026817286)94.2/99:0.0054204439	(Cryptococcus_tetragattii_CBS11718:0.0000010000	Cryptococcus_tetragattii_IND107:0.0000010000)89.5/98:0.0039999025)94.1/95:0.0053687773)98.4/100:0.0309138468	((Cryptococcus_deneoformans_NIH12:0.0014241361	Cryptococcus_deneoformans_NIH433:0.0040255571)98.5/100:0.0173869730	((Cryptococcus_neoformans_125.91:0.0026818383	Cryptococcus_neoformans_H99:0.0026843259)88.1/96:0.0026817367	(Cryptococcus_neoformans_Bt1:0.00133982	Cryptococcus_neoformans_Bt206:3e-06	Cryptococcus_neoformans_Ftc555-1:3e-06	Cryptococcus_neoformans_Bt22:0.0026818504)88.8/97:0.00268009	(Cryptococcus_neoformans_PMHc1023.ENR:0.0000010000	Cryptococcus_neoformans_T4:0.0000010000)98/100:0.00674936)99.5/100:0.0201829175)92.1/96:0.0174066854)100/100:0.1557187779	((Cryptococcus_depauperatus_CBS7841:0.0166413472	Cryptococcus_depauperatus_CBS7855:0.0058740243)100/100:0.5507673977	Cryptococcus_sp._CMW60451:0.3735928483)97.6/97:0.148799	((((Cryptococcus_sp._DSM108351:2e-06	Cryptococcus_sp._DSM111205:3e-06	Cryptococcus_sp._NCYC1536:3e-06	Cryptococcus_sp._DSM117830:0.0013240399)77/89:0.0013238544	Cryptococcus_sp._DSM108352:2e-06	Cryptococcus_sp._DSM111204:2e-06)100/100:0.0971158839	(Cryptococcus_sp._DSM109063:0.0430543926	Cryptococcus_sp._OR918:0.0189119655)93.9/97:0.0311141253)100/100:0.2239177159	Kwoniella_shandongensis_CBS12478:0.2500858720)99.9/100:0.222692)100/100:0.2733981035	Cryptococcus_sp._OR849:0.0646902275)99.7/100:0.0833889863	Cryptococcus_floricola_DSM27421:0.010067	Cryptococcus_wingfieldii_CBS7118:0.0168275)89.2/97:0.0084245490);
(Cryptococcus_amylolentus_CBS6039:0.0000010002	Cryptococcus_amylolentus_CBS6273:0.0000010002	(((((((((Cryptococcus_bacillisporus_CA1280:0.0000010002	Cryptococcus_bacillisporus_CA1873:0.0000010002)98/100:0.0079048765	(Cryptococcus_decagattii_7685027:0.0015723601	Cryptococcus_decagattii_CBS11687:0.0000010002)92/98:0.0047295727)87.5/95:0.0036066452	(Cryptococcus_sp._MF13:0.0024987880	Cryptococcus_sp._MF34:0.0053519615)86.3/87:0.00739841	(Cryptococcus_tetragattii_CBS11718:0.0000010002	Cryptococcus_tetragattii_IND107:0.0000010002)91.2/99:0.0089898)74.1/55:0.0055846	(Cryptococcus_gattii_E566:0.0015689265	Cryptococcus_gattii_WM276:0.0000010002)94.7/99:0.00914152	(Cryptococcus_deuterogattii_CBS10090:0.0000010002	Cryptococcus_deuterogattii_R265:0.0000010002)98.3/99:0.0130136168)91.8/69:0.0203818479	((Cryptococcus_deneoformans_NIH12:0.0016276746	Cryptococcus_deneoformans_NIH433:0.0016765328)100/99:0.0257516865	(((Cryptococcus_neoformans_125.91:2.0004e-06	Cryptococcus_neoformans_Bt206:2.0004e-06	(Cryptococcus_neoformans_Bt1:0.0000010002	Cryptococcus_neoformans_Bt22:0.0031425284)81.1/90:0.0015704901)77.7/79:0.0015712492	Cryptococcus_neoformans_Ftc555-1:0.00157276	Cryptococcus_neoformans_H99:2.0004e-06)74.3/89:0.0016844096	(Cryptococcus_neoformans_PMHc1023.ENR:0.0015778427	Cryptococcus_neoformans_T4:0.0000010002)94.7/99:0.0078192643)97.4/98:0.0154521682)84.3/89:0.0181656237)100/100:0.2312313354	(((Cryptococcus_sp._DSM108351:0.0016672	Cryptococcus_sp._NCYC1536:0.0056001	(Cryptococcus_sp._DSM108352:3.0006e-06	Cryptococcus_sp._DSM111204:3.0006e-06	Cryptococcus_sp._DSM117830:2.0004e-06	Cryptococcus_sp._DSM111205:0.0000010002)90.1/99:0.0062149432)100/100:0.19896	Cryptococcus_sp._DSM109063:0.0299032	Cryptococcus_sp._OR918:0.0220269553)99.4/100:0.2769240031	Kwoniella_shandongensis_CBS12478:0.5468049919)99.8/100:0.2901104914)92.9/92:0.1115009563	((Cryptococcus_depauperatus_CBS7841:0.0000010002	Cryptococcus_depauperatus_CBS7855:0.0039411514)100/100:0.4986538406	Cryptococcus_sp._CMW60451:0.3382255763)95.9/99:0.1447030740)99.8/100:0.2034477550	Cryptococcus_sp._OR849:0.1249198590)91.1/97:0.0408786792	(Cryptococcus_floricola_DSM27421:0.0247532994	Cryptococcus_wingfieldii_CBS7118:0.0081952595)84.4/95:0.0043775318)93.7/99:0.0111577368);
(Cryptococcus_amylolentus_CBS6039:0.0000009993	Cryptococcus_amylolentus_CBS6273:0.0000009993	((((((((((Cryptococcus_bacillisporus_CA1280:0.0000009993	Cryptococcus_bacillisporus_CA1873:0.0000009993)75.6/91:0.0037932924	(Cryptococcus_decagattii_7685027:0.0097467682	Cryptococcus_decagattii_CBS11687:0.0000009993)96.8/100:0.0241975770)93/97:0.0165612278	(Cryptococcus_gattii_E566:0.0000009993	Cryptococcus_gattii_WM276:0.0000009993)98.1/100:0.0295212106)73.9/84:0.0044743424	((Cryptococcus_sp._MF13:0.0048644325	Cryptococcus_sp._MF34:0.0048750115)90.2/97:0.00967179	Cryptococcus_tetragattii_CBS11718:0.00972358	Cryptococcus_tetragattii_IND107:0.0000009993)89.6/87:0.0098064084)84.7/83:0.0157258569	(Cryptococcus_deuterogattii_CBS10090:0.0000009993	Cryptococcus_deuterogattii_R265:0.0098603181)98.7/98:0.0453656824)99.7/86:0.0907335493	(((Cryptococcus_neoformans_125.91:1.9986e-06	Cryptococcus_neoformans_Bt1:1.9986e-06	Cryptococcus_neoformans_Bt206:0.0000009993)84.4/93:0.0050129842	Cryptococcus_neoformans_Bt22:2.9979e-06	Cryptococcus_neoformans_H99:0.00496224	Cryptococcus_neoformans_Ftc555-1:1.9986e-06)71.9/92:0.0099585510	Cryptococcus_neoformans_PMHc1023.ENR:1.9986e-06	Cryptococcus_neoformans_T4:1.9986e-06)98.8/100:0.0615934615)83.6/76:0.0508682437	Cryptococcus_deneoformans_NIH12:0.00736711	Cryptococcus_deneoformans_NIH433:0.00736711)99.9/100:0.4783002649	(((Cryptococcus_depauperatus_CBS7841:0.0016682237	Cryptococcus_depauperatus_CBS7855:0.0094835244)100/100:0.4563048670	Cryptococcus_sp._CMW60451:0.2706210888)97.1/98:0.2697663550	((Cryptococcus_sp._DSM108351:2.9979e-06	Cryptococcus_sp._DSM111204:2.9979e-06	Cryptococcus_sp._DSM117830:1.9986e-06	Cryptococcus_sp._DSM108352:2.9979e-06	Cryptococcus_sp._NCYC1536:2.9979e-06	Cryptococcus_sp._DSM111205:1.9986e-06)83.3/92:0.0386741828	(Cryptococcus_sp._DSM109063:0.0468520511	Cryptococcus_sp._OR918:0.0262720069)90.2/92:0.0934297124)99.2/100:0.2769168439)83.7/80:0.295371	Kwoniella_shandongensis_CBS12478:0.445951)99.9/100:0.4345478580	Cryptococcus_sp._OR849:0.0669786825)97.4/98:0.185287	Cryptococcus_wingfieldii_CBS7118:0.0108689	Cryptococcus_floricola_DSM27421:0.0417767093)96.3/98:0.0231324761);
(Cryptococcus_amylolentus_CBS6039:0.0000010000	Cryptococcus_amylolentus_CBS6273:0.0000010000	(((((((((Cryptococcus_bacillisporus_CA1280:0.0000010000	Cryptococcus_bacillisporus_CA1873:0.0000010000)90/97:0.0129458702	Cryptococcus_decagattii_7685027:0.0062334	Cryptococcus_decagattii_CBS11687:0.0062319)79.1/89:0.0063775182	Cryptococcus_gattii_E566:5.593e-06	Cryptococcus_tetragattii_CBS11718:7.6392e-06	Cryptococcus_tetragattii_IND107:0.00640357	Cryptococcus_gattii_WM276:3.1688e-06)80.1/86:0.0065239415	(Cryptococcus_deuterogattii_CBS10090:0.0000010000	Cryptococcus_deuterogattii_R265:0.0000010000)78.3/93:0.0096618274)73.6/74:0.0055684894	(Cryptococcus_sp._MF13:0.0000010000	Cryptococcus_sp._MF34:0.0000010000)79.1/90:0.0072566591)71.8/75:0.0324893	(Cryptococcus_depauperatus_CBS7841:0.0000010000	Cryptococcus_depauperatus_CBS7855:0.0000010000)100/100:0.328576	(Cryptococcus_deneoformans_NIH12:0.00652507	Cryptococcus_deneoformans_NIH433:0.00650671	(Cryptococcus_neoformans_125.91:2e-06	Cryptococcus_neoformans_Bt1:6e-06	Cryptococcus_neoformans_T4:6e-06	Cryptococcus_neoformans_PMHc1023.ENR:5e-06	Cryptococcus_neoformans_Bt206:4e-06	Cryptococcus_neoformans_Bt22:3e-06	Cryptococcus_neoformans_Ftc555-1:2e-06	Cryptococcus_neoformans_H99:2e-06)95.7/99:0.0281541043)89.8/93:0.0308271968)98.5/81:0.1201866922	((Cryptococcus_sp._DSM108351:4e-06	Cryptococcus_sp._DSM108352:5e-06	Cryptococcus_sp._NCYC1536:5e-06	Cryptococcus_sp._DSM117830:3e-06	Cryptococcus_sp._DSM111204:2e-06	Cryptococcus_sp._DSM111205:0.0000010000)82.9/93:0.0206884139	(Cryptococcus_sp._DSM109063:0.0000010000	Cryptococcus_sp._OR918:0.0091013449)88.3/93:0.0192947739)77.8/87:0.0764939	Kwoniella_shandongensis_CBS12478:0.310876)75.6/83:0.0390210593	Cryptococcus_sp._CMW60451:0.0361738582)100/100:0.3300568929	Cryptococcus_floricola_DSM27421:0.0000020758)81.3/69:0.0299834	Cryptococcus_wingfieldii_CBS7118:0.0202774	Cryptococcus_sp._OR849:0.0980127);
(Cryptococcus_amylolentus_CBS6039:0.3918699444	Cryptococcus_amylolentus_CBS6273:0.0000021360	(((Cryptococcus_bacillisporus_CA1280:6e-06	Cryptococcus_decagattii_CBS11687:6e-06	Cryptococcus_tetragattii_IND107:5e-06	Cryptococcus_bacillisporus_CA1873:5e-06	Cryptococcus_decagattii_7685027:6e-06	Cryptococcus_gattii_E566:6e-06	((Cryptococcus_deneoformans_NIH12:0.0000010000	Cryptococcus_deneoformans_NIH433:0.0000010000)91/91:0.0138257866	Cryptococcus_neoformans_125.91:3.4811e-06	Cryptococcus_neoformans_Bt1:1.01957e-05	Cryptococcus_neoformans_H99:0.00681552	Cryptococcus_neoformans_PMHc1023.ENR:7.4811e-06	Cryptococcus_neoformans_T4:6.4811e-06	Cryptococcus_neoformans_Bt206:6.4811e-06	Cryptococcus_neoformans_Bt22:6.4811e-06	Cryptococcus_neoformans_Ftc555-1:4.4811e-06)98.6/93:0.027585	(Cryptococcus_sp._MF13:0.0000010000	Cryptococcus_sp._MF34:0.1953829893)76.1/71:0.00674511	Cryptococcus_tetragattii_CBS11718:0.00673238	Cryptococcus_gattii_WM276:0.0140051216)86/78:0.0174910153	(Cryptococcus_deuterogattii_CBS10090:0.0000010000	Cryptococcus_deuterogattii_R265:0.0000010000)72.5/78:0.0114595667)92.6/80:0.171456	(((Cryptococcus_sp._DSM108351:0.0000010000	Cryptococcus_sp._DSM108352:5e-06	Cryptococcus_sp._NCYC1536:5e-06	Cryptococcus_sp._DSM111204:4e-06	Cryptococcus_sp._DSM117830:3e-06	Cryptococcus_sp._DSM111205:2e-06)99.6/99:0.0676758	Cryptococcus_sp._DSM109063:0.0212311	Cryptococcus_sp._OR918:0.0075035003)95.9/94:0.0952925435	Kwoniella_shandongensis_CBS12478:0.1340849662)92.2/89:0.166769	((Cryptococcus_depauperatus_CBS7841:0.0000010000	Cryptococcus_depauperatus_CBS7855:0.0000010000)99.7/100:0.1965227682	Cryptococcus_sp._CMW60451:0.0984240245)73.1/76:0.0455659115)100/99:0.27779	Cryptococcus_sp._OR849:0.0732041	(Cryptococcus_floricola_DSM27421:0.0067697333	Cryptococcus_wingfieldii_CBS7118:0.0068169507)71/79:0.0204435);
(Cryptococcus_amylolentus_CBS6039:0.0012986263	Cryptococcus_amylolentus_CBS6273:0.0000010000	((((((((Cryptococcus_bacillisporus_CA1280:0.0012873589	Cryptococcus_bacillisporus_CA1873:0.0012889078)80.1/88:0.00128926	(Cryptococcus_gattii_E566:0.0000010000	Cryptococcus_gattii_WM276:0.0012879633)91.3/96:0.00257847	(Cryptococcus_decagattii_7685027:0.0000010000	Cryptococcus_decagattii_CBS11687:0.0012871135)96.2/98:0.00386719	(Cryptococcus_tetragattii_CBS11718:0.0051725185	Cryptococcus_tetragattii_IND107:0.0000010000)92/95:0.00257782	(Cryptococcus_sp._MF13:0.0012878166	Cryptococcus_sp._MF34:0.0000010000)84.3/90:0.0012869462)72.1/70:0.0012304542	(Cryptococcus_deuterogattii_CBS10090:0.0000010000	Cryptococcus_deuterogattii_R265:0.2343554489)75.1/85:0.0052699287)82.6/85:0.0052349945	((Cryptococcus_deneoformans_NIH12:0.0012872670	Cryptococcus_deneoformans_NIH433:0.0000010000)93.2/96:0.0050207588	(Cryptococcus_neoformans_125.91:0.0012870493	Cryptococcus_neoformans_Bt1:4e-06	Cryptococcus_neoformans_T4:4e-06	((Cryptococcus_neoformans_Bt206:0.0039143814	Cryptococcus_neoformans_Ftc555-1:0.0000010000)100/100:0.0251456968	Cryptococcus_neoformans_Bt22:0.0000010000)90.9/91:0.0025996	Cryptococcus_neoformans_H99:0.00129425	Cryptococcus_neoformans_PMHc1023.ENR:3e-06)85.2/89:0.0027877589)96.5/99:0.0116610843)100/100:0.0752415649	(((Cryptococcus_sp._DSM108351:4e-06	Cryptococcus_sp._DSM108352:5e-06	Cryptococcus_sp._NCYC1536:5e-06	Cryptococcus_sp._DSM111205:3e-06	Cryptococcus_sp._DSM117830:2e-06	Cryptococcus_sp._DSM111204:0.0029038614)99.7/100:0.0227320378	Cryptococcus_sp._DSM109063:0.0130187	Cryptococcus_sp._OR918:0.0103263)98/100:0.0310039723	Kwoniella_shandongensis_CBS12478:0.0901800879)100/100:0.0639524488)97.9/98:0.0520810727	((Cryptococcus_depauperatus_CBS7841:0.0018271308	Cryptococcus_depauperatus_CBS7855:0.0073729943)100/100:0.1345282611	Cryptococcus_sp._CMW60451:0.1619707334)99.8/100:0.0733133970)100/100:0.1101612463	Cryptococcus_sp._OR849:0.0148088485)88.5/94:0.0091828875	(Cryptococcus_floricola_DSM27421:0.0012850996	Cryptococcus_wingfieldii_CBS7118:0.0025955869)93/97:0.0055562205)97.1/100:0.0090038823);
(Cryptococcus_amylolentus_CBS6039:0.0213089035	Cryptococcus_amylolentus_CBS6273:0.0022025996	(((((((Cryptococcus_bacillisporus_CA1280:0.0000010000	Cryptococcus_bacillisporus_CA1873:0.0000010000)83.4/90:0.00220796	Cryptococcus_tetragattii_CBS11718:0.00221515	(Cryptococcus_sp._MF13:0.0000010000	Cryptococcus_sp._MF34:0.0000010000)91.4/95:0.00220889	Cryptococcus_tetragattii_IND107:2e-06	(Cryptococcus_gattii_E566:0.0000010000	Cryptococcus_gattii_WM276:0.0000010000)96.7/99:0.0088977924)83.4/90:0.0022049820	(Cryptococcus_decagattii_7685027:0.0000010000	Cryptococcus_decagattii_CBS11687:0.0000010000)90.9/97:0.00441379	(Cryptococcus_deuterogattii_CBS10090:0.0000010000	Cryptococcus_deuterogattii_R265:0.0000010000)84.5/96:0.00220533)84.9/87:0.0063926756	(Cryptococcus_deneoformans_NIH12:0.0000010000	Cryptococcus_deneoformans_NIH433:0.0000010000)91.5/98:0.0122213	((Cryptococcus_neoformans_125.91:0.0000010000	Cryptococcus_neoformans_H99:0.0000010000)85.8/92:0.00218657	(Cryptococcus_neoformans_PMHc1023.ENR:0.0021992726	Cryptococcus_neoformans_T4:0.0000010000)86.9/95:0.00219146	(Cryptococcus_neoformans_Bt1:2e-06	Cryptococcus_neoformans_Bt22:2e-06	Cryptococcus_neoformans_Bt206:2e-06	Cryptococcus_neoformans_Ftc555-1:2e-06)81.6/96:0.0021869449)96.2/93:0.0162881)98.8/99:0.0433716326	(((Cryptococcus_sp._DSM108351:4e-06	Cryptococcus_sp._DSM117830:4e-06	Cryptococcus_sp._NCYC1536:3e-06	Cryptococcus_sp._DSM108352:3e-06	Cryptococcus_sp._DSM111204:3e-06	Cryptococcus_sp._DSM111205:0.0022361910)99.8/100:0.0400223014	(Cryptococcus_sp._DSM109063:0.0270868303	Cryptococcus_sp._OR918:0.0154023917)88.9/95:0.0151046038)100/100:0.0948169443	Kwoniella_shandongensis_CBS12478:0.1000071337)99.3/100:0.0654921930)85.1/88:0.0227122715	((Cryptococcus_depauperatus_CBS7841:0.0026902431	Cryptococcus_depauperatus_CBS7855:0.0039688595)99.9/100:0.1056958730	Cryptococcus_sp._CMW60451:0.1566831831)99.5/100:0.0930018412)100/100:0.0938471	Cryptococcus_sp._OR849:0.00967328	(Cryptococcus_floricola_DSM27421:0.0089718617	Cryptococcus_wingfieldii_CBS7118:0.0000010000)76.6/87:0.0023094967)85.8/80:0.0044917819);
(Cryptococcus_amylolentus_CBS6039:0.0022330834	Cryptococcus_amylolentus_CBS6273:0.0034035525	(((((((((Cryptococcus_bacillisporus_CA1280:0.0019834174	Cryptococcus_bacillisporus_CA1873:0.0009896776)92.5/98:0.0029654467	(Cryptococcus_decagattii_7685027:0.0000010000	Cryptococcus_decagattii_CBS11687:0.0019790634)98.7/100:0.0069707770)96.4/97:0.0050081033	((Cryptococcus_sp._MF13:0.0000010000	Cryptococcus_sp._MF34:0.0000010000)99.6/100:0.0089974785	(Cryptococcus_tetragattii_CBS11718:0.0019778199	Cryptococcus_tetragattii_IND107:0.0000010000)99.6/100:0.0100186801)92.8/94:0.0039544853)75.6/57:0.00182134	(Cryptococcus_gattii_E566:0.0000010000	Cryptococcus_gattii_WM276:0.0000010000)100/100:0.0160251	(Cryptococcus_deuterogattii_CBS10090:0.0000010000	Cryptococcus_deuterogattii_R265:0.0000010000)99.5/100:0.0091206669)99.8/100:0.0386386449	((Cryptococcus_deneoformans_NIH12:0.0019707336	Cryptococcus_deneoformans_NIH433:0.0000010000)98.7/100:0.0165528703	(((Cryptococcus_neoformans_125.91:0.0009891395	Cryptococcus_neoformans_H99:0.0009927983)78.8/90:0.000990725	Cryptococcus_neoformans_Bt206:3e-06	Cryptococcus_neoformans_Bt1:2e-06	(Cryptococcus_neoformans_Bt22:0.0000010000	Cryptococcus_neoformans_Ftc555-1:0.0009888086)90.4/97:0.0019811057)84.7/95:0.0024195970	(Cryptococcus_neoformans_PMHc1023.ENR:0.0000010000	Cryptococcus_neoformans_T4:0.0000010000)92.9/96:0.0035490566)100/100:0.0221952839)84.6/90:0.0092137737)100/100:0.1712495705	(((Cryptococcus_sp._DSM108351:0.000965639	Cryptococcus_sp._NCYC1536:0.000965639	Cryptococcus_sp._DSM108352:0.000966072	Cryptococcus_sp._DSM111204:3e-06	Cryptococcus_sp._DSM111205:4e-06	Cryptococcus_sp._DSM117830:4e-06)100/100:0.1369234946	(Cryptococcus_sp._DSM109063:0.0418086618	Cryptococcus_sp._OR918:0.0227682474)98.7/99:0.0432189591)100/100:0.1425936707	Kwoniella_shandongensis_CBS12478:0.3059495712)99.3/100:0.0957118114)91/94:0.0465776920	((Cryptococcus_depauperatus_CBS7841:0.0054462993	Cryptococcus_depauperatus_CBS7855:0.0022969650)100/100:0.3777523871	Cryptococcus_sp._CMW60451:0.2962102893)100/100:0.2470567247)100/100:0.2300451977	Cryptococcus_sp._OR849:0.0466044841)93.5/98:0.0262605	Cryptococcus_wingfieldii_CBS7118:0.0209433	Cryptococcus_floricola_DSM27421:0.0292952689)98.4/100:0.0124388389);
(Cryptococcus_amylolentus_CBS6039:0.0012982312	Cryptococcus_amylolentus_CBS6273:0.0039048051	((((((((((Cryptococcus_bacillisporus_CA1280:0.0025933355	Cryptococcus_bacillisporus_CA1873:0.0013002776)95.1/100:0.0052152983	(Cryptococcus_gattii_E566:0.0000010000	Cryptococcus_gattii_WM276:0.0000010000)98.4/99:0.0078423647)73.9/50:0.00129573	Cryptococcus_sp._MF13:0.00388497	Cryptococcus_sp._MF34:0.00388097	(Cryptococcus_tetragattii_CBS11718:0.0025923517	Cryptococcus_tetragattii_IND107:0.0013077905)99.9/100:0.0131415	(Cryptococcus_decagattii_7685027:0.0000010000	Cryptococcus_decagattii_CBS11687:0.0000010000)97.5/100:0.0051897759)87.2/63:0.0028933251	(Cryptococcus_deuterogattii_CBS10090:0.0000010000	Cryptococcus_deuterogattii_R265:0.0000010000)90.3/95:0.0036595746)77.2/67:0.0030181542	((Cryptococcus_deneoformans_NIH12:0.0012910482	Cryptococcus_deneoformans_NIH433:0.0000010000)98.1/100:0.0147943069	(Cryptococcus_neoformans_125.91:0.0012858566	(Cryptococcus_neoformans_Bt1:0.0000010000	Cryptococcus_neoformans_Bt206:0.0012854654)85/93:0.00128941	(Cryptococcus_neoformans_PMHc1023.ENR:0.0000010000	Cryptococcus_neoformans_T4:0.0000010000)73/95:0.0012898	Cryptococcus_neoformans_H99:4e-06	Cryptococcus_neoformans_Ftc555-1:3e-06	Cryptococcus_neoformans_Bt22:2e-06)99.6/100:0.0202879884)99.6/100:0.0239233290)100/100:0.0553107526	((Cryptococcus_depauperatus_CBS7841:0.0000022707	Cryptococcus_depauperatus_CBS7855:0.0122199839)100/100:0.1595459388	Cryptococcus_sp._CMW60451:0.1108685093)99.4/98:0.0460172312)90.1/87:0.0190950903	((((Cryptococcus_sp._DSM108351:0.0013163202	Cryptococcus_sp._NCYC1536:0.0000010000)75.2/92:0.00133455	Cryptococcus_sp._DSM117830:3e-06	Cryptococcus_sp._DSM111205:2e-06	(Cryptococcus_sp._DSM108352:0.0000010000	Cryptococcus_sp._DSM111204:0.0000010000)73.4/94:0.0013353140)88.6/95:0.0092625162	(Cryptococcus_sp._DSM109063:0.0107830235	Cryptococcus_sp._OR918:0.0052015381)92.8/98:0.0113485835)100/100:0.0919923754	Kwoniella_shandongensis_CBS12478:0.1749204216)87.9/83:0.0379761699)100/100:0.1464225683	Cryptococcus_sp._OR849:0.0131947448)98.7/100:0.0220114936	Cryptococcus_wingfieldii_CBS7118:0.0012759817)74.4/92:0.0016695972	Cryptococcus_floricola_DSM27421:0.0075678227)96.8/100:0.0065110779);
(Cryptococcus_amylolentus_CBS6039:0.0013251567	Cryptococcus_amylolentus_CBS6273:0.0013232262	((((((((Cryptococcus_bacillisporus_CA1280:0.0000009996	Cryptococcus_bacillisporus_CA1873:0.0012958871)97.9/100:0.0078613523	(Cryptococcus_decagattii_7685027:0.0025909531	Cryptococcus_decagattii_CBS11687:0.0000009996)99.9/100:0.0145163453)82.1/61:0.0052314499	(Cryptococcus_gattii_E566:0.0000009996	Cryptococcus_gattii_WM276:0.0012969644)95.5/99:0.0039211	((Cryptococcus_sp._MF13:0.0012963266	Cryptococcus_sp._MF34:0.0025950455)94.2/94:0.0039451067	(Cryptococcus_tetragattii_CBS11718:0.0038920619	Cryptococcus_tetragattii_IND107:0.0012955397)99.7/100:0.0091818702)73.4/64:0.00127654)79.7/36:0.0027549430	(Cryptococcus_deuterogattii_CBS10090:0.0012926262	Cryptococcus_deuterogattii_R265:0.0000009996)98.7/100:0.0143355616)97.6/97:0.0225131894	((Cryptococcus_deneoformans_NIH12:0.0000009996	Cryptococcus_deneoformans_NIH433:0.0000009996)99.6/100:0.0225039705	((((Cryptococcus_neoformans_125.91:0.0000009996	Cryptococcus_neoformans_H99:0.0000009996)84.8/93:0.0012858482	Cryptococcus_neoformans_Bt22:1.9992e-06	Cryptococcus_neoformans_Ftc555-1:1.9992e-06)79.5/93:0.0012863868	Cryptococcus_neoformans_Bt1:1.9992e-06	Cryptococcus_neoformans_Bt206:0.00128747)86.1/95:0.0031276450	(Cryptococcus_neoformans_PMHc1023.ENR:0.0000009996	Cryptococcus_neoformans_T4:0.0000009996)80.3/89:0.0021043449)99.4/100:0.0253695504)98.5/100:0.0222238229)100/100:0.178482	((((Cryptococcus_sp._DSM108351:0.0013734989	Cryptococcus_sp._NCYC1536:0.0000009996)75.7/89:0.0021055590	((Cryptococcus_sp._DSM108352:0.0000009996	Cryptococcus_sp._DSM111204:0.0000009996)82.3/94:0.0013711673	Cryptococcus_sp._DSM111205:1.9992e-06	Cryptococcus_sp._DSM117830:1.9992e-06)76.5/83:0.0020300370)100/100:0.1066528367	(Cryptococcus_sp._DSM109063:0.0172290408	Cryptococcus_sp._OR918:0.0093443632)94.4/97:0.0291764402)100/100:0.1577772643	Kwoniella_shandongensis_CBS12478:0.2290050963)99.3/99:0.113832	((Cryptococcus_depauperatus_CBS7841:0.0050718927	Cryptococcus_depauperatus_CBS7855:0.0019411071)100/100:0.2782190754	Cryptococcus_sp._CMW60451:0.1839251663)98.3/98:0.0834725509)100/100:0.2997439305	Cryptococcus_sp._OR849:0.0287159005)99.5/100:0.0599050601	Cryptococcus_floricola_DSM27421:0.0293741	Cryptococcus_wingfieldii_CBS7118:0.014854)100/100:0.0251068806);
(Cryptococcus_amylolentus_CBS6039:0.0050253258	Cryptococcus_amylolentus_CBS6273:0.0000010000	((((((((Cryptococcus_bacillisporus_CA1280:0.0049273249	Cryptococcus_bacillisporus_CA1873:0.0000010000)83.3/92:0.0049105941	(Cryptococcus_decagattii_7685027:0.0000010000	Cryptococcus_decagattii_CBS11687:0.0000010000)95.6/99:0.0199258	(Cryptococcus_sp._MF13:0.0000010000	Cryptococcus_sp._MF34:0.0000010000)94.6/98:0.0199598	Cryptococcus_deuterogattii_CBS10090:4e-06	Cryptococcus_deuterogattii_R265:4e-06	(Cryptococcus_tetragattii_CBS11718:0.0000010000	Cryptococcus_tetragattii_IND107:0.0000010000)93.8/88:0.00983107)77.2/59:0.0080086792	(Cryptococcus_gattii_E566:0.0000010000	Cryptococcus_gattii_WM276:0.0000010000)86.1/94:0.0120705896)95.9/96:0.0304161333	(Cryptococcus_deneoformans_NIH12:0.0049427091	Cryptococcus_deneoformans_NIH433:0.0000010000)74.4/84:0.00490594	((Cryptococcus_neoformans_125.91:5e-06	Cryptococcus_neoformans_Bt22:5e-06	Cryptococcus_neoformans_Bt206:4e-06	Cryptococcus_neoformans_Ftc555-1:3e-06	Cryptococcus_neoformans_Bt1:2e-06	Cryptococcus_neoformans_H99:0.0000010000)84.5/91:0.0048873899	Cryptococcus_neoformans_PMHc1023.ENR:2e-06	Cryptococcus_neoformans_T4:2e-06)89.3/91:0.00998905)84.1/76:0.0265176678	Cryptococcus_sp._CMW60451:0.1394067413)91.5/92:0.0500039584	Kwoniella_shandongensis_CBS12478:0.1738511162)72.6/82:0.038791	((Cryptococcus_sp._DSM108351:2e-06	Cryptococcus_sp._DSM108352:5e-06	Cryptococcus_sp._DSM117830:5e-06	Cryptococcus_sp._DSM111205:4e-06	Cryptococcus_sp._DSM111204:3e-06	Cryptococcus_sp._NCYC1536:0.0000010000)96.7/98:0.0409636684	Cryptococcus_sp._DSM109063:0.0148613	Cryptococcus_sp._OR918:0.00520131)97.3/98:0.0904527	(Cryptococcus_depauperatus_CBS7841:0.0052078186	Cryptococcus_depauperatus_CBS7855:0.0000010000)100/100:0.2454673670)99.8/100:0.1642720031	Cryptococcus_sp._OR849:0.0252303199)90.6/94:0.0367176	Cryptococcus_floricola_DSM27421:0.0384695	Cryptococcus_wingfieldii_CBS7118:0.0210102);
(Cryptococcus_amylolentus_CBS6039:0.0002703058	Cryptococcus_amylolentus_CBS6273:0.0020399501	(((((((Cryptococcus_bacillisporus_CA1280:0.0014953505	Cryptococcus_bacillisporus_CA1873:0.0140244376)87.9/97:0.0033945017	((Cryptococcus_decagattii_7685027:0.0009748017	Cryptococcus_decagattii_CBS11687:0.0009675419)100/100:0.0178178228	((Cryptococcus_deuterogattii_CBS10090:0.0000010000	Cryptococcus_deuterogattii_R265:0.0000010000)100/100:0.0175806	(Cryptococcus_gattii_E566:0.0009635653	Cryptococcus_gattii_WM276:0.0092560388)77/89:0.00193895	(Cryptococcus_sp._MF13:0.0009629345	Cryptococcus_sp._MF34:0.0009643208)92.6/99:0.00387375	(Cryptococcus_tetragattii_CBS11718:0.0009635119	Cryptococcus_tetragattii_IND107:0.0048547612)98.8/100:0.0068105665)75.4/52:0.0009342386)85.6/57:0.0029236020)98.5/95:0.0269950786	((Cryptococcus_deneoformans_NIH12:0.0000010000	Cryptococcus_deneoformans_NIH433:0.0019495472)100/100:0.0311172569	((Cryptococcus_neoformans_125.91:0.0019460213	Cryptococcus_neoformans_H99:0.0000010000)75.5/93:0.0011922100	((Cryptococcus_neoformans_Bt1:0.0000010000	Cryptococcus_neoformans_Bt206:0.0000010000)76/93:0.0009736927	(Cryptococcus_neoformans_Bt22:0.0000010000	Cryptococcus_neoformans_Ftc555-1:0.0000010000)76.5/95:0.0009740146)90.2/94:0.00368556	(Cryptococcus_neoformans_PMHc1023.ENR:0.0000010000	Cryptococcus_neoformans_T4:0.0000010000)95.5/100:0.00510246)99.6/100:0.0173839413)97.2/99:0.0200342370)100/100:0.183702	(((Cryptococcus_sp._DSM108351:2e-06	Cryptococcus_sp._NCYC1536:2e-06	Cryptococcus_sp._DSM108352:3e-06	Cryptococcus_sp._DSM111205:4e-06	Cryptococcus_sp._DSM117830:4e-06	Cryptococcus_sp._DSM111204:2e-06)100/100:0.0580913896	(Cryptococcus_sp._DSM109063:0.0152394112	Cryptococcus_sp._OR918:0.0133632809)97.6/99:0.0279736401)100/100:0.1769683588	Kwoniella_shandongensis_CBS12478:0.4711152465)98.8/99:0.129957	((Cryptococcus_depauperatus_CBS7841:0.0120048767	Cryptococcus_depauperatus_CBS7855:0.0008420434)100/100:0.4606713488	Cryptococcus_sp._CMW60451:0.3319435687)90.7/95:0.0609044906)100/100:0.4598709489	Cryptococcus_sp._OR849:0.0467196074)98.8/100:0.0413789741	Cryptococcus_wingfieldii_CBS7118:0.0172024669)86.6/97:0.0038581758	Cryptococcus_floricola_DSM27421:0.0093590062)98.4/100:0.0080563331);
(Cryptococcus_amylolentus_CBS6039:0.0000010000	Cryptococcus_amylolentus_CBS6273:0.0000010000	(((((((((Cryptococcus_bacillisporus_CA1280:0.0000010000	Cryptococcus_bacillisporus_CA1873:0.0039969064)86.5/98:0.0080330729	(Cryptococcus_decagattii_7685027:0.0000010000	Cryptococcus_decagattii_CBS11687:0.0000010000)97.3/100:0.0201051176)76.4/84:0.0039942605	(Cryptococcus_deuterogattii_CBS10090:0.0000010000	Cryptococcus_deuterogattii_R265:0.0000010000)96.2/98:0.0161556693)89.1/51:0.0159011	(Cryptococcus_sp._MF13:0.0326015291	Cryptococcus_sp._MF34:0.0000010000)98.6/100:0.0283177	(Cryptococcus_tetragattii_CBS11718:0.0000010000	Cryptococcus_tetragattii_IND107:0.0000010000)97/100:0.0239351	(Cryptococcus_gattii_E566:0.0040116918	Cryptococcus_gattii_WM276:0.0039972045)85.8/96:0.0082309512)92.4/97:0.0540203007	(Cryptococcus_deneoformans_NIH12:0.0103341737	Cryptococcus_deneoformans_NIH433:0.0021014007)99.4/99:0.0972793	(((Cryptococcus_neoformans_125.91:0.0000010000	Cryptococcus_neoformans_H99:0.0000010000)96.2/99:0.0160562480	(Cryptococcus_neoformans_Bt1:2e-06	Cryptococcus_neoformans_Bt206:2e-06	(Cryptococcus_neoformans_Bt22:0.0000010000	Cryptococcus_neoformans_Ftc555-1:0.0000010000)84.4/96:0.0039863498)78.5/83:0.0040352606)73.1/75:0.0040537022	(Cryptococcus_neoformans_PMHc1023.ENR:0.0000010000	Cryptococcus_neoformans_T4:0.0000010000)88.4/96:0.0080989472)98.8/97:0.0908032)100/100:0.3739034846	((Cryptococcus_depauperatus_CBS7841:0.0127826065	Cryptococcus_depauperatus_CBS7855:0.0000020172)100/100:0.4890010807	Cryptococcus_sp._CMW60451:0.3692220678)99/99:0.2204373182)88.4/90:0.1378801815	((((Cryptococcus_sp._DSM108351:0.0000010000	Cryptococcus_sp._NCYC1536:0.0040344529)77.9/93:0.0035252472	(((Cryptococcus_sp._DSM108352:0.0000010000	Cryptococcus_sp._DSM111204:0.0000010000)99.8/100:0.0615116303	Cryptococcus_sp._DSM117830:0.0074994153)79.8/95:0.0145470852	Cryptococcus_sp._DSM111205:0.0000010000)77.4/95:0.0045483314)89.8/97:0.0562143274	(Cryptococcus_sp._DSM109063:0.0773490775	Cryptococcus_sp._OR918:0.0539510821)98.7/100:0.1025901940)99.8/100:0.4080032886	Kwoniella_shandongensis_CBS12478:0.6691604343)88.5/96:0.1372333906)100/100:0.4862175471	Cryptococcus_sp._OR849:0.0444049317)90.6/90:0.0688607886	(Cryptococcus_floricola_DSM27421:0.0405098259	Cryptococcus_wingfieldii_CBS7118:0.0288606378)73.2/86:0.0043256814)94.3/99:0.0168918138);
(Cryptococcus_amylolentus_CBS6039:0.0000010000	Cryptococcus_amylolentus_CBS6273:0.0000010000	(((((((Cryptococcus_bacillisporus_CA1280:0.0042855353	Cryptococcus_bacillisporus_CA1873:0.0087775661)89.6/97:0.00860886	(Cryptococcus_sp._MF13:0.0000010000	Cryptococcus_sp._MF34:0.0043098721)95.9/99:0.0173865	((Cryptococcus_decagattii_7685027:0.0086663200	Cryptococcus_decagattii_CBS11687:0.0000010000)97.8/100:0.0258672106	(Cryptococcus_tetragattii_CBS11718:0.0000010000	Cryptococcus_tetragattii_IND107:0.0000010000)97/99:0.0230751635)71.1/74:0.00340728	(Cryptococcus_gattii_E566:0.0042505020	Cryptococcus_gattii_WM276:0.0000010000)97.9/100:0.0172281933)89/90:0.0131720815	(Cryptococcus_deuterogattii_CBS10090:0.0000010000	Cryptococcus_deuterogattii_R265:0.0000010000)95.5/98:0.0261787357)92.9/82:0.0224536309	(Cryptococcus_deneoformans_NIH12:0.0042962645	Cryptococcus_deneoformans_NIH433:0.0000010000)97.5/95:0.031781	((Cryptococcus_neoformans_125.91:0.0085383140	Cryptococcus_neoformans_Bt22:3e-06	Cryptococcus_neoformans_Ftc555-1:0.00426695	Cryptococcus_neoformans_H99:0.00424873)88.9/91:0.0042436789	Cryptococcus_neoformans_Bt1:3e-06	Cryptococcus_neoformans_Bt206:3e-06	(Cryptococcus_neoformans_PMHc1023.ENR:0.0042780101	Cryptococcus_neoformans_T4:0.0000010000)91.5/94:0.00426041)98.6/99:0.0405794)93.5/86:0.1413035354	(((Cryptococcus_depauperatus_CBS7841:0.0082633009	Cryptococcus_depauperatus_CBS7855:0.0169657510)99.9/100:0.2891232415	Cryptococcus_sp._CMW60451:0.3348035841)93.8/97:0.1340827388	((((Cryptococcus_sp._DSM108351:0.0043371755	Cryptococcus_sp._NCYC1536:0.0000010000)78.8/91:0.0043775478	(Cryptococcus_sp._DSM108352:2e-06	Cryptococcus_sp._DSM111205:3e-06	Cryptococcus_sp._DSM117830:3e-06	Cryptococcus_sp._DSM111204:0.0000010000)76.4/91:0.0043230681)93.4/98:0.0500917850	(Cryptococcus_sp._DSM109063:0.0282404752	Cryptococcus_sp._OR918:0.0331242061)83.7/90:0.0256222404)99.6/99:0.2014905383	Kwoniella_shandongensis_CBS12478:0.3790031767)98.7/99:0.1863507574)72.5/79:0.0567064665)100/100:0.6185752166	Cryptococcus_sp._OR849:0.0239454877)95.3/99:0.0553061389	Cryptococcus_wingfieldii_CBS7118:0.0119780218)74.5/88:0.00607191	Cryptococcus_floricola_DSM27421:0.0136794);
(Cryptococcus_amylolentus_CBS6039:0.0030856382	Cryptococcus_amylolentus_CBS6273:0.0000010000	((((((((((Cryptococcus_bacillisporus_CA1280:0.0000010000	Cryptococcus_bacillisporus_CA1873:0.0029501277)93.7/99:0.0118449456	(Cryptococcus_decagattii_7685027:0.0000010000	Cryptococcus_decagattii_CBS11687:0.0000010000)92.1/99:0.0115206768)91.6/98:0.00949546	((Cryptococcus_deuterogattii_CBS10090:0.0000010000	Cryptococcus_deuterogattii_R265:0.0000010000)95.6/99:0.0119822620	(Cryptococcus_tetragattii_CBS11718:0.0000010000	Cryptococcus_tetragattii_IND107:0.0000010000)84.3/96:0.0059816897)77.3/80:0.00296632	(Cryptococcus_gattii_E566:0.0000010000	Cryptococcus_gattii_WM276:0.0000010000)98.1/99:0.0150580125)73.1/69:0.0027358460	(Cryptococcus_sp._MF13:0.0000010000	Cryptococcus_sp._MF34:0.0029818452)87.4/95:0.0062493137)100/99:0.0536074885	((Cryptococcus_neoformans_125.91:0.0030458652	Cryptococcus_neoformans_H99:0.0000010000)85.9/97:0.00305478	(Cryptococcus_neoformans_Bt22:0.0030535222	Cryptococcus_neoformans_Ftc555-1:0.0000010000)87.9/96:0.00305741	(Cryptococcus_neoformans_PMHc1023.ENR:0.0000010000	Cryptococcus_neoformans_T4:0.0000010000)92.7/95:0.006124	(Cryptococcus_neoformans_Bt1:0.0000010000	Cryptococcus_neoformans_Bt206:0.0000010000)88.4/98:0.0092267192)99/100:0.0390427972)72.4/80:0.0088987426	(Cryptococcus_deneoformans_NIH12:0.0045706067	Cryptococcus_deneoformans_NIH433:0.0000025338)89.9/96:0.0216056832)98.5/96:0.1055451520	((Cryptococcus_depauperatus_CBS7841:0.0073956635	Cryptococcus_depauperatus_CBS7855:0.0022090028)100/100:0.2879735481	(((Cryptococcus_sp._DSM108351:0.00601202	Cryptococcus_sp._NCYC1536:0.0030155	((Cryptococcus_sp._DSM108352:0.0000010000	Cryptococcus_sp._DSM111204:0.0000010000)72.1/96:0.0029746353	Cryptococcus_sp._DSM111205:2e-06	Cryptococcus_sp._DSM117830:2e-06)92.6/99:0.0089713026)98.2/100:0.0734726378	(Cryptococcus_sp._DSM109063:0.0500534684	Cryptococcus_sp._OR918:0.0411935690)96.5/98:0.0646736746)100/100:0.3240364312	Kwoniella_shandongensis_CBS12478:0.2951419952)92.2/54:0.0750763910)76.4/26:0.0140271552)82.2/35:0.0539168578	Cryptococcus_sp._CMW60451:0.5836464475)100/100:0.4227907635	Cryptococcus_sp._OR849:0.0560524581)88.9/78:0.0589601077	Cryptococcus_floricola_DSM27421:0.0192046	Cryptococcus_wingfieldii_CBS7118:0.0314795)88.9/98:0.0096327569);
(Cryptococcus_amylolentus_CBS6039:0.0035224519	Cryptococcus_amylolentus_CBS6273:0.0000009986	(((((((((Cryptococcus_bacillisporus_CA1280:0.0102869510	Cryptococcus_bacillisporus_CA1873:0.0000009986)93.7/98:0.0097714029	(Cryptococcus_decagattii_7685027:0.0000009986	Cryptococcus_decagattii_CBS11687:0.0049006931)99.6/100:0.0199039448)84.3/89:0.0048144110	((Cryptococcus_deuterogattii_CBS10090:0.0000009986	Cryptococcus_deuterogattii_R265:0.0000009986)99.8/100:0.0266701159	(Cryptococcus_sp._MF13:0.0000009986	Cryptococcus_sp._MF34:0.0028013033)87.8/98:0.00865057	(Cryptococcus_tetragattii_CBS11718:0.0053318034	Cryptococcus_tetragattii_IND107:0.0026239987)97.9/99:0.0185339)86.6/85:0.0059246058)77.4/81:0.0095481561	(Cryptococcus_gattii_E566:0.0000009986	Cryptococcus_gattii_WM276:0.0048141666)75.9/92:0.0027306564)99.2/100:0.0869298409	((Cryptococcus_deneoformans_NIH12:0.0055166871	Cryptococcus_deneoformans_NIH433:0.0027243943)100/100:0.0623107509	(((Cryptococcus_neoformans_125.91:0.0024098161	Cryptococcus_neoformans_H99:0.0000009986)95.4/99:0.0097270965	(Cryptococcus_neoformans_PMHc1023.ENR:0.0000009986	Cryptococcus_neoformans_T4:0.0000009986)97.3/100:0.0146790553)84.8/93:0.0046577477	(Cryptococcus_neoformans_Bt1:0.0048290138	Cryptococcus_neoformans_Bt206:1.9972e-06	(Cryptococcus_neoformans_Bt22:0.0000009986	Cryptococcus_neoformans_Ftc555-1:0.0000009986)95/98:0.00482925)90.1/95:0.0074321959)93.5/98:0.0237009714)88.8/91:0.0463642797)100/100:0.3573511395	(((Cryptococcus_sp._DSM108351:1.9972e-06	Cryptococcus_sp._NCYC1536:1.9972e-06	(Cryptococcus_sp._DSM108352:2.9958e-06	Cryptococcus_sp._DSM111204:2.9958e-06	Cryptococcus_sp._DSM111205:1.9972e-06	Cryptococcus_sp._DSM117830:0.0000009986)79.3/96:0.0035227536)100/100:0.3818117586	(Cryptococcus_sp._DSM109063:0.0000020482	Cryptococcus_sp._OR918:0.0577691520)95.7/97:0.0723171860)98.4/100:0.1338873671	Kwoniella_shandongensis_CBS12478:0.3624442172)95.3/95:0.0883574707)72.3/71:0.113099	Cryptococcus_sp._CMW60451:0.306423	(Cryptococcus_depauperatus_CBS7841:0.0224617351	Cryptococcus_depauperatus_CBS7855:0.0156423454)100/100:0.6150148389)100/100:0.2748361791	Cryptococcus_sp._OR849:0.0445303108)87.4/90:0.0296068	Cryptococcus_wingfieldii_CBS7118:0.00688338	Cryptococcus_floricola_DSM27421:0.0068700741)99.5/100:0.0286978010);
(Cryptococcus_amylolentus_CBS6039:0.0013184455	Cryptococcus_amylolentus_CBS6273:0.0052862318	((((((((Cryptococcus_bacillisporus_CA1280:0.0037161235	Cryptococcus_bacillisporus_CA1873:0.0012337941)98.4/100:0.0099375005	(Cryptococcus_decagattii_7685027:0.0012403933	Cryptococcus_decagattii_CBS11687:0.0012308475)99.8/100:0.0176060048)100/100:0.0189579	(((Cryptococcus_gattii_E566:0.0000009999	Cryptococcus_gattii_WM276:0.0000009999)100/100:0.0264552773	(Cryptococcus_sp._MF13:0.0000009999	Cryptococcus_sp._MF34:0.0012368431)95.6/100:0.0082774401)84.5/90:0.0031783473	(Cryptococcus_tetragattii_CBS11718:0.0011644022	Cryptococcus_tetragattii_IND107:0.0075695254)100/100:0.0252895557)91.7/86:0.00397834	(Cryptococcus_deuterogattii_CBS10090:0.0000009999	Cryptococcus_deuterogattii_R265:0.0037252700)100/100:0.0371712858)97.4/96:0.0510840377	((Cryptococcus_deneoformans_NIH12:0.0000009999	Cryptococcus_deneoformans_NIH433:0.0000009999)100/100:0.0640701614	((((Cryptococcus_neoformans_125.91:0.0000009999	Cryptococcus_neoformans_H99:0.0012319792)100/100:0.0150655190	(Cryptococcus_neoformans_PMHc1023.ENR:0.0000009999	Cryptococcus_neoformans_T4:0.0000009999)99.7/100:0.0137573664)85.2/50:0.00233285	(Cryptococcus_neoformans_Bt22:0.0000009999	Cryptococcus_neoformans_Ftc555-1:0.0000009999)97.7/100:0.00617227	Cryptococcus_neoformans_Bt1:0.0000009999)86.5/54:0.0024605258	Cryptococcus_neoformans_Bt206:0.0000009999)100/100:0.0673383049)98.6/100:0.0645997952)100/100:0.4009624522	(Cryptococcus_depauperatus_CBS7841:0.0193412100	Cryptococcus_depauperatus_CBS7855:0.0039537175)100/100:0.9605023054)99.6/92:0.281382	(((((Cryptococcus_sp._DSM108351:0.0000009999	Cryptococcus_sp._NCYC1536:0.0000009999)84.3/96:0.0013363581	Cryptococcus_sp._DSM117830:0.0000009999)85.4/96:0.00134227	Cryptococcus_sp._DSM108352:0.0013407	Cryptococcus_sp._DSM111204:1.9998e-06	Cryptococcus_sp._DSM111205:0.0026801126)100/100:0.1552730460	(Cryptococcus_sp._DSM109063:0.0585488121	Cryptococcus_sp._OR918:0.0440263133)79.2/82:0.0475405447)100/100:0.3215484399	Kwoniella_shandongensis_CBS12478:0.5784835099)95/93:0.165849	Cryptococcus_sp._CMW60451:1.1832372695)100/100:0.3506386246	Cryptococcus_sp._OR849:0.1159919976)97/100:0.0604883	Cryptococcus_wingfieldii_CBS7118:0.02504	Cryptococcus_floricola_DSM27421:0.0223372570)100/100:0.0204249554);
(Cryptococcus_amylolentus_CBS6039:0.0000010000	Cryptococcus_amylolentus_CBS6273:0.0000010000	(((((((Cryptococcus_bacillisporus_CA1280:0.0000010000	Cryptococcus_bacillisporus_CA1873:0.0020811340)74.5/94:0.0020900013	(Cryptococcus_decagattii_7685027:0.0000010000	Cryptococcus_decagattii_CBS11687:0.0000010000)98.4/100:0.0125703762)75.4/90:0.0041238399	(Cryptococcus_gattii_E566:0.0000010000	Cryptococcus_gattii_WM276:0.0000010000)96.8/99:0.00835504	((Cryptococcus_sp._MF13:0.0041650404	Cryptococcus_sp._MF34:0.0000010000)92.2/98:0.0063776609	(Cryptococcus_tetragattii_CBS11718:0.0000010000	Cryptococcus_tetragattii_IND107:0.0000010000)93.5/99:0.0083885640)95.3/84:0.00839994)94.4/91:0.0103350163	(Cryptococcus_deuterogattii_CBS10090:0.0000010000	Cryptococcus_deuterogattii_R265:0.0020630121)93.4/99:0.0108015323)99.8/100:0.0475329175	(Cryptococcus_deneoformans_NIH12:0.0000010000	Cryptococcus_deneoformans_NIH433:0.0000010000)92.8/98:0.0241999	((Cryptococcus_neoformans_125.91:2e-06	Cryptococcus_neoformans_H99:2e-06	Cryptococcus_neoformans_Bt1:0.0000010000)85.6/89:0.0041628	Cryptococcus_neoformans_Bt206:0.00208432	Cryptococcus_neoformans_Ftc555-1:0.00208432	Cryptococcus_neoformans_Bt22:0.00416781	Cryptococcus_neoformans_PMHc1023.ENR:2e-06	Cryptococcus_neoformans_T4:2e-06)98.7/99:0.0367307)99.9/100:0.0758521448	((Cryptococcus_depauperatus_CBS7841:0.0016083083	Cryptococcus_depauperatus_CBS7855:0.0087295135)100/100:0.1396455794	(Cryptococcus_sp._CMW60451:0.132095	Kwoniella_shandongensis_CBS12478:0.128165	((((Cryptococcus_sp._DSM108351:3e-06	Cryptococcus_sp._DSM108352:3e-06	Cryptococcus_sp._DSM117830:2e-06	Cryptococcus_sp._DSM111204:0.0000010000)75.2/93:0.0020839206	Cryptococcus_sp._NCYC1536:0.0000010000)92.4/98:0.0062894978	Cryptococcus_sp._DSM111205:0.0000020064)100/100:0.0628976901	(Cryptococcus_sp._DSM109063:0.0196261162	Cryptococcus_sp._OR918:0.0120789602)97.3/100:0.0366961242)99.8/100:0.0739708670)82.9/51:0.0211211825)84.4/78:0.0285542166)100/100:0.1105720186	(Cryptococcus_floricola_DSM27421:0.0104724458	Cryptococcus_wingfieldii_CBS7118:0.0041862367)86.2/96:0.00664741	Cryptococcus_sp._OR849:0.0130257)77.7/93:0.0037753520);
(Cryptococcus_amylolentus_CBS6039:0.0023966191	Cryptococcus_amylolentus_CBS6273:0.0000010000	((((((((Cryptococcus_bacillisporus_CA1280:0.0000010000	(Cryptococcus_decagattii_7685027:0.0068339841	Cryptococcus_decagattii_CBS11687:0.0091413349)89.5/93:0.0092210883)71.1/92:0.0022775535	Cryptococcus_bacillisporus_CA1873:0.0045827313)93/98:0.00771794	((Cryptococcus_deuterogattii_CBS10090:0.0045731471	Cryptococcus_deuterogattii_R265:0.0022737494)87.9/72:0.0065990804	(Cryptococcus_sp._MF13:0.0022684101	Cryptococcus_sp._MF34:0.0045223240)92.3/97:0.0117076	(Cryptococcus_tetragattii_CBS11718:0.0068596252	Cryptococcus_tetragattii_IND107:0.0000010000)93.4/99:0.0133217)80.4/51:0.00337565	(Cryptococcus_gattii_E566:0.0000010000	Cryptococcus_gattii_WM276:0.0000010000)93.7/98:0.0129366495)97.5/99:0.0380539069	((Cryptococcus_deneoformans_NIH12:0.0023057010	Cryptococcus_deneoformans_NIH433:0.0000010000)98.6/100:0.0288612141	(((Cryptococcus_neoformans_125.91:0.0000010000	Cryptococcus_neoformans_H99:0.0000010000)72.7/95:0.0022799039	Cryptococcus_neoformans_Bt1:3e-06	(Cryptococcus_neoformans_Bt22:0.0022782958	Cryptococcus_neoformans_Ftc555-1:0.0000010000)94.6/97:0.00456704	Cryptococcus_neoformans_Bt206:2e-06)94.5/99:0.0091122059	(Cryptococcus_neoformans_PMHc1023.ENR:0.0000010000	Cryptococcus_neoformans_T4:0.0000010000)75/88:0.0023791548)98/100:0.0231589496)91.7/96:0.0224260491)99.9/100:0.2015180427	(((Cryptococcus_sp._DSM108351:2e-06	Cryptococcus_sp._DSM111205:3e-06	Cryptococcus_sp._DSM117830:3e-06	(Cryptococcus_sp._DSM108352:2e-06	Cryptococcus_sp._DSM111204:2e-06	Cryptococcus_sp._NCYC1536:0.0000010000)88.6/95:0.0046402490)100/100:0.1039153656	(Cryptococcus_sp._DSM109063:0.0460478614	Cryptococcus_sp._OR918:0.0330963482)95.6/97:0.0469148185)100/100:0.1942170450	Kwoniella_shandongensis_CBS12478:0.3111766875)100/100:0.2654935520)91.2/90:0.1270988624	((Cryptococcus_depauperatus_CBS7841:0.0065387018	Cryptococcus_depauperatus_CBS7855:0.0285226141)100/100:0.4095336927	Cryptococcus_sp._CMW60451:0.6101951577)99.1/99:0.2565989560)100/100:0.4983321424	Cryptococcus_sp._OR849:0.1068217933)92/98:0.0562778	Cryptococcus_wingfieldii_CBS7118:0.0172019	Cryptococcus_floricola_DSM27421:0.0069534746)97.1/100:0.0120307204);
(Cryptococcus_amylolentus_CBS6039:0.0000010000	Cryptococcus_amylolentus_CBS6273:0.0000010000	(((((((((Cryptococcus_bacillisporus_CA1280:0.0054450988	Cryptococcus_bacillisporus_CA1873:0.0018161262)85.7/97:0.0036448880	(Cryptococcus_decagattii_7685027:0.0035927394	Cryptococcus_decagattii_CBS11687:0.0054304667)98.2/100:0.0091783113)75.6/61:0.0017918601	(Cryptococcus_gattii_E566:0.0000010000	Cryptococcus_gattii_WM276:0.0000010000)98.3/100:0.0091070159)76.2/61:0.00181366	(Cryptococcus_tetragattii_CBS11718:0.0091385806	Cryptococcus_tetragattii_IND107:0.0018222598)79.5/68:0.00180175	(Cryptococcus_sp._MF13:0.0000010000	Cryptococcus_sp._MF34:0.0000010000)99.2/100:0.0109325915)74.2/82:0.0016059541	(Cryptococcus_deuterogattii_CBS10090:0.0000010000	Cryptococcus_deuterogattii_R265:0.0017949756)98.5/100:0.0111480724)96.4/99:0.0183380237	(Cryptococcus_deneoformans_NIH12:0.0000010000	Cryptococcus_deneoformans_NIH433:0.0000010000)95.6/98:0.0194034	((Cryptococcus_neoformans_125.91:0.0000010000	Cryptococcus_neoformans_H99:0.0054608078)75.1/93:0.0018148593	Cryptococcus_neoformans_Bt1:5e-06	Cryptococcus_neoformans_Bt206:5e-06	Cryptococcus_neoformans_Bt22:4e-06	Cryptococcus_neoformans_Ftc555-1:3e-06	(Cryptococcus_neoformans_PMHc1023.ENR:0.0156096456	Cryptococcus_neoformans_T4:0.0000010000)92.4/96:0.00544688)100/100:0.0312481)99.7/100:0.0552403331	((Cryptococcus_depauperatus_CBS7841:0.0269925691	Cryptococcus_depauperatus_CBS7855:0.0038553711)100/100:0.2240841830	Cryptococcus_sp._CMW60451:0.1060439946)98.8/99:0.0780472	((((Cryptococcus_sp._DSM108351:0.0640151056	(Cryptococcus_sp._DSM111204:0.0000010000	Cryptococcus_sp._DSM111205:0.00182475	Cryptococcus_sp._DSM117830:0.00197412)75.1/87:0.0067763140)84.9/68:0.0118159354	Cryptococcus_sp._DSM108352:0.00197012	Cryptococcus_sp._NCYC1536:0.00182171)98.7/100:0.0296101210	(Cryptococcus_sp._DSM109063:0.0129047170	Cryptococcus_sp._OR918:0.0018416285)90.1/95:0.0097361946)99.8/100:0.0593646004	Kwoniella_shandongensis_CBS12478:0.1524367089)97.6/99:0.0617507)100/100:0.1640370869	Cryptococcus_sp._OR849:0.0046263132)98.2/100:0.0212292336	Cryptococcus_floricola_DSM27421:0.00444862	Cryptococcus_wingfieldii_CBS7118:0.00814117)96/99:0.0082838508);
(Cryptococcus_amylolentus_CBS6039:0.0000010000	Cryptococcus_amylolentus_CBS6273:0.0000010000	((((((Cryptococcus_bacillisporus_CA1280:0.0000010000	Cryptococcus_bacillisporus_CA1873:0.0000010000)95.6/98:0.00931065	(Cryptococcus_decagattii_7685027:0.0000010000	Cryptococcus_decagattii_CBS11687:0.0000010000)84.8/95:0.00307561	(Cryptococcus_gattii_E566:0.0000010000	Cryptococcus_gattii_WM276:0.0000010000)91.4/96:0.0061936	((Cryptococcus_deuterogattii_CBS10090:0.0000010000	Cryptococcus_deuterogattii_R265:0.0030853487)82.9/94:0.00308379	Cryptococcus_sp._MF13:3e-06	Cryptococcus_sp._MF34:3e-06	(Cryptococcus_tetragattii_CBS11718:0.0030746621	Cryptococcus_tetragattii_IND107:0.0000010000)91/96:0.0061680780)78.7/83:0.0030772190)87.5/86:0.0176058575	((Cryptococcus_deneoformans_NIH12:0.0000010000	Cryptococcus_deneoformans_NIH433:0.0000010000)98.2/100:0.0222614707	(Cryptococcus_neoformans_125.91:3e-06	Cryptococcus_neoformans_Bt1:4e-06	Cryptococcus_neoformans_Bt22:0.00305034	(Cryptococcus_neoformans_PMHc1023.ENR:0.0000010000	Cryptococcus_neoformans_T4:0.0000010000)92.9/97:0.00920322	Cryptococcus_neoformans_H99:2e-06	Cryptococcus_neoformans_Bt206:2e-06	Cryptococcus_neoformans_Ftc555-1:2e-06)97.5/91:0.0185064765)86.6/82:0.0076112752)94.6/88:0.0328755321	(Cryptococcus_depauperatus_CBS7841:0.0028251014	Cryptococcus_depauperatus_CBS7855:0.0035526037)100/100:0.177364	Cryptococcus_sp._CMW60451:0.168188	(((Cryptococcus_sp._DSM108351:0.00317135	Cryptococcus_sp._NCYC1536:0.00317135	Cryptococcus_sp._DSM108352:0.00317035	Cryptococcus_sp._DSM111204:0.00316935	Cryptococcus_sp._DSM111205:2e-06	Cryptococcus_sp._DSM117830:2e-06)92.2/98:0.0239661400	(Cryptococcus_sp._DSM109063:0.0144190248	Cryptococcus_sp._OR918:0.0083938002)83.5/89:0.0162275576)99.1/99:0.0677156278	Kwoniella_shandongensis_CBS12478:0.1481254577)99.3/100:0.124033)99.4/99:0.0785097976	Cryptococcus_sp._OR849:0.2050911943)87.7/94:0.0244563978	(Cryptococcus_floricola_DSM27421:0.0063731231	Cryptococcus_wingfieldii_CBS7118:0.0127812631)86.6/96:0.0089738132)89/98:0.0103693739);
(Cryptococcus_amylolentus_CBS6039:0.0000010000	Cryptococcus_amylolentus_CBS6273:0.0000010000	(((((Cryptococcus_bacillisporus_CA1280:0.0020763	Cryptococcus_bacillisporus_CA1873:0.00518864	Cryptococcus_tetragattii_CBS11718:0.00519605	Cryptococcus_tetragattii_IND107:0.00519605	(Cryptococcus_deuterogattii_CBS10090:0.0000010000	Cryptococcus_deuterogattii_R265:0.0000010000)98.6/100:0.0178391	(Cryptococcus_decagattii_7685027:0.0000010000	Cryptococcus_decagattii_CBS11687:0.0000010000)77.9/92:0.00519265	(Cryptococcus_sp._MF13:0.0000010000	Cryptococcus_sp._MF34:0.0000010000)87.9/92:0.00834207	(Cryptococcus_gattii_E566:0.0000010000	Cryptococcus_gattii_WM276:0.0000010000)93/94:0.00833044	((Cryptococcus_deneoformans_NIH12:0.0000010000	Cryptococcus_deneoformans_NIH433:0.0000010000)86.5/94:0.0062763368	(Cryptococcus_neoformans_125.91:0.00313235	(Cryptococcus_neoformans_PMHc1023.ENR:0.0000010000	Cryptococcus_neoformans_T4:0.0000010000)77.3/94:0.00312957	Cryptococcus_neoformans_Bt22:5e-06	Cryptococcus_neoformans_H99:4e-06	Cryptococcus_neoformans_Bt206:3e-06	Cryptococcus_neoformans_Ftc555-1:2e-06	Cryptococcus_neoformans_Bt1:0.0000010000)88.1/92:0.0062870918)73.7/79:0.0042031995)97.8/97:0.0473175807	((Cryptococcus_depauperatus_CBS7841:0.0000010000	Cryptococcus_depauperatus_CBS7855:0.0031314916)100/100:0.1627223669	Cryptococcus_sp._CMW60451:0.0882895939)97.9/98:0.0601319692)76.1/79:0.0358046059	(((Cryptococcus_sp._DSM108351:5e-06	Cryptococcus_sp._DSM111204:5e-06	Cryptococcus_sp._NCYC1536:4e-06	Cryptococcus_sp._DSM108352:3e-06	Cryptococcus_sp._DSM111205:2e-06	Cryptococcus_sp._DSM117830:0.0032515514)97.3/99:0.0197898	Cryptococcus_sp._OR918:0.00984573	Cryptococcus_sp._DSM109063:0.0000010000)100/100:0.1489099692	Kwoniella_shandongensis_CBS12478:0.1457877522)98.9/99:0.0923900444)100/100:0.1223287648	Cryptococcus_sp._OR849:0.0072926767)96.8/99:0.0246847212	Cryptococcus_wingfieldii_CBS7118:0.0032834151)72.7/91:0.00307401	Cryptococcus_floricola_DSM27421:0.00314464);
(Cryptococcus_amylolentus_CBS6039:0.0045173706	Cryptococcus_amylolentus_CBS6273:0.0019487135	(((((((((Cryptococcus_bacillisporus_CA1280:0.0019794087	Cryptococcus_bacillisporus_CA1873:0.0019838378)97.5/100:0.0037493130	(Cryptococcus_decagattii_7685027:0.0007564201	Cryptococcus_decagattii_CBS11687:0.0007295777)99.8/100:0.0084893482)96.8/99:0.00322723	(Cryptococcus_gattii_E566:0.0000010000	Cryptococcus_gattii_WM276:0.0004962377)100/100:0.00597148	(Cryptococcus_tetragattii_CBS11718:0.0024816235	Cryptococcus_tetragattii_IND107:0.0044995456)100/100:0.0089985448)72.8/69:0.0004853919	(Cryptococcus_sp._MF13:0.0014967463	Cryptococcus_sp._MF34:0.0009836936)100/100:0.0074837276)81.6/82:0.0009978754	(Cryptococcus_deuterogattii_CBS10090:0.0004959938	Cryptococcus_deuterogattii_R265:0.0000010000)100/100:0.0100570944)100/100:0.0209192279	((Cryptococcus_deneoformans_NIH12:0.0009971150	Cryptococcus_deneoformans_NIH433:0.0014854173)100/100:0.0225710413	(((Cryptococcus_neoformans_125.91:0.0000010000	Cryptococcus_neoformans_H99:0.0004961831)98.4/100:0.0033583059	(Cryptococcus_neoformans_Bt1:0.0000010000	Cryptococcus_neoformans_Bt206:0.0004954053)98.6/100:0.00427695	Cryptococcus_neoformans_Bt22:0.00311214	Cryptococcus_neoformans_Ftc555-1:0.00435304)75.2/84:0.0004603891	(Cryptococcus_neoformans_PMHc1023.ENR:0.0121977683	Cryptococcus_neoformans_T4:0.0000010000)99.3/100:0.0051495739)100/100:0.0218334677)95.5/97:0.0080024075)100/100:0.106033	((Cryptococcus_depauperatus_CBS7841:0.0060869578	Cryptococcus_depauperatus_CBS7855:0.0015131960)100/100:0.2174187748	Cryptococcus_sp._CMW60451:0.1083228502)100/100:0.0653777	(((((Cryptococcus_sp._DSM108351:0.0000010000	Cryptococcus_sp._NCYC1536:0.0004927494)80.5/81:0.0004927417	Cryptococcus_sp._DSM117830:0.0004927299)76.4/56:0.0004921476	(Cryptococcus_sp._DSM108352:0.0000010000	Cryptococcus_sp._DSM111204:0.0095169118)97.7/99:0.00197168	Cryptococcus_sp._DSM111205:2e-06)100/100:0.0436512071	(Cryptococcus_sp._DSM109063:0.0156029359	Cryptococcus_sp._OR918:0.0086942890)100/100:0.0282797710)100/100:0.0737145307	Kwoniella_shandongensis_CBS12478:0.1331497249)100/100:0.1005213760)100/100:0.1313555436	Cryptococcus_sp._OR849:0.0552745875)100/100:0.0344375266	(Cryptococcus_floricola_DSM27421:0.0115007659	Cryptococcus_wingfieldii_CBS7118:0.0097384317)96.6/99:0.0045350874)99.7/100:0.0091976904);
(Cryptococcus_amylolentus_CBS6039:0.0077103642	Cryptococcus_amylolentus_CBS6273:0.0000010000	(((((((((Cryptococcus_bacillisporus_CA1280:0.0000010000	Cryptococcus_bacillisporus_CA1873:0.0975006637)82.9/91:0.0156392	(Cryptococcus_deuterogattii_CBS10090:0.00786874	Cryptococcus_deuterogattii_R265:2e-06	(Cryptococcus_sp._MF13:0.0077991673	Cryptococcus_sp._MF34:0.0000010000)97.6/100:0.0318186324)91.2/92:0.0234971	(Cryptococcus_decagattii_7685027:0.0000010000	Cryptococcus_decagattii_CBS11687:0.0000010000)90.2/85:0.031587	(Cryptococcus_gattii_E566:0.0000010000	Cryptococcus_gattii_WM276:0.0000010000)81.7/96:0.00786394	(Cryptococcus_tetragattii_CBS11718:0.0000010000	Cryptococcus_tetragattii_IND107:0.0000010000)95.5/99:0.0239266)99.7/99:0.0831428	Cryptococcus_neoformans_125.91:0.00759096	Cryptococcus_neoformans_H99:0.00759096	((Cryptococcus_neoformans_Bt1:0.0000010000	Cryptococcus_neoformans_Bt206:0.0000010000)84.9/97:0.0078487673	Cryptococcus_neoformans_Bt22:4e-06	Cryptococcus_neoformans_T4:4e-06	Cryptococcus_neoformans_PMHc1023.ENR:3e-06	Cryptococcus_neoformans_Ftc555-1:2e-06)76.6/86:0.0080092240)87.6/91:0.0452514395	Cryptococcus_deneoformans_NIH12:0.00567875	Cryptococcus_deneoformans_NIH433:0.013353)99.2/99:0.1957455769	(Cryptococcus_depauperatus_CBS7841:0.0000010000	Cryptococcus_depauperatus_CBS7855:0.0000010000)100/100:0.3460712983)72.5/58:0.0128233817	Kwoniella_shandongensis_CBS12478:0.2931719459)75.8/49:0.0370369332	(Cryptococcus_sp._CMW60451:0.1720440583	((Cryptococcus_sp._DSM108351:2e-06	Cryptococcus_sp._DSM108352:5e-06	Cryptococcus_sp._NCYC1536:5e-06	Cryptococcus_sp._DSM111205:4e-06	Cryptococcus_sp._DSM111204:3e-06	Cryptococcus_sp._DSM117830:0.0157902295)98.4/100:0.1026935030	(Cryptococcus_sp._DSM109063:0.0364984588	Cryptococcus_sp._OR918:0.0101506176)72.8/93:0.0148367570)99.7/100:0.2696455709)81.2/59:0.0618200004)93.9/93:0.1036589531	Cryptococcus_sp._OR849:0.2460107783)85.6/97:0.0613730507	Cryptococcus_floricola_DSM27421:0.00808263	Cryptococcus_wingfieldii_CBS7118:0.0644345)91.5/98:0.0243932600);
(Cryptococcus_amylolentus_CBS6039:0.0013594438	Cryptococcus_amylolentus_CBS6273:0.0020361901	((((((((Cryptococcus_bacillisporus_CA1280:0.0013469661	Cryptococcus_bacillisporus_CA1873:0.0006737095)97.5/100:0.0040541465	(Cryptococcus_decagattii_7685027:0.0006717544	Cryptococcus_decagattii_CBS11687:0.0000010009)99.3/100:0.0060834637)95/99:0.00334477	(Cryptococcus_tetragattii_CBS11718:0.0029500769	Cryptococcus_tetragattii_IND107:0.0011802558)99.8/100:0.0086641	(Cryptococcus_sp._MF13:0.0006703456	Cryptococcus_sp._MF34:0.0006725696)100/100:0.00943493	(Cryptococcus_gattii_E566:0.0000010009	Cryptococcus_gattii_WM276:0.0000010009)100/100:0.0108977275)89/72:0.0026107678	(Cryptococcus_deuterogattii_CBS10090:0.0006692045	Cryptococcus_deuterogattii_R265:0.0006704479)99.7/100:0.0089137174)99.8/100:0.0246547886	((Cryptococcus_deneoformans_NIH12:0.0006861258	Cryptococcus_deneoformans_NIH433:0.0006593753)100/100:0.0195753486	((((Cryptococcus_neoformans_125.91:0.0000010009	Cryptococcus_neoformans_H99:0.0000010009)75/94:0.0006719675	Cryptococcus_neoformans_Bt206:0.0020280223)78/86:0.0006755215	(Cryptococcus_neoformans_Bt22:0.0000010009	Cryptococcus_neoformans_Ftc555-1:0.0000010009)76.5/90:0.0006743893)94.9/98:0.00202124	(Cryptococcus_neoformans_PMHc1023.ENR:0.0000010009	Cryptococcus_neoformans_T4:0.0000010009)99/100:0.00337321	Cryptococcus_neoformans_Bt1:0.0047348419)99.7/100:0.0130306738)98.6/99:0.0132738595)100/100:0.127691	(((((Cryptococcus_sp._DSM108351:0.000686196	Cryptococcus_sp._NCYC1536:0.000685657	Cryptococcus_sp._DSM117830:0.0000010009)80.1/93:0.0006852827	Cryptococcus_sp._DSM111205:0.0006852582)74.3/93:0.0006844890	Cryptococcus_sp._DSM108352:2.0018e-06	Cryptococcus_sp._DSM111204:2.0018e-06)100/100:0.0436077942	(Cryptococcus_sp._DSM109063:0.0326016231	Cryptococcus_sp._OR918:0.0395812487)100/100:0.0552141359)100/100:0.2073672965	Kwoniella_shandongensis_CBS12478:0.1727037111)99.9/100:0.0958137	((Cryptococcus_depauperatus_CBS7841:0.0109603681	Cryptococcus_depauperatus_CBS7855:0.0032755962)100/100:0.2123585142	Cryptococcus_sp._CMW60451:0.1736789582)100/100:0.0862193079)100/100:0.2554503001	Cryptococcus_sp._OR849:0.0252180321)99.6/99:0.0279396859	Cryptococcus_floricola_DSM27421:0.00868415	Cryptococcus_wingfieldii_CBS7118:0.0075501)92/99:0.0028892982);
(Cryptococcus_amylolentus_CBS6039:0.0015029828	Cryptococcus_amylolentus_CBS6273:0.0030400339	(((((((((Cryptococcus_bacillisporus_CA1280:0.0012921662	Cryptococcus_bacillisporus_CA1873:0.0000010000)88/97:0.0025802325	(Cryptococcus_decagattii_7685027:0.0000010000	Cryptococcus_decagattii_CBS11687:0.0012899143)97/100:0.0051679806)93.7/98:0.00387731	((Cryptococcus_sp._MF13:0.0000010000	Cryptococcus_sp._MF34:0.0012974533)95.7/100:0.0052161489	(Cryptococcus_tetragattii_CBS11718:0.0000010000	Cryptococcus_tetragattii_IND107:0.0000010000)99.1/100:0.0091173577)91.8/98:0.00388271	(Cryptococcus_gattii_E566:0.0000010000	Cryptococcus_gattii_WM276:0.0000010000)97.6/100:0.0064533958)73.9/87:0.0011681182	(Cryptococcus_deuterogattii_CBS10090:0.0000010000	Cryptococcus_deuterogattii_R265:0.0000010000)94.3/100:0.0052899133)100/100:0.0367006003	((Cryptococcus_deneoformans_NIH12:0.0038581737	Cryptococcus_deneoformans_NIH433:0.0000010000)99.8/100:0.0184855306	(((((Cryptococcus_neoformans_125.91:0.0012900169	Cryptococcus_neoformans_H99:0.0012909894)94.7/99:0.0038758697	Cryptococcus_neoformans_Ftc555-1:0.0000010000)88.3/99:0.0025838224	Cryptococcus_neoformans_Bt22:0.0000010000)91.4/99:0.0038824630	(Cryptococcus_neoformans_PMHc1023.ENR:0.0000010000	Cryptococcus_neoformans_T4:0.0000010000)96.5/100:0.0051494757)74.7/85:0.0012509459	(Cryptococcus_neoformans_Bt1:0.0012767766	Cryptococcus_neoformans_Bt206:0.0000010000)93/99:0.0038722856)97.5/98:0.0119410530)91.3/95:0.0175078424)100/100:0.1498879825	((Cryptococcus_depauperatus_CBS7841:0.0014842735	Cryptococcus_depauperatus_CBS7855:0.0065120709)100/100:0.2727203729	Cryptococcus_sp._CMW60451:0.214626	((((Cryptococcus_sp._DSM108351:0.0000010000	Cryptococcus_sp._NCYC1536:0.0000010000)76.9/91:0.0017077566	(Cryptococcus_sp._DSM108352:0.0000010000	Cryptococcus_sp._DSM111204:0.0000010000)95.6/98:0.00531934	Cryptococcus_sp._DSM117830:0.00110381	Cryptococcus_sp._DSM111205:0.00110281)100/100:0.168703	Cryptococcus_sp._DSM109063:0.0348551	Cryptococcus_sp._OR918:0.0000022811)99.8/100:0.1306508256	Kwoniella_shandongensis_CBS12478:0.3000785845)98.1/99:0.10765)88.2/86:0.0356800978)100/100:0.2340105922	Cryptococcus_sp._OR849:0.0493168549)98.7/97:0.0440409378	Cryptococcus_floricola_DSM27421:0.0110117858)72.5/79:0.0060250734	Cryptococcus_wingfieldii_CBS7118:0.0186560025)97.4/100:0.0132037347);
(Cryptococcus_amylolentus_CBS6039:0.0000010022	Cryptococcus_amylolentus_CBS6273:0.0016674826	((((((((((Cryptococcus_bacillisporus_CA1280:0.0016461662	Cryptococcus_bacillisporus_CA1873:0.0033128028)97.8/99:0.0083862599	(Cryptococcus_decagattii_7685027:0.0000010022	Cryptococcus_decagattii_CBS11687:0.0016488302)99/100:0.0117368161)84.9/92:0.0032553854	(Cryptococcus_tetragattii_CBS11718:0.0033271019	Cryptococcus_tetragattii_IND107:0.0033093452)100/100:0.0235867666)73/90:0.0016277808	(Cryptococcus_gattii_E566:0.0000010022	Cryptococcus_gattii_WM276:0.0000010022)99.4/100:0.0116839001)93.9/98:0.0067133198	(Cryptococcus_sp._MF13:0.0016570591	Cryptococcus_sp._MF34:0.0000010022)98.7/100:0.0117025287)92.6/96:0.0069016993	(Cryptococcus_deuterogattii_CBS10090:0.0000010022	Cryptococcus_deuterogattii_R265:0.0000010022)99.7/100:0.0182638399)100/100:0.0576975	((((Cryptococcus_neoformans_125.91:0.0033181986	Cryptococcus_neoformans_H99:0.0000010022)94.9/98:0.0049853078	Cryptococcus_neoformans_Bt1:2.0044e-06	Cryptococcus_neoformans_Bt206:2.0044e-06)90.4/96:0.0033194305	Cryptococcus_neoformans_Bt22:2.0044e-06	Cryptococcus_neoformans_Ftc555-1:2.0044e-06)87.3/92:0.0033472627	(Cryptococcus_neoformans_PMHc1023.ENR:0.0000010022	Cryptococcus_neoformans_T4:0.0000010022)85.1/92:0.0032813320)99.9/100:0.0455851	(Cryptococcus_deneoformans_NIH12:0.0016115312	Cryptococcus_deneoformans_NIH433:0.0033955375)94/96:0.0210293125)100/100:0.1940236882	(((Cryptococcus_depauperatus_CBS7841:0.0118833930	Cryptococcus_depauperatus_CBS7855:0.0033906672)100/100:0.3875757047	Cryptococcus_sp._CMW60451:0.3681210465)91.3/90:0.0902690660	((((Cryptococcus_sp._DSM108351:3.0066e-06	Cryptococcus_sp._DSM108352:3.0066e-06	Cryptococcus_sp._DSM117830:2.0044e-06	Cryptococcus_sp._DSM111204:2.0044e-06	Cryptococcus_sp._DSM111205:2.0044e-06)75.9/89:0.0016448894	Cryptococcus_sp._NCYC1536:0.0017264525)100/100:0.1208372710	(Cryptococcus_sp._DSM109063:0.0877959833	Cryptococcus_sp._OR918:0.0398720133)91.2/95:0.0327335369)100/100:0.2134161417	Kwoniella_shandongensis_CBS12478:0.4539343271)100/100:0.2972503000)96.1/96:0.0926802364)100/100:0.3035913138	Cryptococcus_sp._OR849:0.0671319042)98/99:0.0519967184	Cryptococcus_floricola_DSM27421:0.0343263	Cryptococcus_wingfieldii_CBS7118:0.0232253)96.4/99:0.0133067557);
(Cryptococcus_amylolentus_CBS6039:0.0040578118	Cryptococcus_amylolentus_CBS6273:0.0013781804	(((((((Cryptococcus_bacillisporus_CA1280:0.0013557670	Cryptococcus_bacillisporus_CA1873:0.0013532736)95.6/99:0.0054624470	(Cryptococcus_decagattii_7685027:0.0013602345	Cryptococcus_decagattii_CBS11687:0.0000010004)98.7/100:0.0068918601)74.8/89:0.0013269892	(Cryptococcus_deuterogattii_CBS10090:0.0000010004	Cryptococcus_deuterogattii_R265:0.0000010004)98.1/100:0.00677735	((Cryptococcus_gattii_E566:0.0000010004	Cryptococcus_gattii_WM276:0.0000010004)84.4/97:0.0013493328	(Cryptococcus_sp._MF13:0.0000010004	Cryptococcus_sp._MF34:0.0000010004)91.4/99:0.00270479	(Cryptococcus_tetragattii_CBS11718:0.0000010004	Cryptococcus_tetragattii_IND107:0.0000010004)99.6/100:0.00953093)84.7/97:0.00135025)99.7/100:0.0265082315	(Cryptococcus_deneoformans_NIH12:0.0027548852	Cryptococcus_deneoformans_NIH433:0.0013350123)91.5/97:0.0149389	((Cryptococcus_neoformans_125.91:0.0000010004	Cryptococcus_neoformans_H99:0.0000010004)90.9/96:0.00272497	(Cryptococcus_neoformans_PMHc1023.ENR:0.0000010004	Cryptococcus_neoformans_T4:0.0000010004)74.7/94:0.00136172	Cryptococcus_neoformans_Bt1:4.0016e-06	Cryptococcus_neoformans_Bt22:4.0016e-06	Cryptococcus_neoformans_Bt206:2.0008e-06	Cryptococcus_neoformans_Ftc555-1:0.0000010004)93.1/93:0.0152198)99.9/100:0.0845496	(Cryptococcus_depauperatus_CBS7841:0.0008962430	Cryptococcus_depauperatus_CBS7855:0.0084957772)100/100:0.16422	Cryptococcus_sp._CMW60451:0.144392	(((Cryptococcus_sp._DSM108351:8.86896e-05	(Cryptococcus_sp._DSM108352:3.0012e-06	Cryptococcus_sp._DSM111205:3.0012e-06	Cryptococcus_sp._DSM111204:2.0008e-06	Cryptococcus_sp._NCYC1536:0.0000010004)87.4/97:0.00144994	Cryptococcus_sp._DSM117830:0.0141998334)99.9/100:0.0350845055	(Cryptococcus_sp._DSM109063:0.0165139641	Cryptococcus_sp._OR918:0.0118045749)95.4/98:0.0166837645)99.9/100:0.0764413835	Kwoniella_shandongensis_CBS12478:0.2167352822)89.8/78:0.0243150070)100/100:0.1491446305	Cryptococcus_sp._OR849:0.0239319346)91.1/79:0.0230137438	Cryptococcus_floricola_DSM27421:0.00814634	Cryptococcus_wingfieldii_CBS7118:0.0223873)70.9/66:0.0070437702);
(Cryptococcus_amylolentus_CBS6039:0.0016213163	Cryptococcus_amylolentus_CBS6273:0.0010818813	(((((((((Cryptococcus_bacillisporus_CA1280:0.0025595887	Cryptococcus_bacillisporus_CA1873:0.0031925550)99.9/100:0.0164884137	(Cryptococcus_decagattii_7685027:0.0004723908	Cryptococcus_decagattii_CBS11687:0.0014363548)100/100:0.0238890158)99.7/100:0.0076802661	((Cryptococcus_gattii_E566:0.0000010000	Cryptococcus_gattii_WM276:0.0000010000)100/100:0.0233634	(Cryptococcus_sp._MF13:0.0009567639	Cryptococcus_sp._MF34:0.0009513911)100/100:0.0168979	(Cryptococcus_tetragattii_CBS11718:0.0018820669	Cryptococcus_tetragattii_IND107:0.0038661785)100/100:0.0273308448)99.8/100:0.0063932060)97.1/99:0.0066944229	(Cryptococcus_deuterogattii_CBS10090:0.0004761815	Cryptococcus_deuterogattii_R265:0.0004796436)100/100:0.0437004201)100/100:0.0730108166	((Cryptococcus_deneoformans_NIH12:0.0027951556	Cryptococcus_deneoformans_NIH433:0.0019532208)100/100:0.0524989452	((Cryptococcus_neoformans_125.91:0.0014307381	Cryptococcus_neoformans_H99:0.0014389563)100/100:0.00939098	(Cryptococcus_neoformans_PMHc1023.ENR:0.0004776263	Cryptococcus_neoformans_T4:0.0000010000)99.4/100:0.00597858	((Cryptococcus_neoformans_Bt1:0.0009778541	Cryptococcus_neoformans_Bt206:0.0000010000)100/100:0.0077501152	(Cryptococcus_neoformans_Bt22:0.0028257366	Cryptococcus_neoformans_Ftc555-1:0.0030703901)97.3/99:0.0039385385)97.4/100:0.0038369365)100/100:0.0681444070)99.9/100:0.0386909668)100/100:0.2697806675	((((Cryptococcus_sp._DSM108351:0.0010297952	Cryptococcus_sp._DSM117830:0.0000010000)98.3/100:0.0055443014	(((Cryptococcus_sp._DSM108352:0.0000010000	Cryptococcus_sp._DSM111204:0.0000010000)88/98:0.0010280072	Cryptococcus_sp._DSM111205:0.0005144425)76.8/92:0.0005125149	Cryptococcus_sp._NCYC1536:0.0005129046)82.6/93:0.0016777066)100/100:0.1633971063	(Cryptococcus_sp._DSM109063:0.0756055455	Cryptococcus_sp._OR918:0.0757240375)100/100:0.1039656034)100/100:0.4157848911	Kwoniella_shandongensis_CBS12478:0.5481822838)100/100:0.2173647145)78/76:0.0561153972	((Cryptococcus_depauperatus_CBS7841:0.0081851517	Cryptococcus_depauperatus_CBS7855:0.0112718681)100/100:1.1895262617	Cryptococcus_sp._CMW60451:0.4248988362)89.9/83:0.0679541966)100/100:0.3886508585	Cryptococcus_sp._OR849:0.1434630022)100/100:0.0981185450	(Cryptococcus_floricola_DSM27421:0.0124876010	Cryptococcus_wingfieldii_CBS7118:0.0254362725)71.1/86:0.0038592123)100/100:0.0211513871);
(Cryptococcus_amylolentus_CBS6039:0.0000009996	Cryptococcus_amylolentus_CBS6273:0.0000009996	((((((Cryptococcus_bacillisporus_CA1280:0.0000009996	Cryptococcus_bacillisporus_CA1873:0.0000009996)84.9/97:0.00237463	(Cryptococcus_decagattii_7685027:0.0000009996	Cryptococcus_decagattii_CBS11687:0.0000009996)96.2/87:0.00717112	(Cryptococcus_tetragattii_CBS11718:0.0000009996	Cryptococcus_tetragattii_IND107:0.0000009996)71.1/97:0.00237921	(Cryptococcus_gattii_E566:0.0000009996	Cryptococcus_gattii_WM276:0.0000009996)91.6/97:0.00716364	(Cryptococcus_sp._MF13:0.0023902937	Cryptococcus_sp._MF34:0.0023753974)89.2/96:0.00479459	(Cryptococcus_deuterogattii_CBS10090:0.0000009996	Cryptococcus_deuterogattii_R265:0.0000009996)77.7/94:0.0071538897)82.7/68:0.0115904502	((Cryptococcus_deneoformans_NIH12:0.0023427082	Cryptococcus_deneoformans_NIH433:0.0000009996)95.2/95:0.0168160717	(Cryptococcus_neoformans_125.91:2.9988e-06	Cryptococcus_neoformans_H99:2.9988e-06	(Cryptococcus_neoformans_PMHc1023.ENR:0.0000009996	Cryptococcus_neoformans_T4:0.0000009996)91.4/94:0.00236794	(Cryptococcus_neoformans_Bt1:2.9988e-06	Cryptococcus_neoformans_Ftc555-1:2.9988e-06	Cryptococcus_neoformans_Bt22:1.9992e-06	Cryptococcus_neoformans_Bt206:0.0023664983)83.1/94:0.0023660474)97.4/99:0.0149337258)75.8/86:0.0058344440)99.8/100:0.18334	(Cryptococcus_depauperatus_CBS7841:0.0000009996	Cryptococcus_depauperatus_CBS7855:0.0023919174)100/100:0.255088	Cryptococcus_sp._CMW60451:0.190647	(((Cryptococcus_sp._DSM108351:0.0023501048	Cryptococcus_sp._DSM108352:1.9992e-06	Cryptococcus_sp._DSM111204:4.998e-06	Cryptococcus_sp._DSM111205:4.998e-06	Cryptococcus_sp._DSM117830:0.00234797	Cryptococcus_sp._NCYC1536:2.9988e-06)100/99:0.065904	Cryptococcus_sp._DSM109063:0.034631	Cryptococcus_sp._OR918:0.0108140319)99.9/100:0.1700880856	Kwoniella_shandongensis_CBS12478:0.2066117822)96.8/99:0.0864841039)100/100:0.1782027478	Cryptococcus_sp._OR849:0.0429723303)81/86:0.0149823	Cryptococcus_wingfieldii_CBS7118:0.00721162	Cryptococcus_floricola_DSM27421:0.0048003187)98.6/98:0.0120616569);
(Cryptococcus_amylolentus_CBS6039:0.0011362481	Cryptococcus_amylolentus_CBS6273:0.0000009997	((((((((Cryptococcus_bacillisporus_CA1280:0.0053140271	Cryptococcus_bacillisporus_CA1873:0.0000009997)86.4/94:0.0021211020	(Cryptococcus_decagattii_7685027:0.0021231000	Cryptococcus_decagattii_CBS11687:0.0000009997)98.9/100:0.0074805168)90/85:0.0021385456	(Cryptococcus_gattii_E566:0.0010606065	Cryptococcus_gattii_WM276:0.0000009997)99.7/100:0.0106837257)74.7/61:0.0010615611	((Cryptococcus_deuterogattii_CBS10090:0.0010652151	Cryptococcus_deuterogattii_R265:0.0000009997)100/100:0.0150468	(Cryptococcus_tetragattii_CBS11718:0.0010607614	Cryptococcus_tetragattii_IND107:0.0021291465)99/100:0.00747362	(Cryptococcus_sp._MF13:0.0000009997	Cryptococcus_sp._MF34:0.0021210932)98.7/100:0.0053187113)87.4/78:0.0021299962)99.6/100:0.0352447392	((Cryptococcus_deneoformans_NIH12:0.0000009997	Cryptococcus_deneoformans_NIH433:0.0000009997)100/100:0.0382114026	((Cryptococcus_neoformans_125.91:0.00105382	Cryptococcus_neoformans_H99:1.9994e-06	((Cryptococcus_neoformans_Bt1:0.0000009997	Cryptococcus_neoformans_Bt206:0.0000009997)77.6/91:0.0010632794	(Cryptococcus_neoformans_Bt22:0.0000009997	Cryptococcus_neoformans_Ftc555-1:0.0000009997)88.5/97:0.0021099740)81.5/92:0.0010539313)89.7/96:0.0031516228	(Cryptococcus_neoformans_PMHc1023.ENR:0.0000009997	Cryptococcus_neoformans_T4:0.0000009997)99.3/100:0.0085337122)98.4/100:0.0148803201)88/89:0.0204810802)100/100:0.1242444896	((Cryptococcus_depauperatus_CBS7841:0.0007621063	Cryptococcus_depauperatus_CBS7855:0.0155489793)100/100:0.3304004066	Cryptococcus_sp._CMW60451:0.2067856958)100/100:0.197069	(((Cryptococcus_sp._DSM108351:3.9988e-06	Cryptococcus_sp._DSM108352:4.9985e-06	Cryptococcus_sp._DSM111204:4.9985e-06	Cryptococcus_sp._DSM117830:2.9991e-06	Cryptococcus_sp._DSM111205:0.00115028	Cryptococcus_sp._NCYC1536:0.0290026102)100/100:0.0667301402	(Cryptococcus_sp._DSM109063:0.0180707625	Cryptococcus_sp._OR918:0.0235555432)92.5/95:0.0211221582)100/100:0.1649806550	Kwoniella_shandongensis_CBS12478:0.2616171793)100/100:0.167749)100/100:0.2169753541	Cryptococcus_sp._OR849:0.0413898052)96.8/98:0.0228979	Cryptococcus_wingfieldii_CBS7118:0.0125955	Cryptococcus_floricola_DSM27421:0.0057555613)98.4/100:0.0069145263);
(Cryptococcus_amylolentus_CBS6039:0.0019394992	Cryptococcus_amylolentus_CBS6273:0.0029189625	(((((((((Cryptococcus_bacillisporus_CA1280:0.0000009997	Cryptococcus_bacillisporus_CA1873:0.0009808614)99.2/100:0.0089654402	(Cryptococcus_decagattii_7685027:0.0000009997	Cryptococcus_decagattii_CBS11687:0.0009693599)99.9/100:0.0138644314)72.4/91:0.0008082656	(Cryptococcus_gattii_E566:0.0000009997	Cryptococcus_gattii_WM276:0.0000009997)99.9/100:0.0107735519)76.6/86:0.00303203	(Cryptococcus_tetragattii_CBS11718:0.0000009997	Cryptococcus_tetragattii_IND107:0.0038899832)99.6/100:0.0146775	(Cryptococcus_sp._MF13:0.0009675785	Cryptococcus_sp._MF34:0.0019336126)99.9/100:0.0136938397)76.8/85:0.0018890807	(Cryptococcus_deuterogattii_CBS10090:0.0000009997	Cryptococcus_deuterogattii_R265:0.0000009997)100/100:0.0219915779)99.3/100:0.0255858639	((Cryptococcus_deneoformans_NIH12:0.0023898591	Cryptococcus_deneoformans_NIH433:0.0015150862)100/100:0.0215484018	(((Cryptococcus_neoformans_125.91:0.0029535197	Cryptococcus_neoformans_H99:0.0019614426)92.5/97:0.0029554184	(Cryptococcus_neoformans_PMHc1023.ENR:0.0000009997	Cryptococcus_neoformans_T4:0.0000009997)93.4/98:0.0029495916)87.4/98:0.0029555978	(Cryptococcus_neoformans_Bt1:0.0009834095	Cryptococcus_neoformans_Bt206:0.0000009997)97.5/100:0.00394811	(Cryptococcus_neoformans_Bt22:0.0039329433	Cryptococcus_neoformans_Ftc555-1:0.0009794527)88.8/80:0.00196377)100/100:0.0330368697)97.3/99:0.0226390485)100/100:0.1630792664	((Cryptococcus_depauperatus_CBS7841:0.0084612886	Cryptococcus_depauperatus_CBS7855:0.0064735407)100/100:0.3710003542	Cryptococcus_sp._CMW60451:0.272394	((((Cryptococcus_sp._DSM108351:0.0009751924	Cryptococcus_sp._DSM117830:0.0000009997)84.1/96:0.00097697	Cryptococcus_sp._NCYC1536:2.9991e-06	Cryptococcus_sp._DSM111205:0.0029299	(Cryptococcus_sp._DSM108352:0.0000009997	Cryptococcus_sp._DSM111204:0.0000009997)73.6/89:0.0009772176)100/100:0.0567603469	(Cryptococcus_sp._DSM109063:0.0312399851	Cryptococcus_sp._OR918:0.0205773212)99/99:0.0288649568)100/100:0.1668143199	Kwoniella_shandongensis_CBS12478:0.3103466102)100/100:0.138476)93.2/90:0.0493057478)100/100:0.3058707571	Cryptococcus_sp._OR849:0.0687363513)99.2/99:0.0377706790	Cryptococcus_floricola_DSM27421:0.0130802	Cryptococcus_wingfieldii_CBS7118:0.0111317)99.8/100:0.0154222389);
(Cryptococcus_amylolentus_CBS6039:0.0020297828	Cryptococcus_amylolentus_CBS6273:0.0020306515	(((((((((Cryptococcus_bacillisporus_CA1280:0.0029576830	Cryptococcus_bacillisporus_CA1873:0.0009744165)99.3/100:0.0089738381	(Cryptococcus_decagattii_7685027:0.0000010002	Cryptococcus_decagattii_CBS11687:0.0019615276)100/100:0.0229953899)86.5/86:0.0041057	(Cryptococcus_deuterogattii_CBS10090:0.0000010002	Cryptococcus_deuterogattii_R265:0.0009857324)100/100:0.0157154	(Cryptococcus_gattii_E566:0.0000010002	Cryptococcus_gattii_WM276:0.0000010002)99.9/100:0.0150475880)75.8/48:0.0008836352	((Cryptococcus_sp._MF13:0.0019684676	Cryptococcus_sp._MF34:0.0000010002)99.4/100:0.0079375560	(Cryptococcus_tetragattii_CBS11718:0.0049373922	Cryptococcus_tetragattii_IND107:0.0019706443)99.2/100:0.0089246642)86.9/86:0.0029038773)100/100:0.0479376188	((Cryptococcus_deneoformans_NIH12:0.0009889795	Cryptococcus_deneoformans_NIH433:0.0000010002)100/100:0.0527528194	(((Cryptococcus_neoformans_125.91:0.0039780901	Cryptococcus_neoformans_H99:0.0000010002)95.4/99:0.00298389	(Cryptococcus_neoformans_Bt1:0.0009917312	Cryptococcus_neoformans_Bt206:0.0000010002)92/98:0.00198705	(Cryptococcus_neoformans_Bt22:0.0000010002	Cryptococcus_neoformans_Ftc555-1:0.0009922702)83.2/98:0.0009921474)96/99:0.0059757171	(Cryptococcus_neoformans_PMHc1023.ENR:0.0009890346	Cryptococcus_neoformans_T4:0.0000010002)94.2/98:0.0050352976)100/100:0.0332831704)99.9/100:0.0535906887)100/100:0.1637379884	((Cryptococcus_depauperatus_CBS7841:0.0085041234	Cryptococcus_depauperatus_CBS7855:0.0107962546)100/100:0.5077531885	Cryptococcus_sp._CMW60451:0.2952088341)99.9/100:0.177492	((((Cryptococcus_sp._DSM108351:2.0004e-06	Cryptococcus_sp._NCYC1536:2.0004e-06	Cryptococcus_sp._DSM117830:0.0009976623)75.6/81:0.0011703836	(Cryptococcus_sp._DSM108352:2.0004e-06	Cryptococcus_sp._DSM111204:2.0004e-06	Cryptococcus_sp._DSM111205:0.0009982028)73.7/86:0.0008257804)100/100:0.1136269370	(Cryptococcus_sp._DSM109063:0.0237605328	Cryptococcus_sp._OR918:0.0172619167)95.5/98:0.0278258929)100/100:0.2294109542	Kwoniella_shandongensis_CBS12478:0.5646748938)99.5/100:0.16315)100/100:0.4656433154	Cryptococcus_sp._OR849:0.0755442044)99.7/98:0.0625228112	Cryptococcus_wingfieldii_CBS7118:0.0133009912)76.3/87:0.0021254181	Cryptococcus_floricola_DSM27421:0.0287863639)100/99:0.0232065127);
(Cryptococcus_amylolentus_CBS6039:0.0011129906	Cryptococcus_amylolentus_CBS6273:0.0000009956	(((((((((Cryptococcus_bacillisporus_CA1280:0.0000009956	Cryptococcus_bacillisporus_CA1873:0.0030332528)87.4/96:0.0020213526	(Cryptococcus_decagattii_7685027:0.0010158278	Cryptococcus_decagattii_CBS11687:0.0000009956)98.9/100:0.0071520578)91.6/98:0.0030650893	(Cryptococcus_gattii_E566:0.0010101399	Cryptococcus_gattii_WM276:0.0000009956)98.2/100:0.0061174244)75.8/70:0.00198872	(Cryptococcus_tetragattii_CBS11718:0.0010139922	Cryptococcus_tetragattii_IND107:0.0040608743)88.5/95:0.00305958	(Cryptococcus_sp._MF13:0.0000009956	Cryptococcus_sp._MF34:0.0010160772)97.5/100:0.00508528	(Cryptococcus_deuterogattii_CBS10090:0.0000009956	Cryptococcus_deuterogattii_R265:0.0000009956)99.9/100:0.0136436163)100/100:0.0266716104	(Cryptococcus_deneoformans_NIH12:0.0027176324	Cryptococcus_deneoformans_NIH433:0.0013233423)100/100:0.0231890237)86.8/93:0.0058825778	(((Cryptococcus_neoformans_125.91:0.0020218018	Cryptococcus_neoformans_H99:0.0000009956)81.4/95:0.0010124145	((Cryptococcus_neoformans_Bt1:0.0010109194	Cryptococcus_neoformans_Bt206:0.0000009956)94.1/100:0.0030398515	(Cryptococcus_neoformans_Bt22:0.0000009956	Cryptococcus_neoformans_Ftc555-1:0.0040528536)91.3/96:0.0020258099)76.4/92:0.0010109403)75.8/90:0.0009869918	(Cryptococcus_neoformans_PMHc1023.ENR:0.0000009956	Cryptococcus_neoformans_T4:0.0000009956)87.9/98:0.0020484438)98.9/100:0.0161845423)100/100:0.1196025197	((Cryptococcus_depauperatus_CBS7841:0.0089950454	Cryptococcus_depauperatus_CBS7855:0.0027325942)100/100:0.3019168106	Cryptococcus_sp._CMW60451:0.2148653462)97.7/96:0.106549	(((Cryptococcus_sp._DSM108351:0.0000009956	Cryptococcus_sp._DSM108352:3.9824e-06	Cryptococcus_sp._DSM111204:3.9824e-06	(Cryptococcus_sp._DSM117830:0.0010668506	Cryptococcus_sp._NCYC1536:0.0010661132)76.8/85:0.00106882	Cryptococcus_sp._DSM111205:1.9912e-06)99.5/99:0.0361075705	(Cryptococcus_sp._DSM109063:0.0270779723	Cryptococcus_sp._OR918:0.0130770069)98.5/100:0.0298371687)100/100:0.1759948112	Kwoniella_shandongensis_CBS12478:0.2661847390)70.1/72:0.0760452)100/100:0.2007607391	Cryptococcus_sp._OR849:0.0223710306)88.8/92:0.0142804792	(Cryptococcus_floricola_DSM27421:0.0066224937	Cryptococcus_wingfieldii_CBS7118:0.0031932054)80/93:0.0026863470)92.6/99:0.0045675145);
(Cryptococcus_amylolentus_CBS6039:0.0015223026	Cryptococcus_amylolentus_CBS6273:0.0014971141	((((((((((Cryptococcus_bacillisporus_CA1280:0.0000010000	Cryptococcus_bacillisporus_CA1873:0.0028469601)93.3/99:0.0042778622	((Cryptococcus_decagattii_7685027:0.0028533605	Cryptococcus_decagattii_CBS11687:0.0028563153)96.7/99:0.0057117149	(Cryptococcus_gattii_E566:0.0000010000	Cryptococcus_gattii_WM276:0.0000010000)93.8/97:0.0042872366)75/81:0.00143143	(Cryptococcus_sp._MF13:0.0000010000	Cryptococcus_sp._MF34:0.0014264164)91.2/96:0.00285741	(Cryptococcus_tetragattii_CBS11718:0.0014261480	Cryptococcus_tetragattii_IND107:0.0057173766)95.9/99:0.00571717)85.3/93:0.0045986378	(Cryptococcus_deuterogattii_CBS10090:0.0013502958	Cryptococcus_deuterogattii_R265:0.0057648730)99.3/100:0.0142876140)99.5/100:0.0304132551	(Cryptococcus_deneoformans_NIH12:0.0000010000	Cryptococcus_deneoformans_NIH433:0.0028573373)99.5/99:0.0218639	((Cryptococcus_neoformans_125.91:0.0014197619	Cryptococcus_neoformans_H99:0.0028340106)88.9/94:0.00283867	(Cryptococcus_neoformans_PMHc1023.ENR:0.0000010000	Cryptococcus_neoformans_T4:0.0000010000)83.5/95:0.00141519	(Cryptococcus_neoformans_Bt1:2e-06	Cryptococcus_neoformans_Bt206:2e-06	(Cryptococcus_neoformans_Bt22:0.0028297009	Cryptococcus_neoformans_Ftc555-1:0.0000010000)86/91:0.0014134287)82.8/95:0.0014140781)99.4/100:0.0200141)100/100:0.1606386388	(((Cryptococcus_sp._DSM108351:3e-06	Cryptococcus_sp._DSM108352:5e-06	Cryptococcus_sp._DSM111205:5e-06	Cryptococcus_sp._NCYC1536:4e-06	Cryptococcus_sp._DSM111204:2e-06	Cryptococcus_sp._DSM117830:0.0030156194)99.8/100:0.0549228712	(Cryptococcus_sp._DSM109063:0.0170408270	Cryptococcus_sp._OR918:0.0230881263)89.1/89:0.0248487198)100/100:0.1652430733	Kwoniella_shandongensis_CBS12478:0.2849473991)99.1/99:0.0851565688)91.9/90:0.0485622442	(Cryptococcus_depauperatus_CBS7841:0.0016833713	Cryptococcus_depauperatus_CBS7855:0.0084182529)100/100:0.2677528710)93.9/96:0.0617620311	Cryptococcus_sp._CMW60451:0.5320694068)100/100:0.2242037516	Cryptococcus_sp._OR849:0.0541553382)97.1/99:0.0394258477	Cryptococcus_floricola_DSM27421:0.0124276375)88.4/93:0.0044447745	Cryptococcus_wingfieldii_CBS7118:0.0077521041)99.6/100:0.0168155511);
(Cryptococcus_amylolentus_CBS6039:0.0000010000	Cryptococcus_amylolentus_CBS6273:0.0000010000	(((((Cryptococcus_bacillisporus_CA1280:0.00122859	Cryptococcus_bacillisporus_CA1873:3e-06	(Cryptococcus_decagattii_7685027:0.0000010000	Cryptococcus_decagattii_CBS11687:0.0000010000)87.3/94:0.00245549	(Cryptococcus_gattii_E566:0.0000010000	Cryptococcus_gattii_WM276:0.0000010000)97.5/99:0.00616331	(Cryptococcus_sp._MF13:0.0000010000	Cryptococcus_sp._MF34:0.0012229125)93.3/98:0.00369526	(Cryptococcus_deuterogattii_CBS10090:0.0012276254	Cryptococcus_deuterogattii_R265:0.0012282958)94.2/89:0.00491804	(Cryptococcus_tetragattii_CBS11718:0.0012206965	Cryptococcus_tetragattii_IND107:0.0012175636)97.9/100:0.00737822)95.4/97:0.0091101152	((Cryptococcus_deneoformans_NIH12:0.0000010000	Cryptococcus_deneoformans_NIH433:0.0012167657)99.9/100:0.0198434586	((Cryptococcus_neoformans_125.91:0.00122159	Cryptococcus_neoformans_H99:0.0024434	Cryptococcus_neoformans_Bt22:4e-06	Cryptococcus_neoformans_Bt206:3e-06	Cryptococcus_neoformans_Ftc555-1:2e-06	Cryptococcus_neoformans_Bt1:0.0000010000)86.6/90:0.0024736965	(Cryptococcus_neoformans_PMHc1023.ENR:0.0000010000	Cryptococcus_neoformans_T4:0.0000010000)91.2/98:0.0036368239)99.5/100:0.0156388771)92.4/98:0.0084674255)100/100:0.0795805	(((Cryptococcus_sp._DSM108351:3e-06	Cryptococcus_sp._NCYC1536:3e-06	(Cryptococcus_sp._DSM108352:0.0000010000	Cryptococcus_sp._DSM111204:2e-06	Cryptococcus_sp._DSM111205:2e-06)95.4/95:0.00247922	Cryptococcus_sp._DSM117830:0.0012347969)99.7/100:0.0268959164	(Cryptococcus_sp._DSM109063:0.0083626839	Cryptococcus_sp._OR918:0.0041472609)85.7/85:0.0157415759)99.6/100:0.0488326666	Kwoniella_shandongensis_CBS12478:0.0978484849)99.6/100:0.0781638	((Cryptococcus_depauperatus_CBS7841:0.0020002627	Cryptococcus_depauperatus_CBS7855:0.0031501306)100/100:0.1035325156	Cryptococcus_sp._CMW60451:0.1280830493)99.7/100:0.0651054712)100/100:0.1070860032	Cryptococcus_sp._OR849:0.0342579165)99.4/98:0.0297689	Cryptococcus_wingfieldii_CBS7118:0.00739345	Cryptococcus_floricola_DSM27421:0.0061393137)90.9/99:0.0037190742);
(Cryptococcus_amylolentus_CBS6039:0.1417815587	Cryptococcus_amylolentus_CBS6273:0.0000010053	(((((((((((Cryptococcus_bacillisporus_CA1280:0.0000010053	Cryptococcus_bacillisporus_CA1873:0.0000010053)83/98:0.00554658	(Cryptococcus_decagattii_7685027:0.0000010053	Cryptococcus_decagattii_CBS11687:0.0000010053)99.6/100:0.0348683	(Cryptococcus_gattii_E566:0.0000010053	Cryptococcus_gattii_WM276:0.0000010053)84.7/98:0.0055280520)85.8/96:0.00556076	(Cryptococcus_sp._MF13:0.0000010053	Cryptococcus_sp._MF34:0.0000010053)84.6/97:0.00563316	(Cryptococcus_tetragattii_CBS11718:0.0000010053	Cryptococcus_tetragattii_IND107:0.0000010053)84.7/97:0.0055933163)79.3/88:0.0083672537	(Cryptococcus_deuterogattii_CBS10090:0.0000010053	Cryptococcus_deuterogattii_R265:0.0000010053)78.5/93:0.0082819868)78.8/84:0.0173842885	(Cryptococcus_deneoformans_NIH12:0.0000010053	Cryptococcus_deneoformans_NIH433:0.0055697311)98.4/100:0.0390294623)87.2/91:0.0143552	(Cryptococcus_neoformans_125.91:0.0000010053	Cryptococcus_neoformans_H99:0.0113143867)86.2/95:0.00558882	(Cryptococcus_neoformans_PMHc1023.ENR:0.0000010053	Cryptococcus_neoformans_T4:0.0000010053)91.3/97:0.00558402	(Cryptococcus_neoformans_Bt22:0.0000010053	Cryptococcus_neoformans_Ftc555-1:0.0000010053)84.1/92:0.0056065170)83.3/72:0.0056038125	Cryptococcus_neoformans_Bt1:3.3913e-06	Cryptococcus_neoformans_Bt206:3.3913e-06)93/88:0.1039353462	((Cryptococcus_depauperatus_CBS7841:0.0066765554	Cryptococcus_depauperatus_CBS7855:0.0054850690)75.2/92:0.0782528904	Cryptococcus_sp._CMW60451:0.2485205408)89.4/90:0.1864463392)71.4/35:0.0473008630	((Cryptococcus_sp._DSM108351:2.0106e-06	Cryptococcus_sp._DSM111204:2.0106e-06	Cryptococcus_sp._DSM108352:3.0159e-06	Cryptococcus_sp._DSM111205:3.0159e-06	Cryptococcus_sp._DSM117830:3.0159e-06	Cryptococcus_sp._NCYC1536:3.0159e-06)100/100:0.258309	Cryptococcus_sp._OR918:0.0744088	Cryptococcus_sp._DSM109063:0.0000022270)99.9/100:0.318207	Kwoniella_shandongensis_CBS12478:0.246578)98.2/97:0.1163725986	Cryptococcus_sp._OR849:0.0052537007)79.2/88:0.0058130514	(Cryptococcus_floricola_DSM27421:0.0053201298	Cryptococcus_wingfieldii_CBS7118:0.0163883539)74.4/91:0.0054254785)90.1/94:0.0167561467);
(Cryptococcus_amylolentus_CBS6039:0.0019998942	Cryptococcus_amylolentus_CBS6273:0.0000009998	((((((((Cryptococcus_bacillisporus_CA1280:0.0271880692	Cryptococcus_bacillisporus_CA1873:0.00142698	Cryptococcus_decagattii_7685027:0.020901)81.3/93:0.00245172	Cryptococcus_deuterogattii_R265:0.0170405	Cryptococcus_gattii_WM276:0.0118219	Cryptococcus_tetragattii_IND107:0.0143387180)100/99:0.0653749	Cryptococcus_decagattii_CBS11687:0.015701	Cryptococcus_tetragattii_CBS11718:0.0117358	Cryptococcus_gattii_E566:0.0139913133)75.3/68:0.00425574	Cryptococcus_deuterogattii_CBS10090:0.0242029	(Cryptococcus_sp._MF13:0.0235239685	Cryptococcus_sp._MF34:0.0013225353)96.1/99:0.0098192846)100/100:0.0312646153	((Cryptococcus_deneoformans_NIH12:0.0007800311	Cryptococcus_deneoformans_NIH433:0.0023057671)99.9/100:0.0236796990	((Cryptococcus_neoformans_125.91:0.0013195413	Cryptococcus_neoformans_H99:0.0590360588)90.9/98:0.00576569	((Cryptococcus_neoformans_Bt1:0.0000009998	Cryptococcus_neoformans_Bt206:0.0000009998)88.8/97:0.0020575240	(Cryptococcus_neoformans_Bt22:0.0000009998	Cryptococcus_neoformans_Ftc555-1:0.0010278411)88.8/98:0.0020571847)74.9/90:0.003094	(Cryptococcus_neoformans_PMHc1023.ENR:0.0000009998	Cryptococcus_neoformans_T4:0.0000009998)98.3/100:0.0084323663)100/100:0.0398420775)99/100:0.0267195439)100/100:0.1594422815	((Cryptococcus_depauperatus_CBS7841:0.0068045716	Cryptococcus_depauperatus_CBS7855:0.0077831107)100/100:0.2851180976	Cryptococcus_sp._CMW60451:0.2300502788)93.5/94:0.0743277	(((Cryptococcus_sp._DSM108351:1.9996e-06	Cryptococcus_sp._DSM111204:4.999e-06	Cryptococcus_sp._DSM111205:4.999e-06	Cryptococcus_sp._DSM117830:3.9992e-06	Cryptococcus_sp._NCYC1536:0.000952436	Cryptococcus_sp._DSM108352:0.0000009998)100/100:0.0935647490	(Cryptococcus_sp._DSM109063:0.0222167752	Cryptococcus_sp._OR918:0.0150365956)98.9/100:0.0413604634)100/100:0.0927554353	Kwoniella_shandongensis_CBS12478:0.2945326896)99.9/100:0.146065)100/100:0.2021584851	Cryptococcus_sp._OR849:0.0503714203)99.7/100:0.0500719245	(Cryptococcus_floricola_DSM27421:0.0126431881	Cryptococcus_wingfieldii_CBS7118:0.0066400122)91.2/95:0.0078284814)98.5/100:0.0151949075);
(Cryptococcus_amylolentus_CBS6039:0.0028523593	Cryptococcus_amylolentus_CBS6273:0.0012357921	(((((((Cryptococcus_bacillisporus_CA1280:0.0000010123	Cryptococcus_bacillisporus_CA1873:0.0026232044)88.7/98:0.0019370901	(Cryptococcus_decagattii_7685027:0.0012997406	Cryptococcus_decagattii_CBS11687:0.0000010123)100/100:0.0099710680)94.5/92:0.00481612	(Cryptococcus_gattii_E566:0.0006565652	Cryptococcus_gattii_WM276:0.0000010123)97.1/100:0.00587306	(Cryptococcus_tetragattii_CBS11718:0.0000010123	Cryptococcus_tetragattii_IND107:0.0006551586)99.9/100:0.0106275	(Cryptococcus_deuterogattii_CBS10090:0.0000010123	Cryptococcus_deuterogattii_R265:0.0006529202)99.8/100:0.00989664	(Cryptococcus_sp._MF13:0.0006540247	Cryptococcus_sp._MF34:0.0000010123)98.4/100:0.00719202)100/100:0.0343951075	((Cryptococcus_deneoformans_NIH12:0.0013449005	Cryptococcus_deneoformans_NIH433:0.0012886436)100/100:0.0187917579	(((Cryptococcus_neoformans_125.91:0.0000010123	Cryptococcus_neoformans_H99:0.0019756256)78.3/98:0.0006576791	(Cryptococcus_neoformans_Bt1:0.0000010123	Cryptococcus_neoformans_Bt206:0.0006572636)90.1/99:0.0013174039)75.9/92:0.0006582525	((Cryptococcus_neoformans_Bt22:0.0000010123	Cryptococcus_neoformans_Ftc555-1:0.0000010123)76.2/96:0.0006580179	(Cryptococcus_neoformans_PMHc1023.ENR:0.0000010123	Cryptococcus_neoformans_T4:0.0000010123)96.8/100:0.0026305549)75.1/96:0.0006569643)99.9/100:0.0166076227)96.7/97:0.0165892107)100/100:0.1017732922	((Cryptococcus_depauperatus_CBS7841:0.0011197542	Cryptococcus_depauperatus_CBS7855:0.0021414138)100/100:0.206276	Cryptococcus_sp._CMW60451:0.212336	((((Cryptococcus_sp._DSM108351:2.0246e-06	Cryptococcus_sp._DSM117830:2.0246e-06	((Cryptococcus_sp._DSM108352:0.0000010123	Cryptococcus_sp._DSM111204:0.0000010123)78.3/96:0.0006338353	Cryptococcus_sp._DSM111205:0.0006334319)78.8/89:0.0006330472)76.1/84:0.0006340082	Cryptococcus_sp._NCYC1536:0.0000010123)100/100:0.1203324352	(Cryptococcus_sp._DSM109063:0.0294685634	Cryptococcus_sp._OR918:0.0139395193)99.8/100:0.0524414015)100/100:0.1119589598	Kwoniella_shandongensis_CBS12478:0.2762074430)95.5/92:0.0476316379)96.8/92:0.0314125971)100/100:0.1647642918	Cryptococcus_sp._OR849:0.0350073842)99.8/100:0.0327112646	(Cryptococcus_floricola_DSM27421:0.0113309588	Cryptococcus_wingfieldii_CBS7118:0.0135417229)79.4/89:0.0042465012)99.4/100:0.0107744593);
(Cryptococcus_amylolentus_CBS6039:0.0019992382	Cryptococcus_amylolentus_CBS6273:0.0019965874	(((((((((Cryptococcus_bacillisporus_CA1280:0.0042337477	Cryptococcus_bacillisporus_CA1873:0.0000010000)92.6/97:0.0059773761	(Cryptococcus_decagattii_7685027:0.0000010000	Cryptococcus_decagattii_CBS11687:0.0019848863)94.7/99:0.0079896294)97.6/95:0.0120202	(Cryptococcus_deuterogattii_CBS10090:0.0000010000	Cryptococcus_deuterogattii_R265:0.0000010000)99.5/100:0.0160662	(Cryptococcus_sp._MF13:0.0000010000	Cryptococcus_sp._MF34:0.0000010000)98.7/90:0.0101481758)85.3/48:0.00198711	(Cryptococcus_gattii_E566:0.0000010000	Cryptococcus_gattii_WM276:0.0000010000)95.4/93:0.00599043	(Cryptococcus_tetragattii_CBS11718:0.0000010000	Cryptococcus_tetragattii_IND107:0.0000010000)97.1/99:0.0079683405)91.8/63:0.0189748218	((Cryptococcus_deneoformans_NIH12:0.0019927518	Cryptococcus_deneoformans_NIH433:0.0000010000)99.8/100:0.0271763727	(((Cryptococcus_neoformans_125.91:0.0000010000	Cryptococcus_neoformans_H99:0.0000010000)84.7/98:0.0020018876	(Cryptococcus_neoformans_Bt1:0.0000010000	Cryptococcus_neoformans_Bt206:0.0000010000)90.9/97:0.00400904	(Cryptococcus_neoformans_Bt22:0.0000010000	Cryptococcus_neoformans_Ftc555-1:0.0020027854)95.3/99:0.00603411)94.7/89:0.00806122	Cryptococcus_neoformans_PMHc1023.ENR:0.00401886	Cryptococcus_neoformans_T4:0.0000010000)95.3/97:0.0128506710)85.5/90:0.0151783831)100/100:0.1733663666	((Cryptococcus_depauperatus_CBS7841:0.0022909054	Cryptococcus_depauperatus_CBS7855:0.0115205575)100/100:0.0782034930	Cryptococcus_sp._CMW60451:0.1799528759)98.5/99:0.0495410511)84.4/92:0.0193015677	(((Cryptococcus_sp._DSM108351:0.0019748536	Cryptococcus_sp._DSM108352:3e-06	Cryptococcus_sp._DSM111205:5e-06	Cryptococcus_sp._DSM117830:5e-06	Cryptococcus_sp._NCYC1536:4e-06	Cryptococcus_sp._DSM111204:0.00197285)99.8/100:0.0478094512	(Cryptococcus_sp._DSM109063:0.0209593041	Cryptococcus_sp._OR918:0.0181458575)98.4/98:0.0410948619)100/100:0.1046373194	Kwoniella_shandongensis_CBS12478:0.1909015075)98.5/99:0.0616609662)100/100:0.1389520669	Cryptococcus_sp._OR849:0.0214020420)95.8/100:0.0276422	Cryptococcus_floricola_DSM27421:0.00935219	Cryptococcus_wingfieldii_CBS7118:0.0099503614)96.9/100:0.0131654391);
(Cryptococcus_amylolentus_CBS6039:0.0007485569	Cryptococcus_amylolentus_CBS6273:0.0000010000	(((((((((Cryptococcus_bacillisporus_CA1280:0.0098414608	Cryptococcus_bacillisporus_CA1873:0.0030953074)89.8/96:0.0022434186	(Cryptococcus_decagattii_7685027:0.0022149445	Cryptococcus_decagattii_CBS11687:0.0023036285)100/100:0.0175736222)97.8/100:0.0060295364	(Cryptococcus_gattii_E566:0.0000010000	Cryptococcus_gattii_WM276:0.0000010000)100/100:0.0160112555)96.5/99:0.0059384634	(Cryptococcus_deuterogattii_CBS10090:0.0069208415	Cryptococcus_deuterogattii_R265:0.0138020366)100/100:0.0134563	((Cryptococcus_sp._MF13:0.0000010000	Cryptococcus_sp._MF34:0.0000010000)99.9/100:0.0121330244	(Cryptococcus_tetragattii_CBS11718:0.0032805454	Cryptococcus_tetragattii_IND107:0.0015922942)100/100:0.0141480450)98.1/99:0.00836926)100/100:0.0503628761	((Cryptococcus_deneoformans_NIH12:0.0011283418	Cryptococcus_deneoformans_NIH433:0.0018455986)100/100:0.0386293292	(((Cryptococcus_neoformans_125.91:0.0007438811	Cryptococcus_neoformans_H99:0.0007453045)96.9/100:0.0044790099	(Cryptococcus_neoformans_Bt1:0.00299401	Cryptococcus_neoformans_Bt206:0.000746983	(Cryptococcus_neoformans_Bt22:0.0029920234	Cryptococcus_neoformans_Ftc555-1:0.0014937065)92.9/98:0.0022430446)92.9/97:0.0022521674)99.5/100:0.0088555107	(Cryptococcus_neoformans_PMHc1023.ENR:0.0000010000	Cryptococcus_neoformans_T4:0.0000010000)97.1/100:0.0062309121)100/100:0.0318019466)98.9/100:0.0235488305)100/100:0.1911054527	(((((Cryptococcus_sp._DSM108351:2e-06	Cryptococcus_sp._DSM111204:2e-06	Cryptococcus_sp._DSM108352:2e-06	Cryptococcus_sp._DSM111205:2e-06)89/94:0.0014903150	Cryptococcus_sp._NCYC1536:0.0037324752)77.1/87:0.0007453072	Cryptococcus_sp._DSM117830:0.0000010000)100/100:0.0782279936	(Cryptococcus_sp._DSM109063:0.0347472394	Cryptococcus_sp._OR918:0.0282126538)98.4/99:0.0370109224)100/100:0.2355048923	Kwoniella_shandongensis_CBS12478:0.2865621929)100/100:0.2780620937)77.8/80:0.0554555818	((Cryptococcus_depauperatus_CBS7841:0.0104328696	Cryptococcus_depauperatus_CBS7855:0.0011293345)100/100:0.2810410931	Cryptococcus_sp._CMW60451:0.2251145761)100/100:0.1756810377)100/100:0.3162433115	Cryptococcus_sp._OR849:0.0449515475)97.7/95:0.0288229351	Cryptococcus_floricola_DSM27421:0.0110248	Cryptococcus_wingfieldii_CBS7118:0.0103483)99.3/100:0.0105707479);
(Cryptococcus_amylolentus_CBS6039:0.1715093590	Cryptococcus_amylolentus_CBS6273:0.0000010000	((((Cryptococcus_bacillisporus_CA1280:3e-06	(Cryptococcus_deuterogattii_CBS10090:0.0000010000	Cryptococcus_deuterogattii_R265:0.0000010000)96/97:0.0179346	(Cryptococcus_sp._MF13:0.0000010000	Cryptococcus_sp._MF34:0.0000010000)72.4/95:0.00601124	Cryptococcus_bacillisporus_CA1873:0.00679849	((Cryptococcus_decagattii_7685027:0.0067807280	Cryptococcus_decagattii_CBS11687:0.0000010000)90.7/95:0.0120655	Cryptococcus_gattii_E566:4.4559e-06	Cryptococcus_gattii_WM276:3.4559e-06	((Cryptococcus_deneoformans_NIH12:0.0000010000	Cryptococcus_deneoformans_NIH433:0.0000010000)86.8/95:0.0192606357	((Cryptococcus_neoformans_125.91:2e-06	Cryptococcus_neoformans_H99:2e-06	(Cryptococcus_neoformans_Bt1:0.00598196	Cryptococcus_neoformans_Bt206:2e-06	Cryptococcus_neoformans_Bt22:2e-06	Cryptococcus_neoformans_Ftc555-1:2e-06)85.6/94:0.0060110907)83.2/95:0.0060128123	Cryptococcus_neoformans_PMHc1023.ENR:2e-06	Cryptococcus_neoformans_T4:2e-06)97.9/97:0.0444190776)97.8/62:0.0509046332)79.4/36:0.0059948030)92.3/43:0.00601725	Cryptococcus_tetragattii_CBS11718:3.3541e-06	Cryptococcus_tetragattii_IND107:0.0000010000)98.4/99:0.1528674182	(Cryptococcus_depauperatus_CBS7841:0.0060786957	Cryptococcus_depauperatus_CBS7855:0.0000010000)100/100:0.429359	Cryptococcus_sp._CMW60451:0.34996	(((Cryptococcus_sp._DSM108351:0.0000010000	Cryptococcus_sp._DSM108352:4e-06	Cryptococcus_sp._DSM111205:4e-06	Cryptococcus_sp._DSM117830:4e-06	Cryptococcus_sp._NCYC1536:4e-06	Cryptococcus_sp._DSM111204:2e-06)92.1/97:0.1086903936	(Cryptococcus_sp._DSM109063:0.1452779250	Cryptococcus_sp._OR918:0.2003153324)96.7/100:0.1655491198)87.3/95:0.1074423387	Kwoniella_shandongensis_CBS12478:0.3144935602)95.1/96:0.161587)99.9/100:0.2116052633	Cryptococcus_sp._OR849:0.0672071844)95/96:0.0876012	(Cryptococcus_floricola_DSM27421:0.0123661232	Cryptococcus_wingfieldii_CBS7118:0.0060515568)87.7/90:0.0125677);
(Cryptococcus_amylolentus_CBS6039:0.0000010000	Cryptococcus_amylolentus_CBS6273:0.0000010000	((((((((((Cryptococcus_bacillisporus_CA1280:0.0000010000	Cryptococcus_bacillisporus_CA1873:0.0035305960)89.7/98:0.00713478	(Cryptococcus_gattii_E566:0.0000010000	Cryptococcus_gattii_WM276:0.0000010000)98.8/100:0.0179311	(Cryptococcus_tetragattii_CBS11718:0.0000010000	Cryptococcus_tetragattii_IND107:0.0000010000)84/96:0.0035482927)84.6/77:0.00355291	(Cryptococcus_sp._MF13:0.0000010000	Cryptococcus_sp._MF34:0.0000010000)98.6/98:0.0143961	(Cryptococcus_decagattii_7685027:0.0000010000	Cryptococcus_decagattii_CBS11687:0.0000010000)96.2/99:0.0182229	(Cryptococcus_deuterogattii_CBS10090:0.0036044601	Cryptococcus_deuterogattii_R265:0.0000010000)95.5/99:0.0145576869)99.3/100:0.0470152441	(Cryptococcus_deneoformans_NIH12:0.0041814458	Cryptococcus_deneoformans_NIH433:0.0040055238)95.1/99:0.0244600669)95.3/88:0.0283633822	(Cryptococcus_neoformans_PMHc1023.ENR:0.0000010000	Cryptococcus_neoformans_T4:0.0000010000)91.6/98:0.0123790786)91.8/70:0.0172668	(Cryptococcus_neoformans_Bt22:0.0000010000	Cryptococcus_neoformans_Ftc555-1:0.0000010000)86.7/97:0.0123107	Cryptococcus_neoformans_Bt1:0.00427744	Cryptococcus_neoformans_Bt206:0.00427644	Cryptococcus_neoformans_125.91:2e-06	Cryptococcus_neoformans_H99:2e-06)100/100:0.2217618442	(Cryptococcus_sp._CMW60451:0.196123	Kwoniella_shandongensis_CBS12478:0.194054	(((Cryptococcus_sp._DSM108351:0.0000010000	Cryptococcus_sp._DSM117830:2e-06	Cryptococcus_sp._NCYC1536:2e-06)76.7/89:0.0058805668	(Cryptococcus_sp._DSM108352:0.0000010000	Cryptococcus_sp._DSM111204:2e-06	Cryptococcus_sp._DSM111205:2e-06)86.9/95:0.0094310812)100/99:0.0877871	Cryptococcus_sp._OR918:0.0219019	Cryptococcus_sp._DSM109063:0.0109235204)99.2/100:0.1342738607)89.4/92:0.0735516405)90/92:0.0847633698	(Cryptococcus_depauperatus_CBS7841:0.0000010000	Cryptococcus_depauperatus_CBS7855:0.0042990438)99.6/100:0.1554922240)99.8/100:0.238429	Cryptococcus_floricola_DSM27421:0.019663	Cryptococcus_wingfieldii_CBS7118:0.0099442083)74.3/66:0.0042558644	Cryptococcus_sp._OR849:0.0425721987)99.5/100:0.0367643335);
(Cryptococcus_amylolentus_CBS6039:0.0000010000	Cryptococcus_amylolentus_CBS6273:0.0000010000	((((((((Cryptococcus_bacillisporus_CA1280:0.0025305856	Cryptococcus_bacillisporus_CA1873:0.0025298099)76.7/90:0.0025214239	(Cryptococcus_decagattii_7685027:0.0000010000	Cryptococcus_decagattii_CBS11687:0.0025195794)89.6/97:0.0050712322)91.3/95:0.00507091	Cryptococcus_deuterogattii_CBS10090:3e-06	Cryptococcus_deuterogattii_R265:2e-06	((Cryptococcus_gattii_E566:0.0000010000	Cryptococcus_gattii_WM276:0.0000010000)93.8/90:0.0050176668	(Cryptococcus_sp._MF13:0.0000010000	Cryptococcus_sp._MF34:0.0000010000)90.8/97:0.00502533	(Cryptococcus_tetragattii_CBS11718:0.0000010000	Cryptococcus_tetragattii_IND107:0.0000010000)84.5/94:0.00250869)88.9/75:0.0050521802)85.3/75:0.0096643017	((Cryptococcus_deneoformans_NIH12:0.0052222926	Cryptococcus_deneoformans_NIH433:0.0023506523)99.3/100:0.0288079795	(((Cryptococcus_neoformans_125.91:0.0000010000	Cryptococcus_neoformans_H99:0.0000010000)93.2/96:0.00253198	Cryptococcus_neoformans_Ftc555-1:3e-06	Cryptococcus_neoformans_Bt22:2e-06	(Cryptococcus_neoformans_Bt1:0.0000010000	Cryptococcus_neoformans_Bt206:0.0000010000)89.3/95:0.0050631017)93.5/94:0.00508469	Cryptococcus_neoformans_T4:2e-06	Cryptococcus_neoformans_PMHc1023.ENR:0.0025461306)97.6/97:0.0183039658)93.6/95:0.0219088768)100/100:0.1952477685	((Cryptococcus_depauperatus_CBS7841:0.0055863204	Cryptococcus_depauperatus_CBS7855:0.0045918557)100/100:0.2176150266	Cryptococcus_sp._CMW60451:0.2631987857)83.6/88:0.0346885881)70.3/77:0.0371646600	(((Cryptococcus_sp._DSM108351:2e-06	Cryptococcus_sp._DSM108352:4e-06	Cryptococcus_sp._DSM111204:5e-06	Cryptococcus_sp._DSM117830:5e-06	Cryptococcus_sp._NCYC1536:3e-06	Cryptococcus_sp._DSM111205:0.0000010000)96.2/99:0.0490493306	(Cryptococcus_sp._DSM109063:0.0407201371	Cryptococcus_sp._OR918:0.0208018784)85/94:0.0289671943)100/100:0.2149654482	Kwoniella_shandongensis_CBS12478:0.1792409307)97.6/100:0.1049329061)100/100:0.2237014738	Cryptococcus_sp._OR849:0.0675927961)83.2/85:0.0171460227	(Cryptococcus_floricola_DSM27421:0.0050448512	Cryptococcus_wingfieldii_CBS7118:0.0177714385)82.1/95:0.0086296571)93.5/98:0.0149583379);
(Cryptococcus_amylolentus_CBS6039:0.0000009937	Cryptococcus_amylolentus_CBS6273:0.0000009937	((((((((Cryptococcus_bacillisporus_CA1280:0.0048874511	Cryptococcus_bacillisporus_CA1873:0.0000009937)96.9/100:0.0065982408	(Cryptococcus_decagattii_7685027:0.0000009937	Cryptococcus_decagattii_CBS11687:0.0036448577)99.4/100:0.0097611806)96.7/99:0.0069066347	(Cryptococcus_gattii_E566:0.0012165602	Cryptococcus_gattii_WM276:0.0024360600)98.2/100:0.0073845879)77.8/70:0.0020744060	(Cryptococcus_deuterogattii_CBS10090:0.0012090259	Cryptococcus_deuterogattii_R265:0.0024314051)99.8/100:0.0125932	((Cryptococcus_sp._MF13:0.0000009937	Cryptococcus_sp._MF34:0.0012133374)100/100:0.0184715017	(Cryptococcus_tetragattii_CBS11718:0.0012126122	Cryptococcus_tetragattii_IND107:0.0000009937)99.2/100:0.0085339390)75.6/63:0.00159662)100/100:0.0613260902	((Cryptococcus_deneoformans_NIH12:0.0011795136	Cryptococcus_deneoformans_NIH433:0.0024935942)99.8/100:0.0375986083	((((Cryptococcus_neoformans_125.91:0.0000009937	(Cryptococcus_neoformans_Bt1:0.0000009937	Cryptococcus_neoformans_Bt206:0.0000009937)73/97:0.0012275697)86/96:0.0012290229	Cryptococcus_neoformans_H99:0.0000009937)73.8/96:0.00122784	Cryptococcus_neoformans_Ftc555-1:0.00368318	Cryptococcus_neoformans_Bt22:0.0024506887)87.5/67:0.0024700065	(Cryptococcus_neoformans_PMHc1023.ENR:0.0000009937	Cryptococcus_neoformans_T4:0.0000009937)98.2/100:0.0086135807)99.9/100:0.0409092520)98.5/100:0.0425680555)100/100:0.257857	(((Cryptococcus_sp._DSM108351:0.0012599	(Cryptococcus_sp._DSM108352:0.0000009937	Cryptococcus_sp._DSM111204:0.0000009937)75.4/94:0.0012617	Cryptococcus_sp._DSM111205:2.9811e-06	Cryptococcus_sp._NCYC1536:2.9811e-06	Cryptococcus_sp._DSM117830:0.0012620599)100/100:0.1278492874	(Cryptococcus_sp._DSM109063:0.0430800326	Cryptococcus_sp._OR918:0.0130558430)98.7/100:0.0504327377)100/100:0.1649959624	Kwoniella_shandongensis_CBS12478:0.3722028475)76/71:0.0778009	((Cryptococcus_depauperatus_CBS7841:0.0108646797	Cryptococcus_depauperatus_CBS7855:0.0231378920)100/100:0.4879467304	Cryptococcus_sp._CMW60451:0.3099368472)89.6/89:0.0775372181)100/100:0.2045573039	Cryptococcus_sp._OR849:0.0361078818)99/100:0.0475568444	(Cryptococcus_floricola_DSM27421:0.0194262812	Cryptococcus_wingfieldii_CBS7118:0.0172024323)72.3/89:0.0055342126)100/100:0.0332372087);
(Cryptococcus_amylolentus_CBS6039:0.0000010000	Cryptococcus_amylolentus_CBS6273:0.0000010000	((((((((Cryptococcus_bacillisporus_CA1280:0.0101279857	Cryptococcus_bacillisporus_CA1873:0.0017358645)99/100:0.0069493717	(Cryptococcus_decagattii_7685027:0.0017404726	Cryptococcus_decagattii_CBS11687:0.0000010000)99.9/100:0.0096303686)96.9/100:0.0043614632	(Cryptococcus_gattii_E566:0.0000010000	Cryptococcus_gattii_WM276:0.0000010000)99.4/100:0.00867366	(Cryptococcus_tetragattii_CBS11718:0.0008646912	Cryptococcus_tetragattii_IND107:0.0008568214)100/100:0.0131027	(Cryptococcus_sp._MF13:0.0008606817	Cryptococcus_sp._MF34:0.0008602490)99/100:0.00693027)92.8/95:0.0039046295	(Cryptococcus_deuterogattii_CBS10090:0.0000010000	Cryptococcus_deuterogattii_R265:0.0000010000)98.8/100:0.0075114496)97.5/99:0.0176010947	((Cryptococcus_deneoformans_NIH12:0.0008664906	Cryptococcus_deneoformans_NIH433:0.0000010000)99.9/100:0.0150030483	(Cryptococcus_neoformans_125.91:0.0000010000	(Cryptococcus_neoformans_Bt1:0.000869924	Cryptococcus_neoformans_Bt206:4e-06	Cryptococcus_neoformans_Bt22:0.000871709	Cryptococcus_neoformans_Ftc555-1:0.000872278	(Cryptococcus_neoformans_PMHc1023.ENR:0.0000010000	Cryptococcus_neoformans_T4:0.0000010000)94.9/98:0.00262015	Cryptococcus_neoformans_H99:0.0017398502)89.2/84:0.0017399260)99/100:0.0122361867)92.5/94:0.0146892220)100/100:0.155009	(((((Cryptococcus_sp._DSM108351:0.0000010000	Cryptococcus_sp._NCYC1536:0.0008823140)83.7/97:0.000884437	Cryptococcus_sp._DSM111204:0.000884008	Cryptococcus_sp._DSM108352:2e-06	Cryptococcus_sp._DSM111205:0.0008823335)79.5/93:0.0008821712	Cryptococcus_sp._DSM117830:0.0000010000)100/100:0.0361180523	(Cryptococcus_sp._DSM109063:0.0570106873	Cryptococcus_sp._OR918:0.0169814093)95.7/99:0.0198580738)100/100:0.1817217603	Kwoniella_shandongensis_CBS12478:0.3133559441)98/99:0.0775692	((Cryptococcus_depauperatus_CBS7841:0.0085107399	Cryptococcus_depauperatus_CBS7855:0.0064398258)100/100:0.2249145345	Cryptococcus_sp._CMW60451:0.1606362068)100/100:0.1418266463)100/100:0.1687175971	Cryptococcus_sp._OR849:0.0352179712)100/100:0.0388104131	(Cryptococcus_floricola_DSM27421:0.0096292375	Cryptococcus_wingfieldii_CBS7118:0.0079953813)84.3/90:0.0026808128)96/99:0.0062284317);
(Cryptococcus_amylolentus_CBS6039:0.0000009999	Cryptococcus_amylolentus_CBS6273:0.0000009999	((((((((Cryptococcus_bacillisporus_CA1280:0.0069194608	Cryptococcus_bacillisporus_CA1873:0.0035634658)100/100:0.0176869773	(Cryptococcus_decagattii_7685027:0.0000009999	Cryptococcus_decagattii_CBS11687:0.0015461611)100/100:0.0332606575)99.7/100:0.0182570935	(Cryptococcus_deuterogattii_CBS10090:0.0016878477	Cryptococcus_deuterogattii_R265:0.0021112672)100/100:0.0405885757)88.1/91:0.0128599030	(((Cryptococcus_gattii_E566:0.0000009999	Cryptococcus_gattii_WM276:0.0000009999)100/100:0.0224977129	(Cryptococcus_sp._MF13:0.0007766758	Cryptococcus_sp._MF34:0.0015551725)100/100:0.0201950259)89.5/97:0.0035786894	(Cryptococcus_tetragattii_CBS11718:0.0000009999	Cryptococcus_tetragattii_IND107:0.0007900155)100/100:0.0378303257)99.8/100:0.0257838356)99.9/100:0.1100258763	((Cryptococcus_deneoformans_NIH12:0.0007567653	Cryptococcus_deneoformans_NIH433:0.0007765607)100/100:0.0960335317	(((Cryptococcus_neoformans_125.91:0.0007577997	Cryptococcus_neoformans_H99:0.0007598861)100/100:0.0152949252	(Cryptococcus_neoformans_PMHc1023.ENR:0.0000009999	Cryptococcus_neoformans_T4:0.0022791014)97.1/100:0.0052879949)91.5/99:0.0048189102	((Cryptococcus_neoformans_Bt1:0.0007574180	Cryptococcus_neoformans_Bt206:0.0000009999)99.9/100:0.0099471671	(Cryptococcus_neoformans_Bt22:0.0000009999	Cryptococcus_neoformans_Ftc555-1:0.0007600466)99/100:0.0060994387)99/100:0.0099219785)100/100:0.0700726733)95.2/90:0.0765283918)100/100:0.984105	((Cryptococcus_depauperatus_CBS7841:0.0107852750	Cryptococcus_depauperatus_CBS7855:0.0046412486)100/100:0.8007431372	Cryptococcus_sp._CMW60451:0.5980859654)99.8/99:0.235462	((((Cryptococcus_sp._DSM108351:0.0008156323	Cryptococcus_sp._DSM117830:1.9998e-06	Cryptococcus_sp._NCYC1536:1.9998e-06)88.3/95:0.0033131849	(Cryptococcus_sp._DSM108352:0.0000009999	Cryptococcus_sp._DSM111204:1.9998e-06	Cryptococcus_sp._DSM111205:1.9998e-06)85.9/92:0.0032253494)100/100:0.2233177058	(Cryptococcus_sp._DSM109063:0.0916012777	Cryptococcus_sp._OR918:0.0563663625)99.4/100:0.1063273372)100/100:0.7163284106	Kwoniella_shandongensis_CBS12478:0.9012902134)100/100:0.3079390129)100/100:0.8531488697	Cryptococcus_sp._OR849:0.1949558765)100/100:0.2211152846	Cryptococcus_floricola_DSM27421:0.032716	Cryptococcus_wingfieldii_CBS7118:0.0342488)100/100:0.0338099238);
(Cryptococcus_amylolentus_CBS6039:0.0000010000	Cryptococcus_amylolentus_CBS6273:0.0000010000	(((((((((Cryptococcus_bacillisporus_CA1280:0.0000010000	Cryptococcus_bacillisporus_CA1873:0.0000010000)87/96:0.0047948632	(Cryptococcus_decagattii_7685027:0.0023948792	Cryptococcus_decagattii_CBS11687:0.0000010000)92.6/99:0.0072390724)95.6/99:0.0097234	(Cryptococcus_sp._MF13:0.0138504179	Cryptococcus_sp._MF34:0.0000010000)92.4/99:0.0120731	(Cryptococcus_tetragattii_CBS11718:0.0000010000	Cryptococcus_tetragattii_IND107:0.0031916281)92.4/100:0.0064572806)75/54:0.00596467	(Cryptococcus_deuterogattii_CBS10090:0.0000010000	Cryptococcus_deuterogattii_R265:0.0023735685)99.4/100:0.0230071	(Cryptococcus_gattii_E566:0.0000010000	Cryptococcus_gattii_WM276:0.0000010000)88.4/96:0.0061612679)98/99:0.0335841263	((Cryptococcus_deneoformans_NIH12:0.0048159533	Cryptococcus_deneoformans_NIH433:0.0000022713)100/100:0.0475716025	(Cryptococcus_neoformans_125.91:3.2713e-06	Cryptococcus_neoformans_H99:3.2713e-06	((Cryptococcus_neoformans_Bt1:0.0000010000	Cryptococcus_neoformans_Bt206:0.0000010000)96.9/99:0.0119048	Cryptococcus_neoformans_Bt22:0.00477995	Cryptococcus_neoformans_Ftc555-1:0.00238192	(Cryptococcus_neoformans_PMHc1023.ENR:0.0000010000	Cryptococcus_neoformans_T4:0.0000010000)98.4/100:0.0119542976)75.6/83:0.0023647905)98.3/99:0.0260230671)76.4/85:0.0129921825)99.6/100:0.125482	(Cryptococcus_depauperatus_CBS7841:0.0074513327	Cryptococcus_depauperatus_CBS7855:0.0047599141)100/100:0.242984	Cryptococcus_sp._CMW60451:0.1420701695)83.3/80:0.0704954	Kwoniella_shandongensis_CBS12478:0.195461	((Cryptococcus_sp._DSM108351:5e-06	Cryptococcus_sp._NCYC1536:5e-06	Cryptococcus_sp._DSM111205:4e-06	Cryptococcus_sp._DSM108352:3e-06	Cryptococcus_sp._DSM111204:2e-06	Cryptococcus_sp._DSM117830:0.0024481989)100/100:0.0868611457	(Cryptococcus_sp._DSM109063:0.0940800821	Cryptococcus_sp._OR918:0.0113084928)91.6/98:0.0344322447)100/100:0.1551020396)100/100:0.1462286035	Cryptococcus_sp._OR849:0.0326196080)91.3/98:0.0303227067	(Cryptococcus_floricola_DSM27421:0.0143004220	Cryptococcus_wingfieldii_CBS7118:0.0118375458)95.8/99:0.0178359795)87.8/98:0.0090889885);
(Cryptococcus_amylolentus_CBS6039:0.0000009980	Cryptococcus_amylolentus_CBS6273:0.0000009980	(((((((((Cryptococcus_bacillisporus_CA1280:0.0000009980	Cryptococcus_bacillisporus_CA1873:0.0013235977)75.1/73:0.0013334210	(Cryptococcus_decagattii_7685027:0.0027620109	Cryptococcus_decagattii_CBS11687:0.0018300440)99.1/100:0.0128788232)95.7/98:0.00665289	(Cryptococcus_tetragattii_CBS11718:0.0000009980	Cryptococcus_tetragattii_IND107:0.0013232600)92.5/92:0.00529386	(Cryptococcus_sp._MF13:0.0000009980	Cryptococcus_sp._MF34:0.0000009980)98.9/100:0.00929459	(Cryptococcus_deuterogattii_CBS10090:0.0026584333	Cryptococcus_deuterogattii_R265:0.0000009980)96.9/99:0.0053256675)72.9/50:0.0013489235	(Cryptococcus_gattii_E566:0.0000009980	Cryptococcus_gattii_WM276:0.0000009980)98/100:0.0093283687)98/100:0.0218491615	((Cryptococcus_deneoformans_NIH12:0.0000009980	Cryptococcus_deneoformans_NIH433:0.0000009980)99.9/100:0.0193144156	(((Cryptococcus_neoformans_125.91:0.0013239624	Cryptococcus_neoformans_H99:0.0026300196)97.1/99:0.00529274	(Cryptococcus_neoformans_Bt1:0.0000009980	Cryptococcus_neoformans_Bt206:0.0000009980)84.6/94:0.00131946	Cryptococcus_neoformans_Bt22:0.00263776	Cryptococcus_neoformans_Ftc555-1:0.0026357071)75.4/76:0.0011136584	(Cryptococcus_neoformans_PMHc1023.ENR:0.0000009980	Cryptococcus_neoformans_T4:0.0026356501)79.2/90:0.0015214023)94.9/90:0.0089020191)86.1/90:0.0082525254)100/100:0.1661634532	((Cryptococcus_depauperatus_CBS7841:0.0044833185	Cryptococcus_depauperatus_CBS7855:0.0027985371)100/100:0.4334471500	Cryptococcus_sp._CMW60451:0.2824190308)97.1/94:0.0833991227)74.1/75:0.0463623961	((((Cryptococcus_sp._DSM108351:0.0013095799	Cryptococcus_sp._DSM117830:0.0000009980)78.1/91:0.0020399137	(Cryptococcus_sp._DSM108352:2.994e-06	Cryptococcus_sp._NCYC1536:2.994e-06	Cryptococcus_sp._DSM111205:1.996e-06	Cryptococcus_sp._DSM111204:0.0000009980)73.5/90:0.0018859023)100/100:0.1111914786	(Cryptococcus_sp._DSM109063:0.0292879747	Cryptococcus_sp._OR918:0.0384159930)97.2/100:0.0409919063)100/100:0.3285707555	Kwoniella_shandongensis_CBS12478:0.4757442855)98.2/98:0.1062501075)100/100:0.4488779464	Cryptococcus_sp._OR849:0.0511552792)99.1/100:0.0663971131	(Cryptococcus_floricola_DSM27421:0.0065234439	Cryptococcus_wingfieldii_CBS7118:0.0055785250)90.9/99:0.0071500520)97.6/100:0.0129789282);
(Cryptococcus_amylolentus_CBS6039:0.0012033771	Cryptococcus_amylolentus_CBS6273:0.0109848279	(((((((Cryptococcus_bacillisporus_CA1280:0.0047560737	Cryptococcus_bacillisporus_CA1873:0.0011785940)96.4/100:0.0059643195	(Cryptococcus_decagattii_7685027:0.0012075421	Cryptococcus_decagattii_CBS11687:0.0000010000)93.1/99:0.0035481086)74.1/91:0.0012338484	((Cryptococcus_deuterogattii_CBS10090:0.0000010000	Cryptococcus_deuterogattii_R265:0.0011802979)99/100:0.0083645778	((Cryptococcus_gattii_E566:0.0000010000	Cryptococcus_gattii_WM276:0.0593508473)95.1/99:0.0070251750	((Cryptococcus_sp._MF13:0.0000010000	Cryptococcus_sp._MF34:0.0012132605)87.6/97:0.0024640978	(Cryptococcus_tetragattii_CBS11718:0.0023944998	Cryptococcus_tetragattii_IND107:0.0011418456)99.8/100:0.0142357990)83.1/87:0.0023781075)87.3/94:0.0024845498)84.1/90:0.0023128066)97.4/98:0.0264712783	((Cryptococcus_deneoformans_NIH12:0.0011838293	Cryptococcus_deneoformans_NIH433:0.0011969335)99.6/100:0.0191681674	((Cryptococcus_neoformans_125.91:0.0000010000	Cryptococcus_neoformans_H99:0.0011965209)82.5/92:0.00208029	Cryptococcus_neoformans_Ftc555-1:0.00088481	Cryptococcus_neoformans_Bt22:0.00088381	(Cryptococcus_neoformans_Bt1:0.0000010000	Cryptococcus_neoformans_Bt206:0.0000010000)78.3/92:0.00207871	(Cryptococcus_neoformans_PMHc1023.ENR:0.0000010000	Cryptococcus_neoformans_T4:0.0023913534)95.8/96:0.0087806627)96.6/98:0.0133341822)92.1/94:0.0167883476)100/100:0.195497	((Cryptococcus_sp._DSM108351:3e-06	Cryptococcus_sp._DSM108352:4e-06	Cryptococcus_sp._DSM117830:4e-06	Cryptococcus_sp._DSM111204:3e-06	Cryptococcus_sp._DSM111205:3e-06	Cryptococcus_sp._NCYC1536:0.0011796180)100/100:0.0503029343	(Cryptococcus_sp._DSM109063:0.0271399552	Cryptococcus_sp._OR918:0.0064312842)93.8/99:0.0185124125)100/100:0.255678	Kwoniella_shandongensis_CBS12478:0.370465	((Cryptococcus_depauperatus_CBS7841:0.0023978481	Cryptococcus_depauperatus_CBS7855:0.0000010000)100/100:0.1980125760	Cryptococcus_sp._CMW60451:0.3056576275)84.3/86:0.0649986321)100/100:0.1771727834	Cryptococcus_sp._OR849:0.0330803015)99.3/100:0.0426263	Cryptococcus_wingfieldii_CBS7118:0.00777903	Cryptococcus_floricola_DSM27421:0.0067477474)99.8/100:0.0137318429);
(Cryptococcus_amylolentus_CBS6039:0.0000010000	Cryptococcus_amylolentus_CBS6273:0.0000010000	(((((((((Cryptococcus_bacillisporus_CA1280:0.0000010000	Cryptococcus_bacillisporus_CA1873:0.0000010000)84.8/95:0.00457086	Cryptococcus_deuterogattii_R265:0.00456071	Cryptococcus_deuterogattii_CBS10090:0.00456707	Cryptococcus_gattii_E566:6e-06	Cryptococcus_gattii_WM276:5e-06	Cryptococcus_sp._MF34:4e-06	(Cryptococcus_tetragattii_CBS11718:0.0045627942	Cryptococcus_tetragattii_IND107:0.0000010000)86.1/91:0.00456586	Cryptococcus_sp._MF13:2e-06	(Cryptococcus_decagattii_7685027:0.0000010000	Cryptococcus_decagattii_CBS11687:0.0045674779)91.2/96:0.0091493666)92.3/98:0.0227685473	(Cryptococcus_deneoformans_NIH12:0.0000010000	Cryptococcus_deneoformans_NIH433:0.0046496129)78.5/86:0.016964	Cryptococcus_neoformans_125.91:0.0149461	Cryptococcus_neoformans_Ftc555-1:0.0195524	Cryptococcus_neoformans_T4:0.0149481	Cryptococcus_neoformans_H99:0.0149471	(Cryptococcus_neoformans_Bt1:2e-06	Cryptococcus_neoformans_Bt22:2e-06	Cryptococcus_neoformans_Bt206:0.0000010000)86.6/92:0.0195514	Cryptococcus_neoformans_PMHc1023.ENR:0.0195281)93.5/98:0.0560824	Cryptococcus_sp._CMW60451:0.120059	(Cryptococcus_depauperatus_CBS7841:0.0039374842	Cryptococcus_depauperatus_CBS7855:0.0095552405)100/100:0.1567484928)87.2/80:0.0300915681	Kwoniella_shandongensis_CBS12478:0.1192519664)75.4/73:0.0424148374	((Cryptococcus_sp._DSM108351:0.0045074873	Cryptococcus_sp._DSM108352:3e-06	Cryptococcus_sp._DSM111204:4e-06	Cryptococcus_sp._DSM111205:5e-06	Cryptococcus_sp._DSM117830:5e-06	Cryptococcus_sp._NCYC1536:2e-06)98.7/100:0.0705626611	(Cryptococcus_sp._DSM109063:0.0223824492	Cryptococcus_sp._OR918:0.0256987385)95.2/97:0.0415686793)90.5/92:0.0392951118)100/100:0.1558351396	Cryptococcus_sp._OR849:0.0102343732)75.6/67:0.0081963755	Cryptococcus_wingfieldii_CBS7118:0.0135897417)75.6/60:0.0043886351	Cryptococcus_floricola_DSM27421:0.0136198865)88.1/97:0.0091093280);
(Cryptococcus_amylolentus_CBS6039:0.0000010000	Cryptococcus_amylolentus_CBS6273:0.0000010000	(((((((((Cryptococcus_bacillisporus_CA1280:0.0000010000	Cryptococcus_bacillisporus_CA1873:0.0000010000)92.7/95:0.00496669	(Cryptococcus_gattii_E566:0.0000010000	Cryptococcus_gattii_WM276:0.0000010000)98.4/100:0.0124657	(Cryptococcus_decagattii_7685027:0.0049315141	Cryptococcus_decagattii_CBS11687:0.0000010000)98.4/100:0.0149949129)83.2/77:0.0024712499	Cryptococcus_sp._MF13:0.00247364	Cryptococcus_sp._MF34:0.0099191	(Cryptococcus_tetragattii_CBS11718:0.0024735674	Cryptococcus_tetragattii_IND107:0.0000010000)99.9/100:0.0149916)79.5/87:0.0058437369	(Cryptococcus_deuterogattii_CBS10090:0.0024660730	Cryptococcus_deuterogattii_R265:0.0000010000)99.1/100:0.0350849726)98.8/100:0.0340255015	((Cryptococcus_deneoformans_NIH12:0.0000010000	Cryptococcus_deneoformans_NIH433:0.0024902231)98.4/100:0.0238440402	(((Cryptococcus_neoformans_125.91:0.0000010000	Cryptococcus_neoformans_H99:0.0024828015)94.9/98:0.0075300343	Cryptococcus_neoformans_Bt1:3e-06	Cryptococcus_neoformans_Bt22:0.00249122	Cryptococcus_neoformans_Ftc555-1:0.00248968)94.7/93:0.0075056565	Cryptococcus_neoformans_Bt206:2e-06	Cryptococcus_neoformans_PMHc1023.ENR:3e-06	Cryptococcus_neoformans_T4:3e-06)96.9/100:0.0215906846)92/95:0.0199838006)100/100:0.1227998079	(((Cryptococcus_sp._DSM108351:4e-06	Cryptococcus_sp._DSM108352:4e-06	Cryptococcus_sp._DSM111204:4e-06	Cryptococcus_sp._DSM111205:4e-06	Cryptococcus_sp._NCYC1536:2e-06	Cryptococcus_sp._DSM117830:0.0025929137)99.4/100:0.0371203307	(Cryptococcus_sp._DSM109063:0.0254987064	Cryptococcus_sp._OR918:0.0092828275)83.2/86:0.0082664233)99/100:0.0890169421	Kwoniella_shandongensis_CBS12478:0.3280157237)94.2/96:0.0560044396)92.3/88:0.0394841204	(Cryptococcus_depauperatus_CBS7841:0.0000010000	Cryptococcus_depauperatus_CBS7855:0.0051128862)100/100:0.227386	Cryptococcus_sp._CMW60451:0.115762)100/100:0.1297227932	Cryptococcus_sp._OR849:0.0355835798)88.8/96:0.0181199	Cryptococcus_floricola_DSM27421:0.00530057	Cryptococcus_wingfieldii_CBS7118:0.0026495191)96.4/99:0.0079794610);
(Cryptococcus_amylolentus_CBS6039:0.0000010000	Cryptococcus_amylolentus_CBS6273:0.0000010000	((((((((Cryptococcus_bacillisporus_CA1280:0.0033134144	Cryptococcus_bacillisporus_CA1873:0.0000010000)78.4/79:0.0033023	(((Cryptococcus_deneoformans_NIH12:0.0000010000	Cryptococcus_deneoformans_NIH433:0.0000010000)99/100:0.0335789630	(((Cryptococcus_neoformans_125.91:0.0000010000	Cryptococcus_neoformans_H99:0.0000010000)73/96:0.0033061364	(((Cryptococcus_neoformans_Bt1:0.0000010000	Cryptococcus_neoformans_Bt206:0.0000010000)73.8/92:0.0033011683	Cryptococcus_neoformans_Ftc555-1:0.0000010000)89.8/86:0.0066189927	Cryptococcus_neoformans_Bt22:0.0000010000)77.6/77:0.0066224519)92.2/97:0.0125335063	(Cryptococcus_neoformans_PMHc1023.ENR:0.0032857931	Cryptococcus_neoformans_T4:0.0000010000)74.5/90:0.0040428315)98/99:0.0277052602)99.2/91:0.0376917	(Cryptococcus_deuterogattii_CBS10090:0.0000010000	Cryptococcus_deuterogattii_R265:0.0000010000)93/97:0.00986439	(Cryptococcus_sp._MF13:0.0032944511	Cryptococcus_sp._MF34:0.0000010000)98.8/98:0.0166595671)81.8/47:0.00329854	(Cryptococcus_gattii_E566:0.0000010000	Cryptococcus_gattii_WM276:0.0000010000)98.6/99:0.0167096457)88/57:0.0065677760	(Cryptococcus_decagattii_7685027:0.0032607513	Cryptococcus_decagattii_CBS11687:0.0000010000)97.8/99:0.0166102176)82.3/58:0.0068154722	(Cryptococcus_tetragattii_CBS11718:0.0065824550	Cryptococcus_tetragattii_IND107:0.0131793381)75.6/85:0.0031452667)100/100:0.2828337850	(((Cryptococcus_sp._DSM108351:3e-06	Cryptococcus_sp._NCYC1536:3e-06	(Cryptococcus_sp._DSM108352:2e-06	Cryptococcus_sp._DSM111204:2e-06	Cryptococcus_sp._DSM111205:0.0033578445)89.8/96:0.00335975	Cryptococcus_sp._DSM117830:0.0072315135)98.6/99:0.0619144499	(Cryptococcus_sp._DSM109063:0.0212520576	Cryptococcus_sp._OR918:0.0215324320)87.2/86:0.0340201593)100/100:0.3420624266	Kwoniella_shandongensis_CBS12478:0.3437313038)94.1/97:0.1328587017)93.7/96:0.1109944789	((Cryptococcus_depauperatus_CBS7841:0.0053463851	Cryptococcus_depauperatus_CBS7855:0.0116565679)100/100:0.4283715006	Cryptococcus_sp._CMW60451:0.1737612608)99.5/100:0.1910377818)100/100:0.3542468335	Cryptococcus_sp._OR849:0.0252261445)92.7/99:0.0490247783	Cryptococcus_floricola_DSM27421:0.00239748	Cryptococcus_wingfieldii_CBS7118:0.0179526)92.5/99:0.0122134949);
(Cryptococcus_amylolentus_CBS6039:0.0000010000	Cryptococcus_amylolentus_CBS6273:0.0000010000	(((((((Cryptococcus_bacillisporus_CA1280:2e-06	Cryptococcus_bacillisporus_CA1873:2e-06	(Cryptococcus_decagattii_7685027:0.0000010000	Cryptococcus_decagattii_CBS11687:0.0000010000)83/95:0.00325575	Cryptococcus_deuterogattii_R265:0.00992003)93.6/54:0.00325629	((Cryptococcus_deuterogattii_CBS10090:0.0131246100	Cryptococcus_gattii_E566:0.0000010000)90/57:0.0098684455	Cryptococcus_gattii_WM276:0.0032525714)77.8/50:0.00325252	(Cryptococcus_sp._MF13:0.0000010000	Cryptococcus_sp._MF34:0.0000010000)86/96:0.00326375	(Cryptococcus_tetragattii_CBS11718:0.0000010000	Cryptococcus_tetragattii_IND107:0.0000010000)91.8/94:0.0065258787)93.6/97:0.0175287413	(Cryptococcus_deneoformans_NIH12:0.0032919594	Cryptococcus_deneoformans_NIH433:0.0032748648)98.7/99:0.0353819	((Cryptococcus_neoformans_125.91:0.0065707065	Cryptococcus_neoformans_H99:0.0000010000)84.6/94:0.0032799	Cryptococcus_neoformans_Bt1:6e-06	Cryptococcus_neoformans_PMHc1023.ENR:5e-06	Cryptococcus_neoformans_Bt22:4e-06	Cryptococcus_neoformans_Bt206:3e-06	Cryptococcus_neoformans_Ftc555-1:2e-06	Cryptococcus_neoformans_T4:0.0032740882)89.6/95:0.0197617)100/100:0.1734365250	(((Cryptococcus_sp._DSM108351:0.0000010000	Cryptococcus_sp._DSM108352:3e-06	Cryptococcus_sp._NCYC1536:3e-06	Cryptococcus_sp._DSM111204:0.122338	Cryptococcus_sp._DSM117830:0.0504645	Cryptococcus_sp._DSM111205:0.0272943)100/100:0.0898464	Cryptococcus_sp._OR918:0.0157092	Cryptococcus_sp._DSM109063:0.0207896645)95.9/91:0.0594815244	Kwoniella_shandongensis_CBS12478:0.2059017593)98.5/99:0.0831219295)81.7/86:0.0350932320	((Cryptococcus_depauperatus_CBS7841:0.0000010000	Cryptococcus_depauperatus_CBS7855:0.0032148406)99.9/100:0.1127101408	Cryptococcus_sp._CMW60451:0.1140285130)94.3/98:0.0468994300)100/100:0.1077370578	Cryptococcus_sp._OR849:0.0653290337)84.1/76:0.0190716658	Cryptococcus_floricola_DSM27421:0.0151485	Cryptococcus_wingfieldii_CBS7118:0.0117437)95.2/99:0.0146879721);
(Cryptococcus_amylolentus_CBS6039:0.0024214822	Cryptococcus_amylolentus_CBS6273:0.0000010000	((((((((((Cryptococcus_bacillisporus_CA1280:0.0023653498	Cryptococcus_bacillisporus_CA1873:0.0023812670)88.6/98:0.0301969	(Cryptococcus_decagattii_7685027:0.0000010000	Cryptococcus_decagattii_CBS11687:0.0000010000)100/100:0.0937188	(Cryptococcus_tetragattii_CBS11718:0.0023934252	Cryptococcus_tetragattii_IND107:0.0000010000)99.4/100:0.0362421	(Cryptococcus_sp._MF13:0.0048557954	Cryptococcus_sp._MF34:0.0023584107)99.6/100:0.0405916	(Cryptococcus_gattii_E566:0.0018349925	Cryptococcus_gattii_WM276:0.0373177895)100/100:0.0497283621)83.6/80:0.0083033926	(Cryptococcus_deuterogattii_CBS10090:0.0000010000	Cryptococcus_deuterogattii_R265:0.0000010000)93.8/99:0.0209015696)100/100:0.1052020346	(Cryptococcus_deneoformans_NIH12:0.0023889871	Cryptococcus_deneoformans_NIH433:0.0024905611)100/100:0.0708046015)78.7/82:0.0187028286	((Cryptococcus_neoformans_125.91:0.0024090663	(Cryptococcus_neoformans_PMHc1023.ENR:0.0000010000	Cryptococcus_neoformans_T4:0.0024195804)97.5/100:0.0097329991)79.7/67:0.00427043	Cryptococcus_neoformans_Bt206:0.00426497	Cryptococcus_neoformans_Bt1:0.00185775	Cryptococcus_neoformans_Ftc555-1:0.00185672	Cryptococcus_neoformans_H99:0.00496832	Cryptococcus_neoformans_Bt22:0.0029912546)71.2/86:0.0061997089)100/100:0.2786285592	(Cryptococcus_depauperatus_CBS7841:0.0000010000	Cryptococcus_depauperatus_CBS7855:0.0030140608)100/100:0.6455191194)75.1/67:0.0701498197	(((Cryptococcus_sp._DSM108351:4e-06	Cryptococcus_sp._DSM108352:5e-06	Cryptococcus_sp._DSM111204:5e-06	Cryptococcus_sp._DSM111205:3e-06	Cryptococcus_sp._DSM117830:2e-06	Cryptococcus_sp._NCYC1536:0.0024899386)100/100:0.2563935251	(Cryptococcus_sp._DSM109063:0.0345013315	Cryptococcus_sp._OR918:0.0380980261)96.6/100:0.0815476588)98/98:0.0954433724	Kwoniella_shandongensis_CBS12478:0.3044431003)78.8/80:0.0581502097)78.9/73:0.0365894851	Cryptococcus_sp._CMW60451:0.3039603846)100/100:0.1906529906	Cryptococcus_sp._OR849:0.0642492259)98.7/100:0.0715666	Cryptococcus_floricola_DSM27421:0.0279687	Cryptococcus_wingfieldii_CBS7118:0.0122744697)97.4/100:0.0150460479);
(Cryptococcus_amylolentus_CBS6039:0.0000010000	Cryptococcus_amylolentus_CBS6273:0.0000010000	(((((((((Cryptococcus_bacillisporus_CA1280:0.0016403040	Cryptococcus_bacillisporus_CA1873:0.0008062464)96.9/99:0.0066183020	(Cryptococcus_decagattii_7685027:0.0111371582	Cryptococcus_decagattii_CBS11687:0.0005571066)100/100:0.0376559426)98.6/99:0.0093641167	(Cryptococcus_gattii_E566:0.0000010000	Cryptococcus_gattii_WM276:0.0000010000)100/100:0.0131647972)91.4/48:0.0041143168	(Cryptococcus_sp._MF13:0.0008158308	Cryptococcus_sp._MF34:0.0008162545)90.3/95:0.0027581686)77.3/33:0.00496367	(Cryptococcus_tetragattii_CBS11718:0.0008202529	Cryptococcus_tetragattii_IND107:0.0000010000)99.9/100:0.0148958	(Cryptococcus_deuterogattii_CBS10090:0.0012231209	Cryptococcus_deuterogattii_R265:0.0000010000)99.6/100:0.0159502555)100/100:0.0436533489	((Cryptococcus_deneoformans_NIH12:0.0000010000	Cryptococcus_deneoformans_NIH433:0.0000010000)100/100:0.0194087421	((Cryptococcus_neoformans_125.91:0.0008063433	Cryptococcus_neoformans_H99:0.0000010000)85.3/97:0.000808024	(Cryptococcus_neoformans_Bt1:0.0000010000	(Cryptococcus_neoformans_Bt206:0.0008076342	(Cryptococcus_neoformans_Bt22:0.0016188495	Cryptococcus_neoformans_Ftc555-1:0.0000010000)78.7/99:0.0008100407)78.4/80:0.0008080818)81.5/60:0.000808553	(Cryptococcus_neoformans_PMHc1023.ENR:0.0024262770	Cryptococcus_neoformans_T4:0.0008065346)98.9/100:0.0064925319)99.8/100:0.0140473456)87.4/91:0.0110767135)100/100:0.0911295865	((Cryptococcus_depauperatus_CBS7841:0.0007470538	Cryptococcus_depauperatus_CBS7855:0.0017670705)100/100:0.1612951268	Cryptococcus_sp._CMW60451:0.1420330537)93.7/89:0.042749	((((Cryptococcus_sp._DSM108351:3e-06	Cryptococcus_sp._DSM111204:3e-06	Cryptococcus_sp._DSM111205:3e-06	Cryptococcus_sp._DSM117830:3e-06	Cryptococcus_sp._DSM108352:0.0000010000)76.9/89:0.0007648518	Cryptococcus_sp._NCYC1536:0.0016628494)100/100:0.0583151631	(Cryptococcus_sp._DSM109063:0.0170816545	Cryptococcus_sp._OR918:0.0129208406)86.7/97:0.0073812014)100/100:0.0869197301	Kwoniella_shandongensis_CBS12478:0.2261010213)100/100:0.0816859)100/100:0.1241886331	Cryptococcus_sp._OR849:0.0329959515)90.6/96:0.0141787	Cryptococcus_wingfieldii_CBS7118:0.0117886	Cryptococcus_floricola_DSM27421:0.0059843789)99.9/100:0.0103696691);
(Cryptococcus_amylolentus_CBS6039:0.0000010000	Cryptococcus_amylolentus_CBS6273:0.0101184412	(((((((((Cryptococcus_bacillisporus_CA1280:0.0000010000	Cryptococcus_bacillisporus_CA1873:0.0044647929)78/97:0.0022203361	(Cryptococcus_decagattii_7685027:0.0044069371	Cryptococcus_decagattii_CBS11687:0.0000010000)90.7/98:0.0044238958)77.8/77:0.00445983	(Cryptococcus_deuterogattii_CBS10090:0.0000010000	Cryptococcus_deuterogattii_R265:0.0021964932)89.4/96:0.00669661	(Cryptococcus_sp._MF13:0.0000010000	Cryptococcus_sp._MF34:0.0000010000)91.6/98:0.00222938	Cryptococcus_tetragattii_CBS11718:3e-06	Cryptococcus_tetragattii_IND107:3e-06)75.6/56:0.0022656565	(Cryptococcus_gattii_E566:0.0000010000	Cryptococcus_gattii_WM276:0.0000010000)78.4/82:0.0022106469)96.1/89:0.0114558473	(Cryptococcus_deneoformans_NIH12:0.0000010000	Cryptococcus_deneoformans_NIH433:0.0000010000)97.3/99:0.0138988579)88.6/87:0.0115044849	Cryptococcus_neoformans_125.91:0.00221703	Cryptococcus_neoformans_Bt1:7.1116e-06	Cryptococcus_neoformans_Ftc555-1:7.1116e-06	Cryptococcus_neoformans_Bt206:7.1116e-06	Cryptococcus_neoformans_H99:7.1116e-06	Cryptococcus_neoformans_Bt22:5.1116e-06	(Cryptococcus_neoformans_PMHc1023.ENR:0.0000010000	Cryptococcus_neoformans_T4:0.0000010000)91.6/97:0.00444222)100/100:0.1344762998	(((Cryptococcus_depauperatus_CBS7841:0.0000010000	Cryptococcus_depauperatus_CBS7855:0.0026266547)99.9/100:0.1194015233	Cryptococcus_sp._CMW60451:0.1241321081)94.5/98:0.0589095290	(((Cryptococcus_sp._DSM108351:2e-06	Cryptococcus_sp._DSM108352:2e-06	Cryptococcus_sp._DSM111204:4e-06	Cryptococcus_sp._NCYC1536:4e-06	Cryptococcus_sp._DSM117830:3e-06	Cryptococcus_sp._DSM111205:2e-06)97/96:0.0205962	Cryptococcus_sp._OR918:0.00751536	Cryptococcus_sp._DSM109063:0.0274505577)98/100:0.0681079512	Kwoniella_shandongensis_CBS12478:0.2017900135)93.8/93:0.0582048501)89.2/91:0.0336242433)99.8/100:0.121172	Cryptococcus_floricola_DSM27421:0.0023332	Cryptococcus_wingfieldii_CBS7118:0.0069929386)78.7/89:0.0023041811	Cryptococcus_sp._OR849:0.0144447639)78.5/91:0.0023768833);
(Cryptococcus_amylolentus_CBS6039:0.0061346059	Cryptococcus_amylolentus_CBS6273:0.0061057967	(((((((((Cryptococcus_bacillisporus_CA1280:0.0057027336	Cryptococcus_bacillisporus_CA1873:0.0050695543)100/100:0.0230731441	(Cryptococcus_decagattii_7685027:0.0084621386	Cryptococcus_decagattii_CBS11687:0.0057754747)100/100:0.0406631220)100/100:0.0273472	(Cryptococcus_gattii_E566:0.0000010006	Cryptococcus_gattii_WM276:0.0000010006)100/100:0.049932	((Cryptococcus_sp._MF13:0.0007134682	Cryptococcus_sp._MF34:0.0007034317)100/100:0.0277841197	(Cryptococcus_tetragattii_CBS11718:0.0024706229	Cryptococcus_tetragattii_IND107:0.0019719814)100/100:0.0466433425)97.1/99:0.0082863292)96.5/96:0.0104278662	(Cryptococcus_deuterogattii_CBS10090:0.0043495915	Cryptococcus_deuterogattii_R265:0.0086649584)100/100:0.0450879885)100/100:0.1054845973	((Cryptococcus_deneoformans_NIH12:0.0055405385	Cryptococcus_deneoformans_NIH433:0.0092748195)100/100:0.0683732746	((((Cryptococcus_neoformans_125.91:0.0042061149	Cryptococcus_neoformans_H99:0.0026858745)99.4/100:0.0072465705	(Cryptococcus_neoformans_Bt1:0.0022582511	Cryptococcus_neoformans_Bt206:0.0035326512)99.2/100:0.0082046257)92.2/91:0.0033873299	(Cryptococcus_neoformans_Bt22:0.0006356288	Cryptococcus_neoformans_Ftc555-1:0.0032147579)99.6/100:0.0062999079)98.3/99:0.0085198035	(Cryptococcus_neoformans_PMHc1023.ENR:0.0044957443	Cryptococcus_neoformans_T4:0.0018932750)100/100:0.0215836998)100/100:0.0693079310)86/87:0.0280380939)100/100:0.4813458683	((((Cryptococcus_sp._DSM108351:0.0046984647	(Cryptococcus_sp._DSM108352:2.0012e-06	Cryptococcus_sp._DSM111204:2.0012e-06	Cryptococcus_sp._DSM111205:0.0006669649)88.1/96:0.0013335597)89.3/74:0.00532098	Cryptococcus_sp._NCYC1536:0.00198625	Cryptococcus_sp._DSM117830:0.0026797565)100/100:0.1299751183	(Cryptococcus_sp._DSM109063:0.0430438747	Cryptococcus_sp._OR918:0.0304838939)99.1/100:0.0351378603)100/100:0.1480598077	Kwoniella_shandongensis_CBS12478:0.6663403405)89.8/91:0.0651929834)100/100:0.0895412415	((Cryptococcus_depauperatus_CBS7841:0.0226247118	Cryptococcus_depauperatus_CBS7855:0.0025928212)100/100:1.1584741639	Cryptococcus_sp._CMW60451:0.1943519905)87.3/88:0.0761694389)100/100:0.2132796338	Cryptococcus_sp._OR849:0.1130717621)100/100:0.0713009	Cryptococcus_floricola_DSM27421:0.0106454	Cryptococcus_wingfieldii_CBS7118:0.0306779654)100/100:0.0265425618);
(Cryptococcus_amylolentus_CBS6039:0.1459025333	Cryptococcus_amylolentus_CBS6273:0.0000020643	(((((((Cryptococcus_bacillisporus_CA1280:0.00640836	(Cryptococcus_decagattii_7685027:0.0032111691	Cryptococcus_decagattii_CBS11687:0.0032196858)89.1/99:0.0064494	Cryptococcus_bacillisporus_CA1873:0.0032004859)87/96:0.0128462	(Cryptococcus_deuterogattii_CBS10090:0.0063686132	Cryptococcus_deuterogattii_R265:0.0000010000)96.2/99:0.0193977	Cryptococcus_tetragattii_CBS11718:0.0128174	Cryptococcus_tetragattii_IND107:0.00642755	Cryptococcus_sp._MF34:3e-06	(Cryptococcus_gattii_E566:0.0000010000	Cryptococcus_gattii_WM276:0.0031998890)95.6/100:0.00966684	Cryptococcus_sp._MF13:0.0031935110)97.3/99:0.0363923989	(Cryptococcus_deneoformans_NIH12:0.0000010000	Cryptococcus_deneoformans_NIH433:0.0000010000)95/98:0.0339836	((Cryptococcus_neoformans_125.91:0.0000010000	Cryptococcus_neoformans_H99:0.0000010000)76.8/93:0.0032996348	(Cryptococcus_neoformans_Bt1:0.00322799	Cryptococcus_neoformans_Bt206:0.00969815	Cryptococcus_neoformans_Bt22:0.00967697	(Cryptococcus_neoformans_PMHc1023.ENR:0.0000010000	Cryptococcus_neoformans_T4:0.0000010000)92/97:0.0129309	Cryptococcus_neoformans_Ftc555-1:0.0032140676)76.4/43:0.0031293651)93.4/82:0.0276629)100/100:0.1406537430	(Cryptococcus_depauperatus_CBS7841:0.0249408440	Cryptococcus_depauperatus_CBS7855:0.0175923438)100/100:0.415452	Cryptococcus_sp._CMW60451:0.269864	(((Cryptococcus_sp._DSM108351:3e-06	(Cryptococcus_sp._DSM108352:2e-06	Cryptococcus_sp._DSM111204:2e-06	Cryptococcus_sp._DSM111205:0.0000010000)90.9/99:0.0063763	Cryptococcus_sp._DSM117830:2e-06	Cryptococcus_sp._NCYC1536:0.0000010000)99.8/100:0.1101791946	(Cryptococcus_sp._DSM109063:0.0718427578	Cryptococcus_sp._OR918:0.0802096693)91.7/97:0.0449644651)100/100:0.2559093699	Kwoniella_shandongensis_CBS12478:0.2616845326)90.6/84:0.112778)100/100:0.2317063781	Cryptococcus_sp._OR849:0.0333489924)92.3/98:0.0253530066	Cryptococcus_floricola_DSM27421:0.0000010000)78.7/97:0.0032483733	Cryptococcus_wingfieldii_CBS7118:0.0032071915)88.5/98:0.0130255505);
(Cryptococcus_amylolentus_CBS6039:0.0000010001	Cryptococcus_amylolentus_CBS6273:0.0000010001	((((((((Cryptococcus_bacillisporus_CA1280:0.0021453860	Cryptococcus_bacillisporus_CA1873:0.0066240146)95.7/100:0.0147002677	(Cryptococcus_decagattii_7685027:0.0034459326	Cryptococcus_decagattii_CBS11687:0.0079083650)99.8/100:0.0356168784)78.2/88:0.0078649597	(Cryptococcus_deuterogattii_CBS10090:0.0071584491	Cryptococcus_deuterogattii_R265:0.0027314240)99.8/100:0.0527739	((Cryptococcus_gattii_E566:0.0181731032	Cryptococcus_gattii_WM276:0.0034148959)91.6/96:0.0213965	(Cryptococcus_sp._MF13:0.0256453033	Cryptococcus_sp._MF34:0.0000010001)94.5/96:0.0213395	(Cryptococcus_tetragattii_CBS11718:0.0613536383	Cryptococcus_tetragattii_IND107:0.0056423378)91.9/97:0.0147499834)84.2/84:0.0160647)99.9/100:0.1783322828	(Cryptococcus_deneoformans_NIH12:0.0109182224	Cryptococcus_deneoformans_NIH433:0.0054880668)100/100:0.191618	((((Cryptococcus_neoformans_125.91:0.0000010001	Cryptococcus_neoformans_H99:0.0000010001)98.1/99:0.0112741	Cryptococcus_neoformans_Bt22:0.00224116	Cryptococcus_neoformans_Ftc555-1:0.0000010001)84.8/56:0.00224429	Cryptococcus_neoformans_Bt206:0.00224783	Cryptococcus_neoformans_Bt1:0.0067631964)78.8/77:0.0049008708	(Cryptococcus_neoformans_PMHc1023.ENR:0.0045082287	Cryptococcus_neoformans_T4:0.0072185124)90.2/98:0.0109821231)97.7/98:0.0922075)100/100:0.8246136823	((((Cryptococcus_sp._DSM108351:0.0098644489	(Cryptococcus_sp._DSM108352:0.0000010001	Cryptococcus_sp._DSM111204:2.0002e-06	(Cryptococcus_sp._DSM111205:0.0000010001	Cryptococcus_sp._DSM117830:0.0073368094)98.2/75:0.0101283)95.3/69:0.0101481780)76.7/68:0.0050644079	Cryptococcus_sp._NCYC1536:0.0000026921)100/100:0.4804723869	(Cryptococcus_sp._DSM109063:0.0759614711	Cryptococcus_sp._OR918:0.0540423754)100/100:0.3096229514)99.7/100:0.3487968216	Kwoniella_shandongensis_CBS12478:0.8370358478)79.3/80:0.0876537921)76.6/74:0.0640181412	((Cryptococcus_depauperatus_CBS7841:0.0105932111	Cryptococcus_depauperatus_CBS7855:0.0000022765)100/100:0.7467959782	Cryptococcus_sp._CMW60451:0.5053502522)97.9/98:0.2804234681)100/100:0.5419084382	Cryptococcus_sp._OR849:0.0506066198)95.7/100:0.0820497335	(Cryptococcus_floricola_DSM27421:0.0311227144	Cryptococcus_wingfieldii_CBS7118:0.0276551006)86.8/94:0.0093633666)85.7/99:0.0079817826);
(Cryptococcus_amylolentus_CBS6039:0.0000010000	Cryptococcus_amylolentus_CBS6273:0.0000010000	(((((Cryptococcus_bacillisporus_CA1280:0.00481974	Cryptococcus_bacillisporus_CA1873:0.00481974	(Cryptococcus_decagattii_7685027:0.0000010000	Cryptococcus_decagattii_CBS11687:0.0000010000)93.1/97:0.0145186	Cryptococcus_sp._MF13:3.6262e-06	((Cryptococcus_deneoformans_NIH12:0.0048055099	Cryptococcus_deneoformans_NIH433:0.0000010000)77.8/86:0.0047910962	(Cryptococcus_neoformans_125.91:0.00483528	Cryptococcus_neoformans_Bt1:0.00483528	Cryptococcus_neoformans_Bt206:0.0096625	Cryptococcus_neoformans_H99:0.00483328	(Cryptococcus_neoformans_PMHc1023.ENR:0.0000010000	Cryptococcus_neoformans_T4:0.0048949543)92.4/94:0.0145583	Cryptococcus_neoformans_Bt22:0.00483128	Cryptococcus_neoformans_Ftc555-1:0.0000021824)88.5/95:0.0097831599)97/89:0.025	(Cryptococcus_gattii_E566:0.0000010000	Cryptococcus_gattii_WM276:0.0000010000)73.5/91:0.00479079	Cryptococcus_tetragattii_CBS11718:4e-06	Cryptococcus_tetragattii_IND107:4e-06	Cryptococcus_sp._MF34:2e-06)79.8/53:0.0047910912	Cryptococcus_deuterogattii_CBS10090:2e-06	Cryptococcus_deuterogattii_R265:2e-06)94/96:0.0900701	Cryptococcus_sp._CMW60451:0.409996	(Cryptococcus_depauperatus_CBS7841:0.0074657891	Cryptococcus_depauperatus_CBS7855:0.0116289230)100/100:0.24409	((((Cryptococcus_sp._DSM108351:2e-06	Cryptococcus_sp._DSM111204:2e-06	Cryptococcus_sp._DSM108352:3e-06	Cryptococcus_sp._NCYC1536:3e-06	Cryptococcus_sp._DSM111205:3e-06	Cryptococcus_sp._DSM117830:3e-06)100/100:0.0607242801	Cryptococcus_sp._DSM109063:0.0127391797)71.2/70:0.0030787371	Cryptococcus_sp._OR918:0.0000020606)98.3/99:0.1111226772	Kwoniella_shandongensis_CBS12478:0.1604418700)87.7/59:0.0705292)100/100:0.149231	Cryptococcus_sp._OR849:0.0248243	Cryptococcus_floricola_DSM27421:0.0000010000)84.1/96:0.0048695371	Cryptococcus_wingfieldii_CBS7118:0.0000010000)90.4/97:0.0098525428);
(Cryptococcus_amylolentus_CBS6039:0.0106857297	Cryptococcus_amylolentus_CBS6273:2e-06	Cryptococcus_wingfieldii_CBS7118:2e-06	((((((Cryptococcus_bacillisporus_CA1280:2e-06	Cryptococcus_bacillisporus_CA1873:2e-06	(Cryptococcus_decagattii_7685027:0.0000010000	Cryptococcus_decagattii_CBS11687:0.0000010000)97.4/100:0.0212091341)73.8/62:0.00518173	Cryptococcus_deuterogattii_CBS10090:4e-06	Cryptococcus_sp._MF13:4e-06	Cryptococcus_sp._MF34:0.00516458	Cryptococcus_deuterogattii_R265:0.0051654216)84.8/65:0.0051734221	Cryptococcus_tetragattii_CBS11718:2e-06	Cryptococcus_tetragattii_IND107:2e-06)77.5/76:0.0052470450	(Cryptococcus_gattii_E566:0.0000010000	Cryptococcus_gattii_WM276:0.0000010000)86.7/96:0.0102978086)94.3/96:0.0264528326	((Cryptococcus_deneoformans_NIH12:0.0000010000	Cryptococcus_deneoformans_NIH433:0.0051333847)97.2/99:0.0267204232	((Cryptococcus_neoformans_125.91:0.0000010000	Cryptococcus_neoformans_H99:0.0000010000)91.4/97:0.00519768	Cryptococcus_neoformans_PMHc1023.ENR:5e-06	Cryptococcus_neoformans_T4:5e-06	Cryptococcus_neoformans_Bt206:3e-06	Cryptococcus_neoformans_Bt1:2e-06	(Cryptococcus_neoformans_Bt22:0.0000010000	Cryptococcus_neoformans_Ftc555-1:0.0000010000)82.8/95:0.0051702811)87.3/88:0.0104806555)71.7/81:0.0057632731)97.5/91:0.131907	(Cryptococcus_depauperatus_CBS7841:0.0000010000	Cryptococcus_depauperatus_CBS7855:0.0050918509)99.6/100:0.211375	(((((Cryptococcus_sp._DSM108351:0.0000010000	Cryptococcus_sp._DSM108352:2e-06	Cryptococcus_sp._DSM111204:2e-06)90.9/98:0.0103617497	Cryptococcus_sp._DSM111205:0.0000010000)84.7/97:0.00505883	Cryptococcus_sp._NCYC1536:2e-06	Cryptococcus_sp._DSM117830:0.0158390860)86.4/91:0.0330212642	(Cryptococcus_sp._DSM109063:0.0791925311	Cryptococcus_sp._OR918:0.0131746112)94.7/99:0.0597600991)94.7/97:0.0990193402	Kwoniella_shandongensis_CBS12478:0.1666185407)96.9/94:0.174084	Cryptococcus_sp._CMW60451:0.1018969759)99.9/100:0.183892	Cryptococcus_sp._OR849:0.0428454	Cryptococcus_floricola_DSM27421:0.015888);
(Cryptococcus_amylolentus_CBS6039:0.0000010000	Cryptococcus_amylolentus_CBS6273:0.0000010000	(((((((((((Cryptococcus_bacillisporus_CA1280:0.0046694028	Cryptococcus_bacillisporus_CA1873:0.0096881686)88/98:0.0047337699	(Cryptococcus_decagattii_7685027:0.0048270636	Cryptococcus_decagattii_CBS11687:0.0046609287)99.1/100:0.0166938286)77/92:0.0031756550	(Cryptococcus_sp._MF13:0.0046938744	Cryptococcus_sp._MF34:0.0000010000)88.8/96:0.0063382948)84.4/86:0.0045553014	((Cryptococcus_gattii_E566:0.0000010000	Cryptococcus_gattii_WM276:0.0000010000)99.8/100:0.0260748473	(Cryptococcus_tetragattii_CBS11718:0.0047062031	Cryptococcus_tetragattii_IND107:0.0047005316)94/98:0.0093860002)73.4/84:0.0025466156)72/75:0.0029706539	(Cryptococcus_deuterogattii_CBS10090:0.0046827889	Cryptococcus_deuterogattii_R265:0.0000010000)99.8/100:0.0336058263)100/100:0.0824121185	((((Cryptococcus_neoformans_125.91:0.0023188153	Cryptococcus_neoformans_H99:0.0000010000)91.3/98:0.0046461269	Cryptococcus_neoformans_Bt1:0.00464297	(Cryptococcus_neoformans_Bt22:0.0000010000	Cryptococcus_neoformans_Ftc555-1:0.0000010000)91.1/98:0.0046414)77.9/85:0.0023259456	Cryptococcus_neoformans_Bt206:0.0093209337)83.8/93:0.0045231343	(Cryptococcus_neoformans_PMHc1023.ENR:0.0046578440	Cryptococcus_neoformans_T4:0.0000010000)91.6/97:0.0071923380)99.9/100:0.0544288917)85.5/91:0.0226590467	(Cryptococcus_deneoformans_NIH12:0.0047022128	Cryptococcus_deneoformans_NIH433:0.0023277598)94.9/97:0.0406062755)100/100:0.477907	(((Cryptococcus_sp._DSM108351:4e-06	Cryptococcus_sp._DSM111205:4e-06	Cryptococcus_sp._DSM108352:4e-06	Cryptococcus_sp._DSM111204:4e-06	Cryptococcus_sp._DSM117830:2e-06	Cryptococcus_sp._NCYC1536:0.0023125022)100/100:0.289501	Cryptococcus_sp._DSM109063:0.0800375	Cryptococcus_sp._OR918:0.0317257977)100/100:0.3095059057	Kwoniella_shandongensis_CBS12478:0.6198943766)87.5/66:0.135072	((Cryptococcus_depauperatus_CBS7841:0.0164003216	Cryptococcus_depauperatus_CBS7855:0.0097524611)100/100:0.4967083502	Cryptococcus_sp._CMW60451:0.3409498622)93.4/97:0.1054288791)100/100:0.5163221660	Cryptococcus_sp._OR849:0.0920054041)99.8/100:0.1435795567	Cryptococcus_floricola_DSM27421:0.0115793323)75.9/87:0.0047510587	Cryptococcus_wingfieldii_CBS7118:0.0320392554)99.9/100:0.0324084360);
(Cryptococcus_amylolentus_CBS6039:0.0023392034	Cryptococcus_amylolentus_CBS6273:0.0000010000	((((((((Cryptococcus_bacillisporus_CA1280:0.0000010000	Cryptococcus_bacillisporus_CA1873:0.0061521449)89.8/95:0.0041206842	(Cryptococcus_decagattii_7685027:0.0000010000	Cryptococcus_decagattii_CBS11687:0.0000010000)95/99:0.0082019650)78.5/85:0.0020313330	(Cryptococcus_gattii_E566:0.0000010000	Cryptococcus_gattii_WM276:0.0000010000)79.7/94:0.00411041	(Cryptococcus_sp._MF13:0.0041093731	Cryptococcus_sp._MF34:0.0040744220)97/98:0.012363)83.4/78:0.00204479	(Cryptococcus_tetragattii_CBS11718:0.0000010000	Cryptococcus_tetragattii_IND107:0.0000010000)98.2/99:0.0102871	(Cryptococcus_deuterogattii_CBS10090:0.0000010000	Cryptococcus_deuterogattii_R265:0.0000010000)90/98:0.0081919428)88.2/80:0.0171183386	((Cryptococcus_deneoformans_NIH12:0.0020521899	Cryptococcus_deneoformans_NIH433:0.0000010000)96.6/100:0.0125728334	((Cryptococcus_neoformans_125.91:0.0000010000	Cryptococcus_neoformans_H99:0.0000010000)77/96:0.00205581	(Cryptococcus_neoformans_Bt22:0.0000010000	Cryptococcus_neoformans_Ftc555-1:0.0000010000)74.6/97:0.00204582	Cryptococcus_neoformans_Bt1:0.00410489	Cryptococcus_neoformans_PMHc1023.ENR:0.00613682	Cryptococcus_neoformans_T4:0.00616241	Cryptococcus_neoformans_Bt206:0.0041055201)81.6/92:0.0039533251)99.3/100:0.0395706382)99.9/100:0.0996511951	((Cryptococcus_depauperatus_CBS7841:0.0050788893	Cryptococcus_depauperatus_CBS7855:0.0122330935)100/100:0.1604597140	Cryptococcus_sp._CMW60451:0.185159	(((Cryptococcus_sp._DSM108351:2e-06	Cryptococcus_sp._DSM111204:4e-06	Cryptococcus_sp._DSM111205:5e-06	Cryptococcus_sp._DSM117830:5e-06	Cryptococcus_sp._NCYC1536:3e-06	Cryptococcus_sp._DSM108352:0.0000010000)98.1/100:0.0425974556	(Cryptococcus_sp._DSM109063:0.0262065431	Cryptococcus_sp._OR918:0.0149391293)91.9/96:0.0257725398)100/100:0.2316213833	Kwoniella_shandongensis_CBS12478:0.2474588948)95.8/94:0.0954387)89.4/74:0.0418583198)100/100:0.2476558265	Cryptococcus_sp._OR849:0.0245030897)97.7/99:0.0428423185	(Cryptococcus_floricola_DSM27421:0.0059809245	Cryptococcus_wingfieldii_CBS7118:0.0089769485)87.9/95:0.0070065172)96.4/100:0.0142678150);
(Cryptococcus_amylolentus_CBS6039:0.0000010068	Cryptococcus_amylolentus_CBS6273:0.0000010068	((((((Cryptococcus_bacillisporus_CA1280:0.00513936	Cryptococcus_sp._MF34:2.0136e-06	Cryptococcus_deuterogattii_CBS10090:0.0051378242)96.2/55:0.0658567	Cryptococcus_neoformans_T4:0.0443687	((((Cryptococcus_bacillisporus_CA1873:0.0000010068	Cryptococcus_gattii_WM276:0.0000010068)76.1/81:0.0062588814	(Cryptococcus_decagattii_7685027:0.0000010068	Cryptococcus_decagattii_CBS11687:0.0194711052)79.2/69:0.0060225225)87.7/53:0.013655	Cryptococcus_neoformans_Bt22:3.0204e-06	Cryptococcus_neoformans_Bt206:2.0136e-06	Cryptococcus_neoformans_Bt1:0.0000010068)89.9/89:0.0246879398	((Cryptococcus_gattii_E566:0.0000010068	Cryptococcus_tetragattii_CBS11718:0.0050499057)96.4/99:0.0262514514	Cryptococcus_neoformans_Ftc555-1:0.0000029195)88.7/94:0.0360833572)88.8/71:0.0722729	Cryptococcus_neoformans_125.91:2.0136e-06	Cryptococcus_neoformans_PMHc1023.ENR:0.0000010068)88.8/50:0.0152175118	((Cryptococcus_deneoformans_NIH12:0.0000010068	Cryptococcus_deneoformans_NIH433:0.0000010068)96.9/100:0.0195195922	(Cryptococcus_deuterogattii_R265:0.0072787	Cryptococcus_tetragattii_IND107:0.0104034	Cryptococcus_sp._MF13:0.0000010068)85.8/45:0.0104879439)87.7/43:0.0084146	Cryptococcus_neoformans_H99:3.2765e-06)97/99:0.0518684456	(((Cryptococcus_depauperatus_CBS7841:0.0069935227	Cryptococcus_depauperatus_CBS7855:0.0000010068)100/100:0.2989171950	Cryptococcus_sp._CMW60451:0.0512510220)96.4/91:0.0809855806	(((Cryptococcus_sp._DSM108351:3.0204e-06	Cryptococcus_sp._DSM117830:3.0204e-06	Cryptococcus_sp._DSM111204:2.0136e-06	Cryptococcus_sp._DSM108352:0.0036465236)81.7/97:0.0036454886	Cryptococcus_sp._DSM111205:2.0136e-06	Cryptococcus_sp._NCYC1536:2.0136e-06)90.3/98:0.0239538066	(Cryptococcus_sp._DSM109063:0.0000010068	Cryptococcus_sp._OR918:0.0054837299)85.6/96:0.0192202633)97.2/100:0.1218	Kwoniella_shandongensis_CBS12478:0.226283)75.2/72:0.0132644020)99.6/100:0.0767750402	Cryptococcus_sp._OR849:0.0255558715)82.6/97:0.0136219978	(Cryptococcus_floricola_DSM27421:0.0036976661	Cryptococcus_wingfieldii_CBS7118:0.0036918826)72.5/94:0.0035915916)87/99:0.0074895752);
(Cryptococcus_amylolentus_CBS6039:0.0000010000	Cryptococcus_amylolentus_CBS6273:0.0017643813	((((((((Cryptococcus_bacillisporus_CA1280:0.0029266797	Cryptococcus_bacillisporus_CA1873:0.0000010000)95.7/99:0.0065765138	(Cryptococcus_decagattii_7685027:0.0014663054	Cryptococcus_decagattii_CBS11687:0.0014293955)95.5/100:0.0067728752)91.7/98:0.0055312788	((Cryptococcus_gattii_E566:0.0000010000	Cryptococcus_gattii_WM276:0.0000010000)100/100:0.0146531	(Cryptococcus_sp._MF13:0.0000010000	Cryptococcus_sp._MF34:0.0028977253)76.7/86:0.0029637	(Cryptococcus_tetragattii_CBS11718:0.0000010000	Cryptococcus_tetragattii_IND107:0.0014768363)94.8/98:0.0057547340)92.5/97:0.0045129117)82.1/85:0.0045333807	(Cryptococcus_deuterogattii_CBS10090:0.0000010000	Cryptococcus_deuterogattii_R265:0.0014472070)99.3/100:0.0145018520)93.9/97:0.0232351947	((Cryptococcus_deneoformans_NIH12:0.0014359256	Cryptococcus_deneoformans_NIH433:0.0000010000)99.5/100:0.0239549455	((((Cryptococcus_neoformans_125.91:0.0014417761	Cryptococcus_neoformans_H99:0.0000010000)86.8/92:0.0014409250	Cryptococcus_neoformans_Bt22:2e-06	Cryptococcus_neoformans_Ftc555-1:2e-06)95.5/99:0.0043402981	Cryptococcus_neoformans_Bt1:0.00144627	Cryptococcus_neoformans_Bt206:0.00144492)95.1/97:0.0058008492	(Cryptococcus_neoformans_PMHc1023.ENR:0.0000010000	Cryptococcus_neoformans_T4:0.0000010000)92.7/97:0.0043622359)95.7/98:0.0101690742)94.1/93:0.0298179847)100/100:0.1951813258	((Cryptococcus_depauperatus_CBS7841:0.0010331068	Cryptococcus_depauperatus_CBS7855:0.0065406055)100/100:0.386013	((((Cryptococcus_sp._DSM108351:0.00154468	Cryptococcus_sp._DSM111204:4e-06	Cryptococcus_sp._DSM117830:3e-06	Cryptococcus_sp._NCYC1536:2e-06	Cryptococcus_sp._DSM108352:0.0000010000)71.5/82:0.0011460607	Cryptococcus_sp._DSM111205:0.0034900052)100/100:0.1232701960	(Cryptococcus_sp._DSM109063:0.0283844858	Cryptococcus_sp._OR918:0.0202299085)93.4/98:0.0363527585)100/100:0.1710282567	Kwoniella_shandongensis_CBS12478:0.2201510541)98.1/98:0.098197	Cryptococcus_sp._CMW60451:0.2299271116)83.6/52:0.0398699151)100/100:0.2697509867	Cryptococcus_sp._OR849:0.0498895412)93.6/97:0.0429404286	(Cryptococcus_floricola_DSM27421:0.0084702461	Cryptococcus_wingfieldii_CBS7118:0.0059083757)81.4/89:0.0079458496)99.4/100:0.0200380059);
(Cryptococcus_amylolentus_CBS6039:0.0000010000	Cryptococcus_amylolentus_CBS6273:0.0000010000	(((((((Cryptococcus_bacillisporus_CA1280:0.00032479	Cryptococcus_bacillisporus_CA1873:0.00032479	(Cryptococcus_decagattii_7685027:0.0016710405	Cryptococcus_decagattii_CBS11687:0.0016698120)99.8/100:0.0205630018)99.5/100:0.0165658	(Cryptococcus_gattii_E566:0.0000010000	Cryptococcus_gattii_WM276:0.0016678469)99.2/99:0.0134819	(Cryptococcus_tetragattii_CBS11718:0.0033341036	Cryptococcus_tetragattii_IND107:0.0050623772)98.2/99:0.013453	(Cryptococcus_deuterogattii_CBS10090:0.0000010000	Cryptococcus_deuterogattii_R265:0.0016608721)99.7/99:0.015153	(Cryptococcus_sp._MF13:0.0520286555	Cryptococcus_sp._MF34:0.0000010000)96.2/98:0.0083790372)96.9/95:0.0346755241	((Cryptococcus_deneoformans_NIH12:0.0052396095	Cryptococcus_deneoformans_NIH433:0.0034604964)99.8/100:0.0449567449	((((Cryptococcus_neoformans_125.91:2e-06	Cryptococcus_neoformans_H99:2e-06	Cryptococcus_neoformans_Bt206:0.0000010000)93.1/97:0.0033074142	Cryptococcus_neoformans_Bt1:0.0000010000)84.2/89:0.0016530491	Cryptococcus_neoformans_Bt22:2e-06	Cryptococcus_neoformans_Ftc555-1:2e-06)77/83:0.0016526562	(Cryptococcus_neoformans_PMHc1023.ENR:0.0000010000	Cryptococcus_neoformans_T4:0.0000010000)75.1/86:0.0016551368)99.5/100:0.0287691128)94.8/96:0.0324945094)100/100:0.1912314730	(((Cryptococcus_depauperatus_CBS7841:0.0096961075	Cryptococcus_depauperatus_CBS7855:0.0191345076)100/100:0.4295593176	Cryptococcus_sp._CMW60451:0.3274701018)97.9/99:0.1037148064	((((Cryptococcus_sp._DSM108351:4e-06	Cryptococcus_sp._DSM117830:5e-06	Cryptococcus_sp._NCYC1536:5e-06	Cryptococcus_sp._DSM111205:3e-06	Cryptococcus_sp._DSM111204:2e-06	Cryptococcus_sp._DSM108352:0.0000010000)100/100:0.0635615173	Cryptococcus_sp._DSM109063:0.0324402469)98.3/100:0.0339794691	Cryptococcus_sp._OR918:0.0046643769)100/100:0.2408897558	Kwoniella_shandongensis_CBS12478:0.4212211149)99.7/100:0.1576939332)87.6/88:0.0718655823)100/100:0.3519228908	Cryptococcus_sp._OR849:0.0190717837)97.3/100:0.0494353853	Cryptococcus_wingfieldii_CBS7118:0.0103514078)73.8/93:0.0020089847	Cryptococcus_floricola_DSM27421:0.0068837872)89.2/96:0.0045141973);
(Cryptococcus_amylolentus_CBS6039:0.0000010000	Cryptococcus_amylolentus_CBS6273:2e-06	((((Cryptococcus_bacillisporus_CA1280:0.00918535	((Cryptococcus_deneoformans_NIH12:0.0000010000	Cryptococcus_deneoformans_NIH433:0.0000010000)92.4/97:0.00915929	(Cryptococcus_neoformans_Bt22:0.0044792404	Cryptococcus_neoformans_Ftc555-1:0.0000010000)79.6/92:0.00447673	(Cryptococcus_neoformans_125.91:0.0000010000	Cryptococcus_neoformans_H99:0.0000010000)91.8/75:0.00448059	Cryptococcus_neoformans_Bt206:4e-06	Cryptococcus_neoformans_PMHc1023.ENR:4e-06	Cryptococcus_neoformans_Bt1:3e-06	Cryptococcus_neoformans_T4:3e-06)97.1/68:0.0181044	Cryptococcus_sp._MF34:0.00452309	(Cryptococcus_decagattii_7685027:0.0000010000	Cryptococcus_decagattii_CBS11687:0.0000010000)88.4/94:0.00905072	(Cryptococcus_tetragattii_CBS11718:0.0000010000	Cryptococcus_tetragattii_IND107:0.0000010000)86.9/94:0.00903675	(Cryptococcus_deuterogattii_CBS10090:0.0000010000	Cryptococcus_deuterogattii_R265:0.0000010000)75.7/91:0.00450362	(Cryptococcus_gattii_E566:0.0000010000	Cryptococcus_gattii_WM276:0.0000010000)91.9/97:0.0136744	Cryptococcus_sp._MF13:4e-06	Cryptococcus_bacillisporus_CA1873:0.0045216170)97.9/98:0.0677226394	Cryptococcus_sp._CMW60451:0.0978398697)87.6/79:0.0746601	(((Cryptococcus_sp._DSM108351:3e-06	Cryptococcus_sp._DSM117830:4e-06	Cryptococcus_sp._NCYC1536:4e-06	(Cryptococcus_sp._DSM108352:0.0000010000	Cryptococcus_sp._DSM111204:0.0000010000)91.7/93:0.00449257	Cryptococcus_sp._DSM111205:0.0044866691)99.7/100:0.052371	Cryptococcus_sp._OR918:0.00591179	Cryptococcus_sp._DSM109063:0.0172447495)99.4/99:0.0971847871	Kwoniella_shandongensis_CBS12478:0.1033014260)99.2/100:0.134719	(Cryptococcus_depauperatus_CBS7841:0.0000010000	Cryptococcus_depauperatus_CBS7855:0.0105553624)99.7/100:0.1269061187)98.2/99:0.0908045819	Cryptococcus_sp._OR849:0.0315822801)89.3/95:0.0262964	(Cryptococcus_floricola_DSM27421:0.0081924018	Cryptococcus_wingfieldii_CBS7118:0.0025523514)74.4/79:0.0030302443);
(Cryptococcus_amylolentus_CBS6039:0.0000010000	Cryptococcus_amylolentus_CBS6273:0.0000010000	(((((((((Cryptococcus_bacillisporus_CA1280:0.0034054591	Cryptococcus_bacillisporus_CA1873:0.0000010000)87.2/94:0.0068510962	(Cryptococcus_decagattii_7685027:0.0000010000	Cryptococcus_decagattii_CBS11687:0.0000010000)96/100:0.0172148793)96.6/99:0.0175567	((Cryptococcus_deuterogattii_CBS10090:0.0043945361	Cryptococcus_deuterogattii_R265:0.0061653096)89.6/97:0.0130015710	(Cryptococcus_gattii_E566:0.0000010000	Cryptococcus_gattii_WM276:0.0000010000)93.5/99:0.016975	(Cryptococcus_tetragattii_CBS11718:0.0034479448	Cryptococcus_tetragattii_IND107:0.0000010000)87.4/97:0.0109584)74.7/68:0.00392162	(Cryptococcus_sp._MF13:0.0000010000	Cryptococcus_sp._MF34:0.0034255036)95.9/100:0.0174044120)91.7/98:0.0224815766	((Cryptococcus_deneoformans_NIH12:0.0034408738	Cryptococcus_deneoformans_NIH433:0.0000010000)84.6/95:0.0092061290	((((Cryptococcus_neoformans_125.91:0.0000010000	Cryptococcus_neoformans_H99:0.0000010000)92.1/97:0.00344544	Cryptococcus_neoformans_Ftc555-1:2e-06	Cryptococcus_neoformans_Bt22:0.0000010000)77.6/88:0.0034488434	(Cryptococcus_neoformans_Bt1:0.0034343110	Cryptococcus_neoformans_Bt206:0.0000010000)79.4/90:0.0034380530)79.1/95:0.0034277332	Cryptococcus_neoformans_PMHc1023.ENR:2e-06	Cryptococcus_neoformans_T4:2e-06)99.5/100:0.0365952941)95.5/96:0.0279599782)99.2/100:0.0908124897	(Cryptococcus_depauperatus_CBS7841:0.0000010000	Cryptococcus_depauperatus_CBS7855:0.0068178282)100/100:0.2255576567)79.3/86:0.0172784011	Cryptococcus_sp._CMW60451:0.2574685197)72/84:0.0190586652	(((Cryptococcus_sp._DSM108351:0.0068745824	((Cryptococcus_sp._DSM108352:3e-06	Cryptococcus_sp._DSM117830:3e-06	Cryptococcus_sp._DSM111204:2e-06	Cryptococcus_sp._NCYC1536:0.0034102374)78.5/93:0.0034205849	Cryptococcus_sp._DSM111205:0.0034120164)74.5/94:0.0033975665)99.5/100:0.0651067566	Cryptococcus_sp._DSM109063:0.0372323	Cryptococcus_sp._OR918:0.0274298)98.3/99:0.0738574206	Kwoniella_shandongensis_CBS12478:0.2650937309)90.6/91:0.0577163504)100/100:0.1511354746	Cryptococcus_sp._OR849:0.0552974080)90.7/98:0.0201099768	(Cryptococcus_floricola_DSM27421:0.0238387280	Cryptococcus_wingfieldii_CBS7118:0.0026234887)82.5/89:0.0078624418)90.2/98:0.0101885976);
(Cryptococcus_amylolentus_CBS6039:0.0000009993	Cryptococcus_amylolentus_CBS6273:0.0000009993	(((((((((Cryptococcus_bacillisporus_CA1280:0.0089301156	Cryptococcus_bacillisporus_CA1873:0.0022328658)99.3/100:0.0112289914	(Cryptococcus_decagattii_7685027:0.0054045068	Cryptococcus_decagattii_CBS11687:0.0234131432)100/100:0.0240703510)99.4/100:0.0127953799	((Cryptococcus_gattii_E566:0.0011077879	Cryptococcus_gattii_WM276:0.0000009993)100/100:0.0252506823	(Cryptococcus_sp._MF13:0.0021655519	Cryptococcus_sp._MF34:0.0045411001)99.7/100:0.0164347	(Cryptococcus_tetragattii_CBS11718:0.0033332995	Cryptococcus_tetragattii_IND107:0.0033312266)99.6/100:0.0109503)98.8/100:0.0110883316)87.9/94:0.0063702879	(Cryptococcus_deuterogattii_CBS10090:0.0032687143	Cryptococcus_deuterogattii_R265:0.0022656759)100/100:0.0241124464)99.8/100:0.1091921080	(Cryptococcus_deneoformans_NIH12:0.0065878075	Cryptococcus_deneoformans_NIH433:0.0033160019)100/100:0.0983341	(((Cryptococcus_neoformans_125.91:0.0010762010	Cryptococcus_neoformans_H99:0.0021533299)79.6/95:0.0024880773	(Cryptococcus_neoformans_Bt1:0.0053966972	Cryptococcus_neoformans_Bt206:0.0032580728)97.7/99:0.0116028	(Cryptococcus_neoformans_Bt22:0.0010764204	Cryptococcus_neoformans_Ftc555-1:0.0000009993)92.9/98:0.00898697)89.8/90:0.0040973356	(Cryptococcus_neoformans_PMHc1023.ENR:0.0000009993	Cryptococcus_neoformans_T4:0.0000009993)92.5/98:0.0053405460)100/99:0.108936)100/100:0.6048071303	((Cryptococcus_depauperatus_CBS7841:0.0119661249	Cryptococcus_depauperatus_CBS7855:0.0098953175)100/100:1.0391743915	Cryptococcus_sp._CMW60451:0.5660814304)90.1/93:0.1064490672)81.4/66:0.0591139480	((((Cryptococcus_sp._DSM108351:0.00697422	Cryptococcus_sp._DSM117830:3.0851e-06	Cryptococcus_sp._NCYC1536:0.0010642138)80.9/83:0.0023451598	((Cryptococcus_sp._DSM108352:0.0000009993	Cryptococcus_sp._DSM111204:0.0000009993)77.2/98:0.0010266210	Cryptococcus_sp._DSM111205:0.0010252980)75.8/91:0.0009981113)100/100:0.2573157298	(Cryptococcus_sp._DSM109063:0.0453853922	Cryptococcus_sp._OR918:0.0298993681)99/100:0.1117268521)100/100:0.3923492202	Kwoniella_shandongensis_CBS12478:0.9033976689)97.1/82:0.1476035483)100/100:0.5140161803	Cryptococcus_sp._OR849:0.1483011179)100/100:0.165934	Cryptococcus_floricola_DSM27421:0.0218292	Cryptococcus_wingfieldii_CBS7118:0.0130305103)100/100:0.0212565920);
(Cryptococcus_amylolentus_CBS6039:0.0000010005	Cryptococcus_amylolentus_CBS6273:0.0000010005	((((((((((Cryptococcus_bacillisporus_CA1280:0.0065155562	Cryptococcus_bacillisporus_CA1873:0.0064428308)74/91:0.0041500189	(Cryptococcus_decagattii_7685027:0.0068074640	Cryptococcus_decagattii_CBS11687:0.0034225584)100/100:0.0422712912)99.1/99:0.0284916	(Cryptococcus_tetragattii_CBS11718:0.0032373674	Cryptococcus_tetragattii_IND107:0.0031580894)99.7/100:0.0326888	(Cryptococcus_sp._MF13:0.0000010005	Cryptococcus_sp._MF34:0.0000010005)99.6/100:0.0195156581)75.6/57:0.0032314469	(Cryptococcus_gattii_E566:0.0000010005	Cryptococcus_gattii_WM276:0.0000010005)90.4/97:0.0096582962)95.9/95:0.0278546057	(Cryptococcus_deuterogattii_CBS10090:0.0000010005	Cryptococcus_deuterogattii_R265:0.0000010005)93.9/99:0.0218805752)89.5/95:0.0543448655	((Cryptococcus_deneoformans_NIH12:0.0056665985	Cryptococcus_deneoformans_NIH433:0.0043776634)99.5/100:0.0661558765	((((Cryptococcus_neoformans_125.91:0.0000010005	Cryptococcus_neoformans_H99:0.0033129353)90.7/95:0.0066427441	Cryptococcus_neoformans_Bt1:0.0100222741)74.9/87:0.00333392	Cryptococcus_neoformans_Bt206:2.001e-06	(Cryptococcus_neoformans_Bt22:0.0000010005	Cryptococcus_neoformans_Ftc555-1:0.0000010005)90.5/95:0.0066416640)90.9/97:0.0102290061	(Cryptococcus_neoformans_PMHc1023.ENR:0.0000010005	Cryptococcus_neoformans_T4:0.0000010005)89.1/94:0.0098112870)100/100:0.0976236210)95.6/98:0.0893722332)100/100:0.605225	(Cryptococcus_depauperatus_CBS7841:0.0000010005	Cryptococcus_depauperatus_CBS7855:0.0048462516)100/100:1.02775	Cryptococcus_sp._CMW60451:0.676837	(((Cryptococcus_sp._DSM108351:3.0015e-06	Cryptococcus_sp._NCYC1536:3.0015e-06	Cryptococcus_sp._DSM108352:4.002e-06	Cryptococcus_sp._DSM111204:4.002e-06	Cryptococcus_sp._DSM111205:3.0015e-06	Cryptococcus_sp._DSM117830:0.0046159214)100/100:0.322377	Cryptococcus_sp._OR918:0.0757763	Cryptococcus_sp._DSM109063:0.0446872736)99.9/100:0.5135521639	Kwoniella_shandongensis_CBS12478:0.5833396635)90/95:0.2018241779)100/100:0.7928950569	Cryptococcus_sp._OR849:0.1118669290)90.4/79:0.0772218521	Cryptococcus_floricola_DSM27421:0.0130658184)76.6/69:0.0041864129	Cryptococcus_wingfieldii_CBS7118:0.0132481069)100/98:0.0577541736);
(Cryptococcus_amylolentus_CBS6039:0.0000010000	Cryptococcus_amylolentus_CBS6273:0.0017506461	(((((((Cryptococcus_bacillisporus_CA1280:0.00172997	Cryptococcus_bacillisporus_CA1873:3.2675e-06	(Cryptococcus_decagattii_7685027:0.0023288894	Cryptococcus_decagattii_CBS11687:0.0021260464)99.4/100:0.0188049095)89.5/91:0.0042161595	((Cryptococcus_deuterogattii_CBS10090:0.0017207533	Cryptococcus_deuterogattii_R265:0.0000010000)99.7/100:0.0158398014	(Cryptococcus_gattii_E566:0.0055072331	Cryptococcus_gattii_WM276:0.0017493406)97.5/100:0.011033	(Cryptococcus_sp._MF13:0.0000010000	Cryptococcus_sp._MF34:0.0046166627)78.7/88:0.00406091	(Cryptococcus_tetragattii_CBS11718:0.0000010000	Cryptococcus_tetragattii_IND107:0.0058541621)79.8/95:0.00348746)87.6/82:0.0045155931)96.9/98:0.0372365367	((Cryptococcus_deneoformans_NIH12:0.0017215224	Cryptococcus_deneoformans_NIH433:0.0017511214)100/100:0.0490788285	(((Cryptococcus_neoformans_125.91:0.0000010000	Cryptococcus_neoformans_H99:0.0000010000)76.9/93:0.0017341243	Cryptococcus_neoformans_Bt206:0.0034791528)77.5/84:0.00274673	Cryptococcus_neoformans_Bt1:0.00273807	(Cryptococcus_neoformans_Bt22:0.0000010000	Cryptococcus_neoformans_Ftc555-1:0.0000010000)84.8/95:0.00273748	(Cryptococcus_neoformans_PMHc1023.ENR:0.0000010000	Cryptococcus_neoformans_T4:0.0000010000)97.8/100:0.0111576180)94.8/89:0.0161619185)99.5/100:0.0433396397)100/100:0.17769	(Cryptococcus_depauperatus_CBS7841:0.0000022242	Cryptococcus_depauperatus_CBS7855:0.0052650603)100/100:0.328371	(Cryptococcus_sp._CMW60451:0.2287756541	(((((Cryptococcus_sp._DSM108351:0.0000010000	Cryptococcus_sp._DSM117830:0.0059480028)100/100:0.0317965520	Cryptococcus_sp._NCYC1536:0.0000010000)74.8/90:0.0018916841	(Cryptococcus_sp._DSM108352:0.0000010000	Cryptococcus_sp._DSM111204:2e-06	Cryptococcus_sp._DSM111205:2e-06)70.7/74:0.0014892645)100/100:0.1068895636	(Cryptococcus_sp._DSM109063:0.0476308301	Cryptococcus_sp._OR918:0.0347400930)96.4/96:0.0470703675)100/100:0.1307963341	Kwoniella_shandongensis_CBS12478:0.1926603939)99.4/100:0.1043892947)93.1/60:0.0565665820)100/100:0.1951720713	Cryptococcus_sp._OR849:0.0588173382)96/96:0.0402216274	Cryptococcus_floricola_DSM27421:0.0054350998)71.4/81:0.0053531301	Cryptococcus_wingfieldii_CBS7118:0.0181894021)99.7/100:0.0233010440);
(Cryptococcus_amylolentus_CBS6039:0.0000010000	Cryptococcus_amylolentus_CBS6273:0.0021999420	((((((((((Cryptococcus_bacillisporus_CA1280:0.0030662585	Cryptococcus_bacillisporus_CA1873:0.0000010000)74.5/99:0.0010707056	(Cryptococcus_decagattii_7685027:0.0000010000	Cryptococcus_decagattii_CBS11687:0.0030701950)100/100:0.0155362894)97.8/100:0.0061221735	(Cryptococcus_gattii_E566:0.0010208607	Cryptococcus_gattii_WM276:0.0000010000)99.3/100:0.0082762680)78.5/91:0.0016837889	(Cryptococcus_deuterogattii_CBS10090:0.0000010000	Cryptococcus_deuterogattii_R265:0.0010193239)100/100:0.0193028	(Cryptococcus_tetragattii_CBS11718:0.0030597425	Cryptococcus_tetragattii_IND107:0.0010204612)84.2/97:0.00447158)85.7/89:0.0026330909	(Cryptococcus_sp._MF13:0.0000010000	Cryptococcus_sp._MF34:0.0000010000)99.4/100:0.0101826565)99.7/100:0.0394574374	(Cryptococcus_deneoformans_NIH12:0.0030643161	Cryptococcus_deneoformans_NIH433:0.0051205474)99.8/100:0.0338597	(Cryptococcus_neoformans_125.91:0.0032675724	((Cryptococcus_neoformans_Bt1:0.00618861	Cryptococcus_neoformans_Bt206:0.00103031	(Cryptococcus_neoformans_Bt22:0.0000010000	Cryptococcus_neoformans_Ftc555-1:0.0000010000)91.3/98:0.00205803	Cryptococcus_neoformans_H99:0.0041253702)85.8/74:0.0030974884	(Cryptococcus_neoformans_PMHc1023.ENR:0.0000010000	Cryptococcus_neoformans_T4:0.0000010000)99.9/100:0.0093207477)92.8/97:0.0039359832)96.4/100:0.0245043)100/100:0.2138930885	Cryptococcus_sp._CMW60451:0.2357140672)91.5/78:0.0988883	(Cryptococcus_depauperatus_CBS7841:0.0052982070	Cryptococcus_depauperatus_CBS7855:0.0046918856)100/100:0.337091	((((Cryptococcus_sp._DSM108351:0.0000010000	Cryptococcus_sp._NCYC1536:0.0000010000)93.3/99:0.00231374	Cryptococcus_sp._DSM111205:0.00115422	(Cryptococcus_sp._DSM108352:2e-06	Cryptococcus_sp._DSM117830:2e-06	Cryptococcus_sp._DSM111204:0.0000010000)77.5/90:0.0011521683)99.5/100:0.0842451854	(Cryptococcus_sp._DSM109063:0.0352431876	Cryptococcus_sp._OR918:0.0294274010)71.5/84:0.0348618093)100/100:0.9890500029	Kwoniella_shandongensis_CBS12478:0.1961798475)97.1/99:0.1099268915)100/100:0.2419811031	Cryptococcus_sp._OR849:0.2231430674)99.9/100:0.1027070016	Cryptococcus_floricola_DSM27421:0.0182968	Cryptococcus_wingfieldii_CBS7118:0.0103925)100/100:0.0234128478);
(Cryptococcus_amylolentus_CBS6039:0.0000010000	Cryptococcus_amylolentus_CBS6273:0.0000010000	((((((((Cryptococcus_bacillisporus_CA1280:0.0022821854	Cryptococcus_bacillisporus_CA1873:0.0000010000)73.9/88:0.0023019598	(Cryptococcus_decagattii_7685027:0.0000010000	Cryptococcus_decagattii_CBS11687:0.0000010000)99.5/100:0.0161506007)89.2/96:0.00456726	(Cryptococcus_deuterogattii_CBS10090:0.0025931076	Cryptococcus_deuterogattii_R265:0.0000010000)99.8/100:0.0185026	(Cryptococcus_sp._MF13:0.0022771376	Cryptococcus_sp._MF34:0.0000010000)97.8/100:0.0160663	(Cryptococcus_tetragattii_CBS11718:0.0045732998	Cryptococcus_tetragattii_IND107:0.0022843232)97.8/100:0.0114839794)71.8/73:0.0035173248	(Cryptococcus_gattii_E566:0.0000010000	Cryptococcus_gattii_WM276:0.0000010000)86.4/93:0.0056456487)97.7/98:0.0397280849	((Cryptococcus_deneoformans_NIH12:0.0018782007	Cryptococcus_deneoformans_NIH433:0.0000010000)97.4/100:0.0363090412	((((Cryptococcus_neoformans_125.91:0.0000010000	Cryptococcus_neoformans_H99:0.0000010000)89.3/97:0.0053898858	Cryptococcus_neoformans_Bt1:0.0027032534)78.1/90:0.00269636	Cryptococcus_neoformans_Bt206:3e-06	Cryptococcus_neoformans_Ftc555-1:3e-06	Cryptococcus_neoformans_Bt22:0.0053936346)87/95:0.0053681058	(Cryptococcus_neoformans_PMHc1023.ENR:0.0000010000	Cryptococcus_neoformans_T4:0.0000010000)76.5/88:0.0027157867)99.5/100:0.0376316792)83.5/91:0.0147791041)100/100:0.2668262569	(Cryptococcus_depauperatus_CBS7841:0.0000016231	Cryptococcus_depauperatus_CBS7855:0.0081814084)100/100:0.558032	Cryptococcus_sp._CMW60451:0.585279	(((Cryptococcus_sp._DSM108351:0.0000010000	Cryptococcus_sp._DSM108352:3e-06	Cryptococcus_sp._DSM111204:5e-06	Cryptococcus_sp._DSM111205:5e-06	Cryptococcus_sp._NCYC1536:4e-06	Cryptococcus_sp._DSM117830:2e-06)99.9/100:0.0853123952	(Cryptococcus_sp._DSM109063:0.0306364871	Cryptococcus_sp._OR918:0.0416331674)94.3/97:0.0503931262)100/100:0.2225576069	Kwoniella_shandongensis_CBS12478:0.5739044741)98.3/99:0.166567)100/100:0.3910842795	Cryptococcus_sp._OR849:0.0868085903)99.6/100:0.1170499211	(Cryptococcus_floricola_DSM27421:0.0252093240	Cryptococcus_wingfieldii_CBS7118:0.0159488793)80.2/97:0.0075464313)99.2/100:0.0269327400);
(Cryptococcus_amylolentus_CBS6039:0.0074436165	(((Cryptococcus_amylolentus_CBS6273:0.0089678425	Cryptococcus_floricola_DSM27421:0.0145525810)99.6/100:0.0894954791	Cryptococcus_sp._OR849:0.0798833752)100/100:0.3053181638	((((Cryptococcus_bacillisporus_CA1280:0.00773596	Cryptococcus_bacillisporus_CA1873:0.00699128	(Cryptococcus_decagattii_7685027:0.0012912214	Cryptococcus_decagattii_CBS11687:0.0012942767)84.2/91:0.0027074636)95.2/99:0.00736528	(Cryptococcus_gattii_E566:0.0105434817	(Cryptococcus_gattii_WM276:0.0039573685	Cryptococcus_tetragattii_IND107:0.0066182889)72.6/93:0.00129876	(Cryptococcus_sp._MF13:0.0000010018	Cryptococcus_sp._MF34:0.0000010018)84.9/98:0.001307)98.9/100:0.00883711	Cryptococcus_tetragattii_CBS11718:0.00484404	(Cryptococcus_deuterogattii_CBS10090:0.0065716336	Cryptococcus_deuterogattii_R265:0.0039342433)74.7/87:0.0016664628)98.4/96:0.0251026733	((Cryptococcus_deneoformans_NIH12:0.0017444001	Cryptococcus_deneoformans_NIH433:0.0024947561)99.8/100:0.0203240636	(((Cryptococcus_neoformans_125.91:0.0000010018	Cryptococcus_neoformans_Ftc555-1:0.0012955817)93.3/100:0.0039697033	Cryptococcus_neoformans_Bt206:0.0012388341)98.9/100:0.0119470532	(((Cryptococcus_neoformans_Bt1:0.0026269467	Cryptococcus_neoformans_Bt22:0.0013122761)78.9/98:0.0013089967	Cryptococcus_neoformans_H99:0.0000010018)77/98:0.0012946813	(Cryptococcus_neoformans_PMHc1023.ENR:0.0000010018	Cryptococcus_neoformans_T4:0.0000010018)76.7/99:0.0013318147)99.9/100:0.0172955161)91.9/98:0.0088431326)94.2/99:0.0187887040)97.4/97:0.111335	(Cryptococcus_depauperatus_CBS7841:0.0000021757	Cryptococcus_depauperatus_CBS7855:0.0094042672)100/100:0.593718	Cryptococcus_sp._CMW60451:0.754209	(((Cryptococcus_sp._DSM108351:3.0054e-06	Cryptococcus_sp._NCYC1536:3.0054e-06	Cryptococcus_sp._DSM117830:0.00151252	(Cryptococcus_sp._DSM108352:2.0036e-06	Cryptococcus_sp._DSM111204:2.0036e-06	Cryptococcus_sp._DSM111205:0.0000010018)80/93:0.0015093926)99.9/100:0.0442567960	Cryptococcus_sp._DSM109063:0.0174911	Cryptococcus_sp._OR918:0.0147659)97.2/97:0.0637466769	Kwoniella_shandongensis_CBS12478:0.2388527269)98.8/100:0.1046494824)96.5/95:0.1106445629)100/100:0.3033742842	Cryptococcus_wingfieldii_CBS7118:0.0065951798);
(Cryptococcus_amylolentus_CBS6039:0.0243243260	Cryptococcus_amylolentus_CBS6273:0.0096774872	(((((((((Cryptococcus_bacillisporus_CA1280:0.0000010000	Cryptococcus_bacillisporus_CA1873:0.0000010000)93.4/98:0.0036557286	(Cryptococcus_gattii_E566:0.0000010000	Cryptococcus_gattii_WM276:0.0000010000)98.1/100:0.0060994827)77.9/76:0.0012147141	((Cryptococcus_sp._MF13:0.0000010000	Cryptococcus_sp._MF34:0.0012133785)99.9/97:0.0110401683	(Cryptococcus_tetragattii_CBS11718:0.0012075943	Cryptococcus_tetragattii_IND107:0.0000010000)94.8/100:0.0049133389)76.8/44:0.0011685107)77.5/43:0.00190833	(Cryptococcus_decagattii_7685027:0.0000010000	Cryptococcus_decagattii_CBS11687:0.0024314733)98.8/99:0.00801702	(Cryptococcus_deuterogattii_CBS10090:0.0000010000	Cryptococcus_deuterogattii_R265:0.0012099741)99.2/100:0.0102771867)92.7/80:0.0179546546	(Cryptococcus_deneoformans_NIH12:0.0000010000	Cryptococcus_deneoformans_NIH433:0.0012216041)96.9/98:0.0217597	((Cryptococcus_neoformans_125.91:0.0000010000	Cryptococcus_neoformans_H99:0.0012088408)96.8/100:0.00364176	(Cryptococcus_neoformans_PMHc1023.ENR:0.0000010000	Cryptococcus_neoformans_T4:0.0000010000)92.2/98:0.00242804	((Cryptococcus_neoformans_Bt1:0.0000010000	Cryptococcus_neoformans_Bt206:0.0012133662)77.4/83:0.0012156369	(Cryptococcus_neoformans_Bt22:0.0024264774	Cryptococcus_neoformans_Ftc555-1:0.0000010000)94.6/99:0.0036463497)87.5/83:0.0024253184)95.9/81:0.0225778)100/100:0.1716953307	(((Cryptococcus_sp._DSM108351:5e-06	Cryptococcus_sp._DSM111204:5e-06	Cryptococcus_sp._DSM108352:4e-06	Cryptococcus_sp._DSM117830:0.00123044	Cryptococcus_sp._DSM111205:2e-06	Cryptococcus_sp._NCYC1536:0.0012284950)99.6/100:0.0396165398	(Cryptococcus_sp._DSM109063:0.0393498261	Cryptococcus_sp._OR918:0.0326073735)92.2/99:0.0165813067)100/100:0.0981870895	Kwoniella_shandongensis_CBS12478:0.1250722515)99.6/100:0.1068958726)93.8/95:0.0878359283	((Cryptococcus_depauperatus_CBS7841:0.0094588499	Cryptococcus_depauperatus_CBS7855:0.0087024532)100/100:0.5769913992	Cryptococcus_sp._CMW60451:0.3952896041)98.9/100:0.1563341377)100/100:0.3296515929	Cryptococcus_sp._OR849:0.0834630906)99.9/100:0.0949618489	(Cryptococcus_floricola_DSM27421:0.0078266051	Cryptococcus_wingfieldii_CBS7118:0.0172373581)93.4/74:0.0069264512)88.2/73:0.0067608617);
(Cryptococcus_amylolentus_CBS6039:0.0030229152	Cryptococcus_amylolentus_CBS6273:0.0061163955	(((((((((Cryptococcus_bacillisporus_CA1280:0.0014340890	Cryptococcus_bacillisporus_CA1873:0.0000010000)93.1/96:0.00429605	Cryptococcus_tetragattii_IND107:0.00286455	Cryptococcus_decagattii_7685027:0.00143456	Cryptococcus_tetragattii_CBS11718:0.00143456	Cryptococcus_decagattii_CBS11687:0.00143356	(Cryptococcus_sp._MF13:0.0014336964	Cryptococcus_sp._MF34:0.0000010000)96.3/96:0.00718174	(Cryptococcus_gattii_E566:0.0000010000	Cryptococcus_gattii_WM276:0.0000010000)77.7/86:0.0014344265)80.6/67:0.0025162148	(Cryptococcus_deuterogattii_CBS10090:0.0000010000	Cryptococcus_deuterogattii_R265:0.0000010000)88.3/98:0.0040865522)93.2/87:0.0063384159	(Cryptococcus_neoformans_125.91:5e-06	Cryptococcus_neoformans_H99:0.00143503	Cryptococcus_neoformans_Bt22:6e-06	Cryptococcus_neoformans_T4:6e-06	Cryptococcus_neoformans_Ftc555-1:5e-06	Cryptococcus_neoformans_Bt206:3e-06	Cryptococcus_neoformans_PMHc1023.ENR:2e-06	Cryptococcus_neoformans_Bt1:0.0028686947)93.9/98:0.0057782009)90.7/87:0.0102124901	(Cryptococcus_deneoformans_NIH12:0.0028418514	Cryptococcus_deneoformans_NIH433:0.0000010000)90.5/95:0.0086618967)100/100:0.1465173113	((Cryptococcus_depauperatus_CBS7841:0.0000025651	Cryptococcus_depauperatus_CBS7855:0.0028382975)100/100:0.2132887604	Cryptococcus_sp._CMW60451:0.2375436900)99.9/100:0.146648	((((Cryptococcus_sp._DSM108351:0.0014918396	Cryptococcus_sp._DSM111205:2e-06	Cryptococcus_sp._NCYC1536:2e-06)82.2/93:0.0014901302	Cryptococcus_sp._DSM108352:3e-06	Cryptococcus_sp._DSM111204:3e-06	Cryptococcus_sp._DSM117830:2e-06)96.2/98:0.0190831456	Cryptococcus_sp._DSM109063:0.0157061	Cryptococcus_sp._OR918:0.0111248)100/100:0.2471197120	Kwoniella_shandongensis_CBS12478:0.2196324373)99.8/99:0.114832)100/100:0.2687816572	Cryptococcus_sp._OR849:0.0219168419)98.8/100:0.0436677359	Cryptococcus_wingfieldii_CBS7118:0.0077744041)75.8/86:0.0014682768	Cryptococcus_floricola_DSM27421:0.0107085382)95.2/99:0.0061541168);
(Cryptococcus_amylolentus_CBS6039:0.0137812265	Cryptococcus_amylolentus_CBS6273:0.0054525361	((((((Cryptococcus_bacillisporus_CA1280:2.0056e-06	Cryptococcus_decagattii_7685027:2.0056e-06	(Cryptococcus_deuterogattii_R265:0.0081933968	(Cryptococcus_gattii_WM276:0.0137958684	(Cryptococcus_sp._MF13:0.0000010028	Cryptococcus_sp._MF34:0.0000010028)92/97:0.00272842	Cryptococcus_tetragattii_IND107:2.0056e-06)75.9/92:0.0027117598)78/88:0.0027179880)99.1/100:0.0296014891	(Cryptococcus_deneoformans_NIH12:0.0026805011	Cryptococcus_deneoformans_NIH433:0.0026862110)99.3/100:0.0245417	((Cryptococcus_neoformans_Bt1:0.0000010028	Cryptococcus_neoformans_Bt22:0.0026781103)89.3/97:0.0053785471	Cryptococcus_neoformans_H99:3.0084e-06	Cryptococcus_neoformans_PMHc1023.ENR:3.0084e-06	Cryptococcus_neoformans_T4:2.0056e-06)85.4/90:0.00903182)99.3/100:0.0631605781	((((Cryptococcus_bacillisporus_CA1873:0.0063108832	Cryptococcus_decagattii_CBS11687:0.0054859380)93.2/98:0.00829103	Cryptococcus_gattii_E566:0.00551152	Cryptococcus_deuterogattii_CBS10090:0.0166769006)93.9/93:0.0145028557	Cryptococcus_tetragattii_CBS11718:0.0139209262)99.2/100:0.0433446496	(Cryptococcus_neoformans_125.91:2.0056e-06	Cryptococcus_neoformans_Ftc555-1:2.0056e-06	Cryptococcus_neoformans_Bt206:0.0027568349)95.5/98:0.0244017485)99.6/100:0.0658549251)98.4/99:0.0734058052	(((Cryptococcus_depauperatus_CBS7841:0.0000010028	Cryptococcus_depauperatus_CBS7855:0.0027762397)100/100:0.1104105857	Cryptococcus_sp._CMW60451:0.1687027712)79.3/74:0.0229281689	(((Cryptococcus_sp._DSM108351:3.0084e-06	Cryptococcus_sp._DSM108352:5.014e-06	Cryptococcus_sp._DSM111204:5.014e-06	Cryptococcus_sp._DSM117830:4.0112e-06	Cryptococcus_sp._NCYC1536:2.0056e-06	Cryptococcus_sp._DSM111205:0.0000010028)87.7/92:0.0108233873	(Cryptococcus_sp._DSM109063:0.0093526600	Cryptococcus_sp._OR918:0.0045665223)93.3/96:0.0155509557)91.2/92:0.0193985348	Kwoniella_shandongensis_CBS12478:0.1106216667)99.6/100:0.0753838873)75.7/72:0.0374444927)100/100:0.2893382966	Cryptococcus_floricola_DSM27421:0.0136067961)80.5/59:0.0119872269	(Cryptococcus_sp._OR849:0.0961578064	Cryptococcus_wingfieldii_CBS7118:0.0000022530)84.2/50:0.0055144119)85.4/81:0.0054357741);
(Cryptococcus_amylolentus_CBS6039:0.0427215111	(((Cryptococcus_amylolentus_CBS6273:0.0318263313	Cryptococcus_floricola_DSM27421:0.0313615200)100/100:0.2850674453	Cryptococcus_sp._OR849:0.2688985435)98.8/100:0.1177745658	(((((((Cryptococcus_bacillisporus_CA1280:0.0151734304	Cryptococcus_decagattii_7685027:0.0183981400)99.9/100:0.0182907329	(Cryptococcus_gattii_WM276:0.00961774	(Cryptococcus_sp._MF13:0.0022919859	Cryptococcus_sp._MF34:0.0010572851)99.6/100:0.00961606	Cryptococcus_tetragattii_IND107:0.0139268634)100/100:0.0212056833)98.5/99:0.0194467258	Cryptococcus_deuterogattii_R265:0.0304475097)70.2/81:0.0115493199	((((Cryptococcus_bacillisporus_CA1873:0.0186343744	Cryptococcus_decagattii_CBS11687:0.0147469277)100/83:0.0221941491	Cryptococcus_gattii_E566:0.0285199037)90.9/80:0.0043897738	Cryptococcus_deuterogattii_CBS10090:0.0355478743)75.1/72:0.0014342575	Cryptococcus_tetragattii_CBS11718:0.0280171012)100/100:0.0368252374)100/100:0.0787881741	((Cryptococcus_deneoformans_NIH12:0.0143994870	Cryptococcus_deneoformans_NIH433:0.0150962177)100/100:0.0789831928	((Cryptococcus_neoformans_125.91:0.00129619	Cryptococcus_neoformans_Ftc555-1:0.00129821	Cryptococcus_neoformans_Bt206:0.0051603464)100/100:0.0892747408	((Cryptococcus_neoformans_Bt1:0.0021205504	Cryptococcus_neoformans_Bt22:0.00852482	Cryptococcus_neoformans_H99:0.00106103)86.3/93:0.0028983584	(Cryptococcus_neoformans_PMHc1023.ENR:0.0000010011	Cryptococcus_neoformans_T4:0.0000010011)98.5/100:0.0120875090)100/100:0.0395012468)92.3/96:0.0180032677)99.6/100:0.0459145603)100/100:0.1965218114	((((Cryptococcus_sp._DSM108351:0.0042169283	Cryptococcus_sp._NCYC1536:0.0010605941)81.6/79:0.0023706304	(((Cryptococcus_sp._DSM108352:0.0000010011	Cryptococcus_sp._DSM111204:0.0000010011)86.8/98:0.0010532753	Cryptococcus_sp._DSM111205:0.0000010011)78.5/93:0.0010613619	Cryptococcus_sp._DSM117830:0.0010448188)70.7/78:0.0008015649)99.9/100:0.0606784863	(Cryptococcus_sp._DSM109063:0.0149025044	Cryptococcus_sp._OR918:0.0206668194)97.6/98:0.0393872047)100/100:0.1131704188	Kwoniella_shandongensis_CBS12478:0.2118835872)100/100:0.1215669403)98.9/99:0.1330742976	(Cryptococcus_depauperatus_CBS7841:0.0027881108	Cryptococcus_depauperatus_CBS7855:0.0113299321)100/100:1.25254	Cryptococcus_sp._CMW60451:0.90882)99.8/100:0.2791573556)100/100:0.3036653020	Cryptococcus_wingfieldii_CBS7118:0.0083596333);
(Cryptococcus_amylolentus_CBS6039:0.0031454133	Cryptococcus_amylolentus_CBS6273:0.0021998386	(((((((((Cryptococcus_bacillisporus_CA1280:0.0007987333	(Cryptococcus_decagattii_7685027:0.0045209884	Cryptococcus_decagattii_CBS11687:0.0020709004)99.3/100:0.0082474565)96.2/96:0.0037083697	Cryptococcus_bacillisporus_CA1873:0.0059751710)96.9/90:0.00446802	Cryptococcus_deuterogattii_CBS10090:0.00589789	Cryptococcus_tetragattii_CBS11718:0.0104522	Cryptococcus_gattii_E566:0.0074338537)99.9/100:0.0148052109	(Cryptococcus_deuterogattii_R265:0.0104295804	((Cryptococcus_gattii_WM276:0.0052215494	Cryptococcus_tetragattii_IND107:0.0074465979)86.8/90:0.0014674658	Cryptococcus_sp._MF13:2e-06	Cryptococcus_sp._MF34:0.000741112)71.8/84:0.0007934509)91.6/93:0.0052553459)96.8/99:0.0179565271	((Cryptococcus_deneoformans_NIH12:0.0040938277	Cryptococcus_deneoformans_NIH433:0.0157193333)84/82:0.0070939177	((Cryptococcus_neoformans_125.91:0.0007401822	Cryptococcus_neoformans_Bt206:0.00148312	Cryptococcus_neoformans_Ftc555-1:2e-06)96/99:0.0029836236	((Cryptococcus_neoformans_Bt1:0.0007398011	Cryptococcus_neoformans_Bt22:0.0007395717)79.6/90:0.0007382140	Cryptococcus_neoformans_H99:0.000739988	(Cryptococcus_neoformans_PMHc1023.ENR:0.0000010000	Cryptococcus_neoformans_T4:0.0000010000)95.9/99:0.00222281)86.8/92:0.0014713359)99.8/100:0.0134771488)95.9/97:0.0143694271)100/100:0.113411	(((Cryptococcus_sp._DSM108351:3e-06	Cryptococcus_sp._DSM108352:4e-06	Cryptococcus_sp._DSM117830:4e-06	Cryptococcus_sp._DSM111204:3e-06	Cryptococcus_sp._DSM111205:3e-06	Cryptococcus_sp._NCYC1536:0.0007728192)99.9/100:0.0845064079	(Cryptococcus_sp._DSM109063:0.0997967821	Cryptococcus_sp._OR918:0.0559622584)99.6/100:0.0607654325)100/100:0.4355205972	Kwoniella_shandongensis_CBS12478:0.2217763966)100/100:0.14347	((Cryptococcus_depauperatus_CBS7841:0.0044908286	Cryptococcus_depauperatus_CBS7855:0.0018157433)100/100:0.2490239776	Cryptococcus_sp._CMW60451:0.3967677229)96.8/93:0.0604204076)100/100:0.2527836524	Cryptococcus_sp._OR849:0.0492789315)99.8/100:0.0537799456	Cryptococcus_floricola_DSM27421:0.0061126353)72.4/93:0.0022301509	Cryptococcus_wingfieldii_CBS7118:0.0053986955)99.7/100:0.0081206328);
(Cryptococcus_amylolentus_CBS6039:0.0236982611	(((Cryptococcus_amylolentus_CBS6273:0.0282393899	Cryptococcus_floricola_DSM27421:0.0150099572)100/100:0.1630573748	Cryptococcus_sp._OR849:0.1879566256)98.4/98:0.0581294525	((((((Cryptococcus_bacillisporus_CA1280:0.0227490191	Cryptococcus_decagattii_7685027:0.0149287727)100/100:0.0131576381	Cryptococcus_deuterogattii_R265:0.0227030882)88.4/94:0.0031548579	((Cryptococcus_gattii_WM276:0.0068215123	Cryptococcus_tetragattii_IND107:0.0120960615)73.3/95:0.0004317305	(Cryptococcus_sp._MF13:0.0015738445	Cryptococcus_sp._MF34:0.0005133779)100/100:0.0089122793)99.8/100:0.0089545884)100/100:0.0760974479	(Cryptococcus_deneoformans_NIH12:0.0541655073	(((Cryptococcus_neoformans_Bt1:0.0015708152	Cryptococcus_neoformans_Bt22:0.0015702863)92/99:0.0015901866	Cryptococcus_neoformans_H99:0.0057736141)95.4/99:0.0034938452	(Cryptococcus_neoformans_PMHc1023.ENR:0.0000010018	Cryptococcus_neoformans_T4:0.0000010018)96.2/100:0.0033547380)100/100:0.0512906162)100/100:0.0281351083)97.2/98:0.0177905586	(((((Cryptococcus_bacillisporus_CA1873:0.0032441362	Cryptococcus_decagattii_CBS11687:0.0258755981)100/100:0.0120381092	Cryptococcus_gattii_E566:0.0222556453)87.3/96:0.0015746993	Cryptococcus_deuterogattii_CBS10090:0.0166782504)97.9/99:0.0078522156	Cryptococcus_tetragattii_CBS11718:0.0169706110)100/100:0.0805269970	(Cryptococcus_deneoformans_NIH433:0.0557246420	((Cryptococcus_neoformans_125.91:0.0000010018	Cryptococcus_neoformans_Ftc555-1:0.0005232372)85.8/97:0.0010233653	Cryptococcus_neoformans_Bt206:0.0010661353)100/100:0.0598822794)100/100:0.0325144151)99.4/100:0.0296764542)100/100:0.299272	((Cryptococcus_depauperatus_CBS7841:0.0080461523	Cryptococcus_depauperatus_CBS7855:0.0032303060)100/100:0.4686047371	Cryptococcus_sp._CMW60451:0.8706148773)97/69:0.130084	(((Cryptococcus_sp._DSM108351:0.0015709563	(((Cryptococcus_sp._DSM108352:2.0036e-06	Cryptococcus_sp._DSM111204:2.0036e-06	Cryptococcus_sp._DSM111205:0.0000010018)80.3/89:0.0005248470	Cryptococcus_sp._DSM117830:0.0005246657)78.3/86:0.0005242106	Cryptococcus_sp._NCYC1536:0.0005247118)78.2/90:0.0010516983)100/100:0.0661040989	(Cryptococcus_sp._DSM109063:0.0272287001	Cryptococcus_sp._OR918:0.0233109848)99.8/100:0.0492680693)100/100:0.2586569772	Kwoniella_shandongensis_CBS12478:0.5313863805)100/100:0.1228597695)100/100:0.4011656185)100/100:0.2038321849	Cryptococcus_wingfieldii_CBS7118:0.0191782681);
(Cryptococcus_amylolentus_CBS6039:0.0000010000	Cryptococcus_amylolentus_CBS6273:0.0014211600	(((((((((Cryptococcus_bacillisporus_CA1280:0.0043093507	Cryptococcus_bacillisporus_CA1873:0.0028637026)90/98:0.0048652505	(Cryptococcus_decagattii_7685027:0.0014059553	Cryptococcus_decagattii_CBS11687:0.0028481721)100/100:0.0213646113)90.4/96:0.0057830381	((Cryptococcus_gattii_E566:0.0000010000	Cryptococcus_gattii_WM276:0.0028622039)98.8/100:0.0086854446	(Cryptococcus_sp._MF13:0.0014326665	Cryptococcus_sp._MF34:0.0000010000)91/99:0.0046657520)73.4/82:0.0020227844)87.4/94:0.0033510532	(Cryptococcus_tetragattii_CBS11718:0.0000010000	Cryptococcus_tetragattii_IND107:0.0014327900)98.2/100:0.0088393951)82.5/94:0.0043994300	(Cryptococcus_deuterogattii_CBS10090:0.0025008975	Cryptococcus_deuterogattii_R265:0.0000010000)89/99:0.0076171206)99.9/100:0.0549779979	((Cryptococcus_deneoformans_NIH12:0.0000010000	Cryptococcus_deneoformans_NIH433:0.0057686210)99.9/100:0.0305814295	((Cryptococcus_neoformans_125.91:0.0014273200	Cryptococcus_neoformans_H99:0.0042883821)75/90:0.0013853119	((Cryptococcus_neoformans_Bt1:0.0016146885	Cryptococcus_neoformans_Bt206:0.00590418	(Cryptococcus_neoformans_PMHc1023.ENR:0.0000010000	Cryptococcus_neoformans_T4:0.0000010000)93.4/99:0.0083994)81.2/46:0.0026740845	(Cryptococcus_neoformans_Bt22:0.0014273847	Cryptococcus_neoformans_Ftc555-1:0.0087041862)75.6/74:0.0014375790)75.8/44:0.0014715409)99.8/100:0.0303540603)90.7/97:0.0173546410)100/100:0.135615	((Cryptococcus_depauperatus_CBS7841:0.0107730058	Cryptococcus_depauperatus_CBS7855:0.0018533342)100/100:0.2918403447	(((Cryptococcus_sp._DSM108351:0.0016638304	(Cryptococcus_sp._DSM108352:4e-06	Cryptococcus_sp._DSM117830:4e-06	Cryptococcus_sp._DSM111204:3e-06	Cryptococcus_sp._NCYC1536:0.00285213	Cryptococcus_sp._DSM111205:0.0028575242)72/85:0.0011881039)100/100:0.131136	Cryptococcus_sp._OR918:0.0354471	Cryptococcus_sp._DSM109063:0.0264494540)100/100:0.1503622470	Kwoniella_shandongensis_CBS12478:0.2716251069)98.1/94:0.0621267323)80/65:0.0696074	Cryptococcus_sp._CMW60451:0.4347606881)100/100:0.1847044541	Cryptococcus_sp._OR849:0.0633129300)99.6/100:0.0541928147	(Cryptococcus_floricola_DSM27421:0.0118768795	Cryptococcus_wingfieldii_CBS7118:0.0115094146)94.5/100:0.0098619339)97.7/100:0.0144995419);
(Cryptococcus_amylolentus_CBS6039:0.0000010000	Cryptococcus_amylolentus_CBS6273:0.0000010000	(((((((((Cryptococcus_bacillisporus_CA1280:0.0045666183	Cryptococcus_bacillisporus_CA1873:2e-06	(Cryptococcus_decagattii_7685027:0.0000010000	Cryptococcus_decagattii_CBS11687:0.0000010000)97.2/98:0.00688587)93.7/96:0.0091953672	(Cryptococcus_gattii_E566:0.0000010000	Cryptococcus_gattii_WM276:0.0000010000)94.4/100:0.0092100819)91.6/57:0.0067996798	(Cryptococcus_sp._MF13:0.0022699657	Cryptococcus_sp._MF34:0.0022812031)88/97:0.0046258076)74.5/47:0.0023027626	(Cryptococcus_tetragattii_CBS11718:0.0068628881	Cryptococcus_tetragattii_IND107:0.0000010000)93/99:0.0069260411)91/77:0.0091804078	(Cryptococcus_deuterogattii_CBS10090:0.0031244661	Cryptococcus_deuterogattii_R265:0.0081802054)93.6/99:0.0131136053)99.5/99:0.0501588932	((Cryptococcus_deneoformans_NIH12:0.0022775467	Cryptococcus_deneoformans_NIH433:0.0000010000)97.4/100:0.0249100931	(((Cryptococcus_neoformans_125.91:0.0000010000	Cryptococcus_neoformans_H99:0.0022739979)91/92:0.00227041	Cryptococcus_neoformans_Bt1:3e-06	(Cryptococcus_neoformans_Bt22:0.0000010000	Cryptococcus_neoformans_Ftc555-1:0.0000010000)92.3/96:0.00227565	(Cryptococcus_neoformans_PMHc1023.ENR:0.0000010000	Cryptococcus_neoformans_T4:0.0000010000)96.1/96:0.0068765592)74.1/73:0.0045476285	Cryptococcus_neoformans_Bt206:0.0000010000)99.7/100:0.0381576146)95.2/98:0.0302354298)99.9/100:0.156136	(((Cryptococcus_sp._DSM108351:2e-06	Cryptococcus_sp._DSM108352:3e-06	Cryptococcus_sp._DSM111204:4e-06	Cryptococcus_sp._DSM111205:5e-06	Cryptococcus_sp._DSM117830:5e-06	Cryptococcus_sp._NCYC1536:0.0022771416)99.9/100:0.0877362989	(Cryptococcus_sp._DSM109063:0.0275073175	Cryptococcus_sp._OR918:0.0034866855)93.7/96:0.0327152053)100/100:0.2067227418	Kwoniella_shandongensis_CBS12478:0.4286092032)86.5/87:0.100725	((Cryptococcus_depauperatus_CBS7841:0.0000021874	Cryptococcus_depauperatus_CBS7855:0.0049853859)100/100:0.5372011783	Cryptococcus_sp._CMW60451:0.5322960020)85.5/88:0.0731576177)100/100:0.2192118617	Cryptococcus_sp._OR849:0.0308936213)99.5/100:0.0691331212	(Cryptococcus_floricola_DSM27421:0.0151857328	Cryptococcus_wingfieldii_CBS7118:0.0125964933)89.6/97:0.0113950228)99.2/100:0.0279938051);
(Cryptococcus_amylolentus_CBS6039:0.0000010000	Cryptococcus_amylolentus_CBS6273:0.0000010000	((((((((Cryptococcus_bacillisporus_CA1280:2e-06	Cryptococcus_bacillisporus_CA1873:2e-06	(Cryptococcus_decagattii_7685027:0.0000010000	Cryptococcus_decagattii_CBS11687:0.0024469010)99.3/100:0.0198427100)99.2/100:0.0283422556	(((Cryptococcus_gattii_E566:0.0000010000	Cryptococcus_gattii_WM276:0.0000010000)98.7/100:0.0200883783	(Cryptococcus_tetragattii_CBS11718:0.0024473706	Cryptococcus_tetragattii_IND107:0.0000010000)99.4/100:0.0202737677)70.5/71:0.0048257708	Cryptococcus_sp._MF13:2e-06	Cryptococcus_sp._MF34:2e-06)97.8/95:0.0199261553)89.4/82:0.0118575833	(Cryptococcus_deuterogattii_CBS10090:0.0000010000	Cryptococcus_deuterogattii_R265:0.0000010000)96.9/100:0.0197904484)85.8/82:0.0274741085	((Cryptococcus_deneoformans_NIH12:0.0023794475	Cryptococcus_deneoformans_NIH433:0.0025514181)100/100:0.0736322754	((Cryptococcus_neoformans_125.91:0.0049385363	Cryptococcus_neoformans_Bt1:3e-06	Cryptococcus_neoformans_Bt206:4e-06	Cryptococcus_neoformans_Ftc555-1:0.00246121	(Cryptococcus_neoformans_PMHc1023.ENR:0.0000010000	Cryptococcus_neoformans_T4:0.0000010000)76.4/92:0.00246263	Cryptococcus_neoformans_H99:2e-06)76.1/81:0.0023015566	Cryptococcus_neoformans_Bt22:0.0026150058)96.8/99:0.0293859230)90.2/92:0.0358553158)96/94:0.118666	(Cryptococcus_depauperatus_CBS7841:0.0071018488	Cryptococcus_depauperatus_CBS7855:0.0067603778)100/100:0.509183	(((Cryptococcus_sp._DSM108351:4e-06	Cryptococcus_sp._NCYC1536:4e-06	Cryptococcus_sp._DSM117830:3e-06	Cryptococcus_sp._DSM111205:2e-06	(Cryptococcus_sp._DSM108352:0.0000010000	Cryptococcus_sp._DSM111204:0.0000010000)73.4/94:0.0024751424)99.9/100:0.0725599230	(Cryptococcus_sp._DSM109063:0.0349017070	Cryptococcus_sp._OR918:0.0179042599)75.3/87:0.0075542036)99.1/100:0.1151026245	Kwoniella_shandongensis_CBS12478:0.4265328732)97.4/94:0.1019722072)80.5/87:0.0368855035	Cryptococcus_sp._CMW60451:0.2508118857)100/100:0.1643872688	Cryptococcus_sp._OR849:0.0301571146)99.3/100:0.0615796006	Cryptococcus_floricola_DSM27421:0.0220552	Cryptococcus_wingfieldii_CBS7118:0.00955233)93.3/98:0.0105156408);
(Cryptococcus_amylolentus_CBS6039:0.0000010000	Cryptococcus_amylolentus_CBS6273:0.0000010000	(((((((Cryptococcus_bacillisporus_CA1280:0.0024911926	Cryptococcus_bacillisporus_CA1873:0.0025905546)100/100:0.0222726336	(Cryptococcus_decagattii_7685027:0.0000010000	Cryptococcus_decagattii_CBS11687:0.0000010000)99.9/100:0.0165391626)94.1/92:0.0085182678	(Cryptococcus_deuterogattii_CBS10090:0.0025665260	Cryptococcus_deuterogattii_R265:0.0032467458)100/100:0.0977743	(Cryptococcus_gattii_E566:0.0000010000	Cryptococcus_gattii_WM276:0.0052345476)100/100:0.0278925	((Cryptococcus_sp._MF13:0.0096109931	Cryptococcus_sp._MF34:0.0000010000)100/100:0.0197885208	(Cryptococcus_tetragattii_CBS11718:0.0007243431	Cryptococcus_tetragattii_IND107:0.0007316752)100/100:0.0173477081)85.1/85:0.0142932)100/100:0.0744907841	((Cryptococcus_deneoformans_NIH12:0.0010351160	Cryptococcus_deneoformans_NIH433:0.0004564966)100/100:0.0430012633	((Cryptococcus_neoformans_125.91:0.000750534	Cryptococcus_neoformans_H99:2e-06	(Cryptococcus_neoformans_Bt1:0.0015037118	Cryptococcus_neoformans_Bt206:0.0000010000)84.9/96:0.0007498602)87/96:0.00123356	Cryptococcus_neoformans_Ftc555-1:0.00123383	Cryptococcus_neoformans_Bt22:0.00198457	(Cryptococcus_neoformans_PMHc1023.ENR:0.0007495795	Cryptococcus_neoformans_T4:0.0000010000)88.9/99:0.0025226491)100/100:0.0361562159)99.3/100:0.0255017988)100/100:0.173004	((((Cryptococcus_sp._DSM108351:4e-06	Cryptococcus_sp._DSM108352:4e-06	Cryptococcus_sp._DSM111205:0.00138749	Cryptococcus_sp._DSM111204:2e-06	Cryptococcus_sp._NCYC1536:0.0007079759)72.7/81:0.0005042389	Cryptococcus_sp._DSM117830:0.0030792219)100/100:0.0663543600	(Cryptococcus_sp._DSM109063:0.0231710169	Cryptococcus_sp._OR918:0.0171315309)96.8/99:0.0248008874)100/100:0.1800325936	Kwoniella_shandongensis_CBS12478:0.3063319857)100/100:0.157344	(Cryptococcus_depauperatus_CBS7841:0.0000010000	Cryptococcus_depauperatus_CBS7855:0.0061917272)100/100:0.80784	Cryptococcus_sp._CMW60451:0.1800529587)100/100:0.1839339207	Cryptococcus_sp._OR849:0.0493426855)100/100:0.0672998361	(Cryptococcus_floricola_DSM27421:0.0059169596	Cryptococcus_wingfieldii_CBS7118:0.0060342869)96.3/100:0.0070821865)99.5/100:0.0126702496);
(Cryptococcus_amylolentus_CBS6039:0.0000009998	Cryptococcus_amylolentus_CBS6273:0.0000009998	((((((((Cryptococcus_bacillisporus_CA1280:0.0043781488	Cryptococcus_bacillisporus_CA1873:0.0021995993)84.8/95:0.0043400325	(Cryptococcus_decagattii_7685027:0.0125218911	Cryptococcus_decagattii_CBS11687:0.0000009998)99.6/100:0.0200381843)96.7/99:0.0110631	(Cryptococcus_deuterogattii_CBS10090:0.0021913752	Cryptococcus_deuterogattii_R265:0.0000009998)96.2/99:0.0155358	(Cryptococcus_gattii_E566:0.0021991877	Cryptococcus_gattii_WM276:0.0000009998)99.8/100:0.0290658	(Cryptococcus_sp._MF13:0.0000009998	Cryptococcus_sp._MF34:0.0043986235)95.5/97:0.01107	(Cryptococcus_tetragattii_CBS11718:0.0000009998	Cryptococcus_tetragattii_IND107:0.0022039841)98.8/100:0.0178321)92.6/86:0.0337535318	((Cryptococcus_deneoformans_NIH12:0.0000009998	Cryptococcus_deneoformans_NIH433:0.0021987162)100/100:0.0465583985	(Cryptococcus_neoformans_125.91:1.9996e-06	Cryptococcus_neoformans_H99:1.9996e-06	(Cryptococcus_neoformans_Bt1:0.00216523	Cryptococcus_neoformans_Bt206:0.00216966	Cryptococcus_neoformans_Ftc555-1:0.00216541	Cryptococcus_neoformans_Bt22:1.9996e-06	(Cryptococcus_neoformans_PMHc1023.ENR:0.0021614722	Cryptococcus_neoformans_T4:0.0000009998)92.4/98:0.0043282692)82/60:0.0021650870)98.9/100:0.0329028990)94.5/97:0.0295767781)99.9/97:0.1658470614	(((Cryptococcus_sp._DSM108351:3.9992e-06	Cryptococcus_sp._DSM108352:3.9992e-06	Cryptococcus_sp._DSM111204:3.9992e-06	Cryptococcus_sp._NCYC1536:3.9992e-06	Cryptococcus_sp._DSM117830:1.9996e-06	Cryptococcus_sp._DSM111205:0.0000009998)100/100:0.205177	Cryptococcus_sp._DSM109063:0.0627323	Cryptococcus_sp._OR918:0.0120228920)100/100:0.2795390389	Kwoniella_shandongensis_CBS12478:0.4669177855)98.9/100:0.1692292341)77.5/84:0.112084	(Cryptococcus_depauperatus_CBS7841:0.0000028647	Cryptococcus_depauperatus_CBS7855:0.0180807648)100/100:1.26443	Cryptococcus_sp._CMW60451:0.4718886387)100/100:0.2884630261	Cryptococcus_sp._OR849:0.0923544273)97.8/98:0.0816503	Cryptococcus_floricola_DSM27421:0.0185011	Cryptococcus_wingfieldii_CBS7118:0.0553257430)97.6/100:0.0179545596);
(Cryptococcus_amylolentus_CBS6039:0.0000010000	Cryptococcus_amylolentus_CBS6273:0.0000010000	((((((((((Cryptococcus_bacillisporus_CA1280:0.0085613313	Cryptococcus_bacillisporus_CA1873:0.0028129847)95.4/99:0.0117450917	(Cryptococcus_decagattii_7685027:0.0056897622	Cryptococcus_decagattii_CBS11687:0.0000010000)96/100:0.0115021120)72.6/92:0.0026604214	(Cryptococcus_gattii_E566:0.0000010000	Cryptococcus_gattii_WM276:0.0000010000)93.7/99:0.0085923298)88.4/91:0.0057428317	(Cryptococcus_sp._MF13:0.0000010000	Cryptococcus_sp._MF34:0.0000010000)91.2/98:0.00564695	(Cryptococcus_tetragattii_CBS11718:0.0000010000	Cryptococcus_tetragattii_IND107:0.0028140390)87.3/98:0.00282029)84.5/88:0.0054554020	(Cryptococcus_deuterogattii_CBS10090:0.0028286288	Cryptococcus_deuterogattii_R265:0.0000010000)93.4/99:0.0115661451)92.1/96:0.0240377718	(Cryptococcus_deneoformans_NIH12:0.0028472752	Cryptococcus_deneoformans_NIH433:0.0028797865)98.4/99:0.0364067	(((Cryptococcus_neoformans_125.91:0.0000010000	Cryptococcus_neoformans_H99:0.0000010000)83/97:0.0028275093	Cryptococcus_neoformans_Bt1:2e-06	Cryptococcus_neoformans_Bt206:0.00282933)79.1/87:0.0031611166	(Cryptococcus_neoformans_Bt22:0.0000010000	Cryptococcus_neoformans_Ftc555-1:0.0028138043)84/94:0.00819657	(Cryptococcus_neoformans_PMHc1023.ENR:0.0000010000	Cryptococcus_neoformans_T4:0.0000010000)85.4/98:0.00890881)91.4/96:0.0255046)99.6/99:0.16493	Cryptococcus_sp._CMW60451:0.384147	((((Cryptococcus_sp._DSM108351:3e-06	Cryptococcus_sp._DSM108352:3e-06	Cryptococcus_sp._DSM111205:2e-06	Cryptococcus_sp._DSM111204:0.0031038854)85.2/95:0.00881284	Cryptococcus_sp._NCYC1536:0.00588663	Cryptococcus_sp._DSM117830:0.0000010000)98.6/100:0.0883114198	(Cryptococcus_sp._DSM109063:0.0488448527	Cryptococcus_sp._OR918:0.0347407484)83.9/95:0.0345281393)100/100:0.2133904033	Kwoniella_shandongensis_CBS12478:0.3147978071)98.7/100:0.1436591376)88.6/65:0.0752782390	(Cryptococcus_depauperatus_CBS7841:0.0088782503	Cryptococcus_depauperatus_CBS7855:0.0000024280)100/100:0.5198755542)99.9/100:0.2617277760	Cryptococcus_sp._OR849:0.1864416882)99.7/100:0.147778	Cryptococcus_floricola_DSM27421:0.0153204	Cryptococcus_wingfieldii_CBS7118:0.0051175798)99.6/99:0.0311055469);
(Cryptococcus_amylolentus_CBS6039:0.0000010000	Cryptococcus_amylolentus_CBS6273:0.0000010000	((((((((((Cryptococcus_bacillisporus_CA1280:2e-06	Cryptococcus_bacillisporus_CA1873:2e-06	(Cryptococcus_decagattii_7685027:0.0000010000	Cryptococcus_decagattii_CBS11687:0.0000010000)98.4/100:0.0197111661)90.1/87:0.0077000362	(Cryptococcus_sp._MF13:0.0000010000	Cryptococcus_sp._MF34:0.0000010000)93.9/98:0.0115827249)75.8/72:0.00385656	(Cryptococcus_gattii_E566:0.0000010000	Cryptococcus_gattii_WM276:0.0000010000)78.4/95:0.00386935	Cryptococcus_tetragattii_CBS11718:2e-06	Cryptococcus_tetragattii_IND107:0.0000010000)75.9/67:0.0034324562	(Cryptococcus_deuterogattii_CBS10090:0.0000010000	Cryptococcus_deuterogattii_R265:0.0038868357)89.4/94:0.0082536566)100/100:0.0631834409	(((Cryptococcus_neoformans_125.91:0.0000010000	Cryptococcus_neoformans_H99:0.0000010000)87.4/95:0.0116771	(Cryptococcus_neoformans_PMHc1023.ENR:0.0000010000	Cryptococcus_neoformans_T4:0.0000010000)93.4/97:0.0155231	Cryptococcus_neoformans_Bt206:0.0116728	Cryptococcus_neoformans_Bt1:0.0000010000)80/91:0.0039676970	(Cryptococcus_neoformans_Bt22:0.0000010000	Cryptococcus_neoformans_Ftc555-1:0.0077595652)76.4/84:0.0037825825)83.2/92:0.0110479331)87/91:0.0240880630	(Cryptococcus_deneoformans_NIH12:0.0039585707	Cryptococcus_deneoformans_NIH433:0.0000010000)95.1/100:0.0439933659)99.1/98:0.1577706224	Kwoniella_shandongensis_CBS12478:0.4952274287)81.1/57:0.122496	((Cryptococcus_sp._DSM108351:3e-06	Cryptococcus_sp._DSM111205:3e-06	Cryptococcus_sp._DSM111204:2e-06	Cryptococcus_sp._DSM108352:2e-06	Cryptococcus_sp._DSM117830:3e-06	Cryptococcus_sp._NCYC1536:3e-06)100/100:0.1942145905	(Cryptococcus_sp._DSM109063:0.0864972121	Cryptococcus_sp._OR918:0.0387778429)88.9/96:0.0575533361)100/100:0.324689	(Cryptococcus_depauperatus_CBS7841:0.0088476960	Cryptococcus_depauperatus_CBS7855:0.0073365885)100/100:0.758444	Cryptococcus_sp._CMW60451:0.368603)100/100:0.2754378344	Cryptococcus_sp._OR849:0.1104353188)96.3/98:0.0767129	Cryptococcus_floricola_DSM27421:0.0237305	Cryptococcus_wingfieldii_CBS7118:0.0157362208)90.2/99:0.0078470188);
(Cryptococcus_amylolentus_CBS6039:0.0000010000	Cryptococcus_amylolentus_CBS6273:0.0000010000	((((((((Cryptococcus_bacillisporus_CA1280:0.0000010000	Cryptococcus_bacillisporus_CA1873:0.0043346420)90.2/95:0.0086471626	Cryptococcus_decagattii_7685027:6e-06	Cryptococcus_gattii_E566:7e-06	Cryptococcus_sp._MF13:7e-06	Cryptococcus_tetragattii_IND107:5e-06	Cryptococcus_gattii_WM276:5e-06	Cryptococcus_sp._MF34:5e-06	Cryptococcus_decagattii_CBS11687:3e-06	Cryptococcus_tetragattii_CBS11718:2e-06)80.4/81:0.0043020907	Cryptococcus_deuterogattii_CBS10090:0.0000010000)74.7/74:0.0075926842	Cryptococcus_deuterogattii_R265:0.0990776495)93.4/95:0.0400800673	((Cryptococcus_deneoformans_NIH12:0.0000010000	Cryptococcus_deneoformans_NIH433:0.0043095296)98/100:0.0357361556	Cryptococcus_neoformans_125.91:4e-06	Cryptococcus_neoformans_Bt206:4e-06	Cryptococcus_neoformans_H99:3e-06	Cryptococcus_neoformans_Bt1:6e-06	Cryptococcus_neoformans_Bt22:6e-06	Cryptococcus_neoformans_Ftc555-1:5e-06	Cryptococcus_neoformans_PMHc1023.ENR:4e-06	Cryptococcus_neoformans_T4:3e-06)97.8/98:0.0652899491)83.9/87:0.0335401492	((Cryptococcus_depauperatus_CBS7841:0.0044414607	Cryptococcus_depauperatus_CBS7855:0.0042167003)99.2/100:0.226249	Cryptococcus_sp._CMW60451:0.29202	(((Cryptococcus_sp._DSM108351:0.0000010000	Cryptococcus_sp._DSM108352:2e-06	Cryptococcus_sp._DSM111204:3e-06	Cryptococcus_sp._DSM111205:4e-06	Cryptococcus_sp._DSM117830:5e-06	Cryptococcus_sp._NCYC1536:5e-06)100/100:0.150517	Cryptococcus_sp._OR918:0.0174777	Cryptococcus_sp._DSM109063:0.0010797299)100/100:0.3095781601	Kwoniella_shandongensis_CBS12478:0.3667082481)99/99:0.2116745060)90.2/90:0.0692594542)100/100:0.3184784925	Cryptococcus_sp._OR849:0.0398982448)94.6/98:0.0544399	Cryptococcus_floricola_DSM27421:0.00429182	Cryptococcus_wingfieldii_CBS7118:0.0085972976)80.2/93:0.0042548593);
(Cryptococcus_amylolentus_CBS6039:0.0000010000	Cryptococcus_amylolentus_CBS6273:0.0000010000	(((((((((Cryptococcus_bacillisporus_CA1280:0.0034026984	Cryptococcus_bacillisporus_CA1873:0.0000010000)97.8/99:0.00510618	(Cryptococcus_gattii_E566:0.0000010000	Cryptococcus_gattii_WM276:0.0000010000)97.8/100:0.00681274	(Cryptococcus_decagattii_7685027:0.0000010000	Cryptococcus_decagattii_CBS11687:0.0000010000)89.1/97:0.0034069506)88.4/94:0.0033967229	(Cryptococcus_deuterogattii_CBS10090:0.0016951327	Cryptococcus_deuterogattii_R265:0.0000010000)94.4/99:0.0051160595)76.1/87:0.0017054665	(Cryptococcus_tetragattii_CBS11718:0.0034173045	Cryptococcus_tetragattii_IND107:0.0250122862)92/97:0.0050820323)83/86:0.0034231041	(Cryptococcus_sp._MF13:0.0016986844	Cryptococcus_sp._MF34:0.0000010000)73.9/82:0.0016814518)100/100:0.0777383137	(Cryptococcus_deneoformans_NIH12:0.0033958028	Cryptococcus_deneoformans_NIH433:0.0000010000)99.9/99:0.0389566	(((Cryptococcus_neoformans_125.91:2e-06	Cryptococcus_neoformans_H99:0.00167638	Cryptococcus_neoformans_Bt206:0.0016759898)85.2/94:0.0016771742	Cryptococcus_neoformans_Bt1:2e-06	(Cryptococcus_neoformans_Bt22:0.0000010000	Cryptococcus_neoformans_Ftc555-1:0.0016744918)85/95:0.00167692)75.3/75:0.0014914813	(Cryptococcus_neoformans_PMHc1023.ENR:0.0000010000	Cryptococcus_neoformans_T4:0.0000010000)92.6/96:0.0052410061)99.1/98:0.0317423)100/100:0.180304	((Cryptococcus_depauperatus_CBS7841:0.0033555345	Cryptococcus_depauperatus_CBS7855:0.0000010000)100/100:0.4144932003	Cryptococcus_sp._CMW60451:0.1414163314)97.3/98:0.106387	((((Cryptococcus_sp._DSM108351:4e-06	Cryptococcus_sp._DSM108352:4e-06	Cryptococcus_sp._NCYC1536:3e-06	Cryptococcus_sp._DSM111204:2e-06	Cryptococcus_sp._DSM117830:0.0000010000)75/93:0.0016903558	Cryptococcus_sp._DSM111205:0.0000010000)98.8/100:0.0672278101	(Cryptococcus_sp._DSM109063:0.0191715926	Cryptococcus_sp._OR918:0.0379256111)96/95:0.0601249957)100/100:0.2144753764	Kwoniella_shandongensis_CBS12478:0.3522316099)99.8/100:0.1430775039)100/100:0.3218729863	Cryptococcus_sp._OR849:0.0304334062)100/100:0.0845975	Cryptococcus_floricola_DSM27421:0.0117623	Cryptococcus_wingfieldii_CBS7118:0.0049471657)99/100:0.0117076406);
(Cryptococcus_amylolentus_CBS6039:0.0000010000	(Cryptococcus_amylolentus_CBS6273:2e-06	Cryptococcus_sp._OR849:0.00603418	((Cryptococcus_bacillisporus_CA1280:1.1e-05	Cryptococcus_sp._MF34:1.1e-05	Cryptococcus_bacillisporus_CA1873:1e-05	Cryptococcus_sp._MF13:9e-06	Cryptococcus_decagattii_7685027:8e-06	Cryptococcus_gattii_WM276:7e-06	Cryptococcus_deuterogattii_CBS10090:7e-06	Cryptococcus_tetragattii_CBS11718:7e-06	Cryptococcus_tetragattii_IND107:5e-06	Cryptococcus_decagattii_CBS11687:4e-06	Cryptococcus_deuterogattii_R265:3e-06	Cryptococcus_gattii_E566:0.148293	(Cryptococcus_deneoformans_NIH12:0.00618651	Cryptococcus_deneoformans_NIH433:3e-06	Cryptococcus_neoformans_125.91:6e-06	Cryptococcus_neoformans_Ftc555-1:7e-06	Cryptococcus_neoformans_H99:8e-06	Cryptococcus_neoformans_T4:8e-06	Cryptococcus_neoformans_Bt206:5e-06	Cryptococcus_neoformans_Bt22:4e-06	Cryptococcus_neoformans_PMHc1023.ENR:3e-06	Cryptococcus_neoformans_Bt1:0.0274276113)92.2/94:0.0183461266)97.1/97:0.0525488618	(Cryptococcus_depauperatus_CBS7841:0.0000010000	Cryptococcus_depauperatus_CBS7855:0.0123084297)99.5/100:0.073915	(Cryptococcus_sp._CMW60451:0.361809	((Cryptococcus_sp._DSM108351:0.00608011	Cryptococcus_sp._NCYC1536:0.00608011	Cryptococcus_sp._DSM111205:0.00607911	Cryptococcus_sp._DSM108352:3e-06	Cryptococcus_sp._DSM117830:3e-06	Cryptococcus_sp._DSM111204:0.00815089)73.6/74:0.0083948609	Cryptococcus_sp._DSM109063:0.0182289	Cryptococcus_sp._OR918:0.0267382)90.6/91:0.0864747	Kwoniella_shandongensis_CBS12478:0.0945778025)94.1/51:0.0547562)100/100:0.1259359536)88.5/96:0.0188009	Cryptococcus_wingfieldii_CBS7118:0.00608653	Cryptococcus_floricola_DSM27421:0.0000010000);
(Cryptococcus_amylolentus_CBS6039:0.0000010001	Cryptococcus_amylolentus_CBS6273:0.0000010001	((((((Cryptococcus_bacillisporus_CA1280:0.00418908	(Cryptococcus_decagattii_7685027:0.0000010001	Cryptococcus_decagattii_CBS11687:0.0000010001)85.3/94:0.00425727	Cryptococcus_bacillisporus_CA1873:0.0000010001)73.4/94:0.00417351	Cryptococcus_tetragattii_CBS11718:0.00415419	Cryptococcus_tetragattii_IND107:0.00415419	(Cryptococcus_gattii_E566:0.0040918666	Cryptococcus_gattii_WM276:0.0000010001)99.3/96:0.0209758	(Cryptococcus_sp._MF13:0.0000010001	Cryptococcus_sp._MF34:0.0000010001)93.8/98:0.0124868	(Cryptococcus_deuterogattii_CBS10090:0.0000010001	Cryptococcus_deuterogattii_R265:0.0000010001)90.3/97:0.0125304611)99.5/79:0.048802	(Cryptococcus_deneoformans_NIH12:0.0041376251	Cryptococcus_deneoformans_NIH433:0.0000010001)91.7/97:0.0274605	((Cryptococcus_neoformans_125.91:0.0000010001	Cryptococcus_neoformans_H99:0.0000010001)82.6/96:0.0042486309	(Cryptococcus_neoformans_Bt1:0.0000010001	Cryptococcus_neoformans_Bt206:0.0000010001)83.8/94:0.0042731	Cryptococcus_neoformans_PMHc1023.ENR:0.00424216	Cryptococcus_neoformans_Ftc555-1:0.00423239	Cryptococcus_neoformans_Bt22:3.0003e-06	Cryptococcus_neoformans_T4:2.0002e-06)88.9/94:0.0177707683)99.7/99:0.187636	((((Cryptococcus_sp._DSM108351:0.0043656122	Cryptococcus_sp._DSM111205:2.0002e-06	Cryptococcus_sp._NCYC1536:2.0002e-06)94.7/97:0.0087229196	(Cryptococcus_sp._DSM108352:0.0000010001	Cryptococcus_sp._DSM111204:0.0000010001)91.2/95:0.00432025	Cryptococcus_sp._DSM117830:2.0002e-06)99.7/99:0.0660234	Cryptococcus_sp._OR918:0.0302448	Cryptococcus_sp._DSM109063:0.0014157031)99.6/99:0.1526371607	Kwoniella_shandongensis_CBS12478:0.2647098968)95.3/92:0.132302	(Cryptococcus_depauperatus_CBS7841:0.0284143669	Cryptococcus_depauperatus_CBS7855:0.0000020483)100/100:0.779754	Cryptococcus_sp._CMW60451:0.171821)99.9/100:0.1908942078	Cryptococcus_sp._OR849:0.0537445637)79.8/85:0.0286524	Cryptococcus_floricola_DSM27421:0.0318417	Cryptococcus_wingfieldii_CBS7118:0.0084863183)93.9/99:0.0133518800);
(Cryptococcus_amylolentus_CBS6039:0.0000010000	Cryptococcus_amylolentus_CBS6273:0.0000010000	((((((((Cryptococcus_bacillisporus_CA1280:0.0000010000	Cryptococcus_bacillisporus_CA1873:0.0000010000)84.8/95:0.0076096726	(Cryptococcus_decagattii_7685027:0.0000010000	Cryptococcus_decagattii_CBS11687:0.0000010000)83/92:0.00761168	(Cryptococcus_gattii_E566:0.0000010000	Cryptococcus_gattii_WM276:0.0000010000)75.7/94:0.00759661	(Cryptococcus_sp._MF13:0.0000010000	Cryptococcus_sp._MF34:0.0000010000)84/94:0.00762585	(Cryptococcus_tetragattii_CBS11718:0.0076130543	Cryptococcus_tetragattii_IND107:0.0076343671)79.2/91:0.00763796)85.7/73:0.0077503	Cryptococcus_deuterogattii_CBS10090:2e-06	Cryptococcus_deuterogattii_R265:0.0000010000)87.6/87:0.0158113566	(Cryptococcus_deneoformans_NIH12:0.0000010000	Cryptococcus_deneoformans_NIH433:0.0076108718)89.6/95:0.0155392595)77.3/68:0.0105117	(Cryptococcus_neoformans_125.91:0.0000010000	Cryptococcus_neoformans_H99:0.0000010000)73.7/94:0.010561	Cryptococcus_neoformans_Ftc555-1:0.00291772	Cryptococcus_neoformans_Bt206:0.00291672	Cryptococcus_neoformans_PMHc1023.ENR:0.00291572	Cryptococcus_neoformans_T4:0.00291472	Cryptococcus_neoformans_Bt1:0.00291372	Cryptococcus_neoformans_Bt22:0.0048551149)84.1/85:0.0430144405	Kwoniella_shandongensis_CBS12478:0.2272427152)76.1/43:0.0184563998	(Cryptococcus_sp._CMW60451:0.0645121231	((((Cryptococcus_sp._DSM108351:0.0000010000	Cryptococcus_sp._NCYC1536:0.0000010000)82.2/96:0.0077998143	Cryptococcus_sp._DSM108352:2e-06	Cryptococcus_sp._DSM111204:3e-06	Cryptococcus_sp._DSM111205:4e-06	Cryptococcus_sp._DSM117830:4e-06)98.2/100:0.0551425953	Cryptococcus_sp._DSM109063:0.0122495722)73.7/91:0.0076206963	Cryptococcus_sp._OR918:0.0000010000)98.5/98:0.0840799665)81.1/57:0.0266281453)89.2/75:0.0513717477	(Cryptococcus_depauperatus_CBS7841:0.0181185718	Cryptococcus_depauperatus_CBS7855:0.0228425981)100/100:0.2544439227)92.1/99:0.0824667	Cryptococcus_sp._OR849:0.0239049	(Cryptococcus_floricola_DSM27421:0.0076442585	Cryptococcus_wingfieldii_CBS7118:0.0000010000)88.4/94:0.00766292);
(Cryptococcus_amylolentus_CBS6039:0.0000010000	Cryptococcus_amylolentus_CBS6273:0.0000010000	(((((((Cryptococcus_bacillisporus_CA1280:0.0000010000	Cryptococcus_bacillisporus_CA1873:0.0022778995)91.9/93:0.0022857324	Cryptococcus_decagattii_7685027:2e-06	Cryptococcus_decagattii_CBS11687:2e-06)84.6/85:0.00114562	(Cryptococcus_gattii_E566:0.0011429340	Cryptococcus_gattii_WM276:0.0000010000)95.3/98:0.0034403	Cryptococcus_deuterogattii_CBS10090:3e-06	Cryptococcus_deuterogattii_R265:2e-06	((Cryptococcus_sp._MF13:0.0000010000	Cryptococcus_sp._MF34:0.0000010000)92.3/97:0.0022875078	Cryptococcus_tetragattii_CBS11718:2e-06	Cryptococcus_tetragattii_IND107:2e-06)76.3/85:0.0011433161)91.9/95:0.0049603708	((Cryptococcus_deneoformans_NIH12:0.0000010000	Cryptococcus_deneoformans_NIH433:0.0011476321)97.3/98:0.00460822	Cryptococcus_neoformans_H99:0.00114746	Cryptococcus_neoformans_125.91:7e-06	Cryptococcus_neoformans_Bt206:7e-06	Cryptococcus_neoformans_Bt1:6e-06	Cryptococcus_neoformans_PMHc1023.ENR:5e-06	Cryptococcus_neoformans_Ftc555-1:4e-06	Cryptococcus_neoformans_Bt22:2e-06	Cryptococcus_neoformans_T4:0.0011462189)83.8/75:0.0031057840)99.7/100:0.0372206615	((Cryptococcus_depauperatus_CBS7841:0.0011135949	Cryptococcus_depauperatus_CBS7855:0.0000010000)100/100:0.1495301915	Cryptococcus_sp._CMW60451:0.0558102689)98.1/99:0.0330933755)94.2/92:0.0217116443	(((Cryptococcus_sp._DSM108351:2e-06	Cryptococcus_sp._DSM117830:2e-06	Cryptococcus_sp._DSM108352:4e-06	Cryptococcus_sp._NCYC1536:4e-06	Cryptococcus_sp._DSM111205:3e-06	Cryptococcus_sp._DSM111204:2e-06)99.7/100:0.0421275100	(Cryptococcus_sp._DSM109063:0.0146148328	Cryptococcus_sp._OR918:0.0185085414)99.8/100:0.0536593641)100/100:0.1484937314	Kwoniella_shandongensis_CBS12478:0.1220376483)99.9/100:0.0584001953)100/100:0.122078	Cryptococcus_sp._OR849:0.0174879	(Cryptococcus_floricola_DSM27421:0.0011353178	Cryptococcus_wingfieldii_CBS7118:0.0011206724)92.8/96:0.0036461165)91.2/86:0.0043041080);
(Cryptococcus_amylolentus_CBS6039:0.0000009999	Cryptococcus_amylolentus_CBS6273:0.0000009999	(((((Cryptococcus_bacillisporus_CA1280:0.0086601280	Cryptococcus_bacillisporus_CA1873:0.0087217587)92.4/97:0.0131052	(Cryptococcus_decagattii_7685027:0.0000009999	Cryptococcus_decagattii_CBS11687:0.0000009999)74.5/89:0.00432659	Cryptococcus_gattii_E566:3.9996e-06	Cryptococcus_gattii_WM276:4.9995e-06	Cryptococcus_sp._MF13:5.9994e-06	Cryptococcus_sp._MF34:5.9994e-06	(Cryptococcus_tetragattii_CBS11718:0.0000009999	Cryptococcus_tetragattii_IND107:0.0000009999)92.1/92:0.00435045	(Cryptococcus_deuterogattii_CBS10090:0.0087296079	Cryptococcus_deuterogattii_R265:0.0043129118)76.2/62:0.0043430497)91.4/75:0.0132920899	(Cryptococcus_deneoformans_NIH12:0.0000009999	Cryptococcus_deneoformans_NIH433:0.0043055908)95.2/99:0.0177218930)74.9/60:0.0045672615	(Cryptococcus_neoformans_125.91:2.9997e-06	Cryptococcus_neoformans_H99:2.9997e-06	(Cryptococcus_neoformans_PMHc1023.ENR:0.0000009999	Cryptococcus_neoformans_T4:0.0000009999)93.1/95:0.00431351	(Cryptococcus_neoformans_Bt1:2.9997e-06	Cryptococcus_neoformans_Bt206:2.9997e-06	Cryptococcus_neoformans_Ftc555-1:1.9998e-06	Cryptococcus_neoformans_Bt22:0.0000009999)82.7/87:0.0043254520)82/85:0.0085352599)98.7/98:0.0628942378	(Cryptococcus_depauperatus_CBS7841:0.0052304290	Cryptococcus_depauperatus_CBS7855:0.0000009999)100/100:0.37119	Cryptococcus_sp._CMW60451:0.210604	(((Cryptococcus_sp._DSM108351:0.0000009999	Cryptococcus_sp._DSM108352:4.9995e-06	Cryptococcus_sp._DSM111205:4.9995e-06	Cryptococcus_sp._DSM117830:3.9996e-06	Cryptococcus_sp._NCYC1536:2.9997e-06	Cryptococcus_sp._DSM111204:1.9998e-06)97.8/99:0.0441560020	(Cryptococcus_sp._DSM109063:0.0423653650	Cryptococcus_sp._OR918:0.0535794883)90.9/89:0.0413689527)92.3/96:0.0398512408	Kwoniella_shandongensis_CBS12478:0.0839621897)88/86:0.047263)100/100:0.219676	Cryptococcus_sp._OR849:0.0644801	Cryptococcus_wingfieldii_CBS7118:0.0127039	Cryptococcus_floricola_DSM27421:0.012616);
(Cryptococcus_amylolentus_CBS6039:0.0000009990	Cryptococcus_amylolentus_CBS6273:0.0049345971	(((((((((((Cryptococcus_bacillisporus_CA1280:0.0000009990	Cryptococcus_bacillisporus_CA1873:0.0023148884)87.8/95:0.0046901566	(Cryptococcus_decagattii_7685027:0.0000009990	Cryptococcus_decagattii_CBS11687:0.0023347776)95/99:0.0094758139)92.5/97:0.0071643520	(Cryptococcus_tetragattii_CBS11718:0.0000009990	Cryptococcus_tetragattii_IND107:0.0046371034)96.4/100:0.0117898541)74/63:0.0022882546	((Cryptococcus_deuterogattii_CBS10090:0.0046640549	Cryptococcus_deuterogattii_R265:0.0046537462)91.8/91:0.0070030076	(Cryptococcus_sp._MF13:0.0000009990	Cryptococcus_sp._MF34:0.0000009990)98.5/100:0.0141612048)74.2/63:0.0023746762)93.2/92:0.0133725842	(Cryptococcus_gattii_E566:0.0000009990	Cryptococcus_gattii_WM276:0.0000009990)94.7/99:0.0129053274)99.2/100:0.0335372947	((Cryptococcus_neoformans_125.91:0.00234632	Cryptococcus_neoformans_H99:2.997e-06	Cryptococcus_neoformans_T4:2.997e-06	Cryptococcus_neoformans_PMHc1023.ENR:0.0023424813)83.1/91:0.00237371	Cryptococcus_neoformans_Bt1:0.00236522	Cryptococcus_neoformans_Bt22:2.997e-06	Cryptococcus_neoformans_Ftc555-1:2.997e-06	Cryptococcus_neoformans_Bt206:0.0023672221)99.8/100:0.0361872758)71/73:0.0049593037	(Cryptococcus_deneoformans_NIH12:0.0047090096	Cryptococcus_deneoformans_NIH433:0.0000009990)95.5/99:0.0236997214)99.9/100:0.152513	(((Cryptococcus_sp._DSM108351:0.0046904	Cryptococcus_sp._DSM111205:0.0046904	Cryptococcus_sp._DSM108352:2.997e-06	Cryptococcus_sp._DSM111204:3.996e-06	Cryptococcus_sp._DSM117830:3.996e-06	Cryptococcus_sp._NCYC1536:0.00234518)98.2/100:0.0548194008	(Cryptococcus_sp._DSM109063:0.0497235773	Cryptococcus_sp._OR918:0.0433222052)88.1/95:0.0257838027)99.9/100:0.1277023492	Kwoniella_shandongensis_CBS12478:0.2926056133)94.4/84:0.121978	(Cryptococcus_depauperatus_CBS7841:0.0063892482	Cryptococcus_depauperatus_CBS7855:0.0085025770)100/100:0.4554679773)86.1/87:0.0488353752	Cryptococcus_sp._CMW60451:0.1763687950)99.8/100:0.1193148156	Cryptococcus_sp._OR849:0.1017427021)98.3/100:0.0591505351	(Cryptococcus_floricola_DSM27421:0.0024373450	Cryptococcus_wingfieldii_CBS7118:0.0097957453)73.7/94:0.0037647186)91.1/98:0.0111252283);
(Cryptococcus_amylolentus_CBS6039:0.0000010000	Cryptococcus_amylolentus_CBS6273:0.0000010000	((((((((((Cryptococcus_bacillisporus_CA1280:3e-06	(Cryptococcus_decagattii_7685027:0.0000010000	Cryptococcus_decagattii_CBS11687:0.0000010000)92.4/96:0.00648542	Cryptococcus_bacillisporus_CA1873:2e-06	(Cryptococcus_gattii_E566:0.0000010000	Cryptococcus_gattii_WM276:0.0000010000)82.4/96:0.0107500030)87.7/89:0.0131072	(Cryptococcus_sp._MF13:0.0000010000	Cryptococcus_sp._MF34:0.0000010000)81.3/92:0.010423	((Cryptococcus_deuterogattii_CBS10090:0.0000010000	Cryptococcus_deuterogattii_R265:0.0000010000)75.2/93:0.0036715544	(Cryptococcus_tetragattii_CBS11718:0.0000010000	Cryptococcus_tetragattii_IND107:0.0000010000)79.1/95:0.0088694304)75.2/71:0.0038501789)98.9/100:0.0472114179	Cryptococcus_neoformans_PMHc1023.ENR:2e-06	Cryptococcus_neoformans_T4:2e-06)80.1/89:0.0064980405	Cryptococcus_neoformans_125.91:4e-06	Cryptococcus_neoformans_Bt206:4e-06	Cryptococcus_neoformans_Bt22:4e-06	Cryptococcus_neoformans_Ftc555-1:4e-06	Cryptococcus_neoformans_Bt1:2e-06)88.8/84:0.00646355	Cryptococcus_neoformans_H99:2e-06	Cryptococcus_deneoformans_NIH12:0.0206385	Cryptococcus_deneoformans_NIH433:0.0206385)93.3/94:0.118583	((Cryptococcus_sp._DSM108351:4e-06	Cryptococcus_sp._DSM111205:4e-06	Cryptococcus_sp._DSM108352:3e-06	Cryptococcus_sp._DSM111204:3e-06	Cryptococcus_sp._NCYC1536:3e-06	Cryptococcus_sp._DSM117830:0.0113258672)90.4/95:0.0368190690	(Cryptococcus_sp._DSM109063:0.0267577759	Cryptococcus_sp._OR918:0.0242998264)74.1/71:0.0189932004)96.9/99:0.185023	Cryptococcus_sp._CMW60451:0.0986787	Kwoniella_shandongensis_CBS12478:0.0825098117)77.2/78:0.0532042132	(Cryptococcus_depauperatus_CBS7841:0.0154807381	Cryptococcus_depauperatus_CBS7855:0.0415058507)100/100:0.2497656255)99.1/100:0.2387810168	Cryptococcus_sp._OR849:0.0136137194)92.2/96:0.0891394141	Cryptococcus_floricola_DSM27421:0.0765141361)70.9/90:0.0134098867	Cryptococcus_wingfieldii_CBS7118:0.0584661728)91/98:0.0492136192);
(Cryptococcus_amylolentus_CBS6039:0.0000010000	Cryptococcus_amylolentus_CBS6273:0.0000010000	((((((((((Cryptococcus_bacillisporus_CA1280:0.0000010000	Cryptococcus_bacillisporus_CA1873:0.0013697074)85.3/95:0.0027374156	(Cryptococcus_decagattii_7685027:0.0000010000	Cryptococcus_decagattii_CBS11687:0.0000010000)98.7/100:0.0097564524)95.6/99:0.0055695134	((Cryptococcus_gattii_E566:0.0000010000	Cryptococcus_gattii_WM276:0.0000010000)98.8/99:0.00693202	(Cryptococcus_tetragattii_CBS11718:0.0000010000	Cryptococcus_tetragattii_IND107:0.0013791929)96.5/99:0.00553612	(Cryptococcus_sp._MF13:0.0000010000	Cryptococcus_sp._MF34:0.0027538224)96.9/99:0.0055288625)87.8/86:0.0027624698)74.3/70:0.0013680467	(Cryptococcus_deuterogattii_CBS10090:0.0000010000	Cryptococcus_deuterogattii_R265:0.0000010000)91.2/98:0.0041471634)99.8/100:0.0276784572	((Cryptococcus_deneoformans_NIH12:0.0013749655	Cryptococcus_deneoformans_NIH433:0.0000010000)99.6/100:0.0191760543	(((Cryptococcus_neoformans_125.91:0.0013816583	Cryptococcus_neoformans_H99:0.0000010000)85.5/95:0.00138453	(Cryptococcus_neoformans_PMHc1023.ENR:0.0000010000	Cryptococcus_neoformans_T4:0.0000010000)94.9/98:0.00415692	Cryptococcus_neoformans_Bt1:0.00138354	Cryptococcus_neoformans_Bt206:0.00138339	Cryptococcus_neoformans_Bt22:0.0027681079)82/88:0.0013819357	Cryptococcus_neoformans_Ftc555-1:0.0000010000)95.7/99:0.0090639784)94.4/98:0.0124235343)89.5/93:0.0239001804	(Cryptococcus_depauperatus_CBS7841:0.0041215492	Cryptococcus_depauperatus_CBS7855:0.0021551758)100/100:0.3551916482)88.2/84:0.0237660723	(((Cryptococcus_sp._DSM108351:3e-06	Cryptococcus_sp._NCYC1536:3e-06	Cryptococcus_sp._DSM108352:3e-06	Cryptococcus_sp._DSM111204:3e-06	Cryptococcus_sp._DSM111205:2e-06	Cryptococcus_sp._DSM117830:2e-06)100/100:0.0486404925	(Cryptococcus_sp._DSM109063:0.0231564971	Cryptococcus_sp._OR918:0.0125633315)83.2/86:0.0164991633)99.4/100:0.0445356123	Kwoniella_shandongensis_CBS12478:0.1386112592)99.5/100:0.0475141624)83.2/81:0.0209142093	Cryptococcus_sp._CMW60451:0.0898359032)100/100:0.0956326129	Cryptococcus_sp._OR849:0.0266403719)96.2/98:0.0166036808	Cryptococcus_floricola_DSM27421:0.0132068	Cryptococcus_wingfieldii_CBS7118:0.00835918)87.6/97:0.0048981429);
(Cryptococcus_amylolentus_CBS6039:0.0000010000	Cryptococcus_amylolentus_CBS6273:0.0000010000	(((((((Cryptococcus_bacillisporus_CA1280:0.0000010000	Cryptococcus_bacillisporus_CA1873:0.0000010000)92.9/98:0.0131179	Cryptococcus_gattii_E566:0.00660105	Cryptococcus_gattii_WM276:0.00660105	((Cryptococcus_deneoformans_NIH12:0.0072823075	Cryptococcus_deneoformans_NIH433:0.0286270202)79.3/91:0.0266411203	((Cryptococcus_neoformans_125.91:0.0203953994	Cryptococcus_neoformans_H99:0.0000010000)90.7/96:0.0314834842	(Cryptococcus_neoformans_Bt1:2e-06	Cryptococcus_neoformans_Bt206:3e-06	Cryptococcus_neoformans_Bt22:3e-06	Cryptococcus_neoformans_Ftc555-1:0.0065967738)82.1/80:0.0295693	(Cryptococcus_neoformans_PMHc1023.ENR:0.0000010000	Cryptococcus_neoformans_T4:0.0129496906)95.5/95:0.0519231)99.6/100:0.1634969903)100/100:0.23644	(Cryptococcus_decagattii_7685027:0.0000010000	Cryptococcus_decagattii_CBS11687:0.0000010000)95.6/97:0.0132246	Cryptococcus_deuterogattii_CBS10090:4e-06	((Cryptococcus_sp._MF13:0.0000010000	Cryptococcus_sp._MF34:0.0000010000)88.6/99:0.0241826245	Cryptococcus_tetragattii_CBS11718:0.0000010000)87.7/62:0.0162219	Cryptococcus_deuterogattii_R265:2e-06	Cryptococcus_tetragattii_IND107:2e-06)97.5/90:0.0533996469	(Cryptococcus_depauperatus_CBS7841:0.0065159590	Cryptococcus_depauperatus_CBS7855:0.0000010000)96.8/99:0.0434622593)81.7/59:0.0201541721	Cryptococcus_sp._CMW60451:0.0784665282)75.3/49:0.0121596017	((Cryptococcus_sp._DSM108351:5.289e-06	Cryptococcus_sp._DSM108352:5.289e-06	Cryptococcus_sp._DSM111205:5.289e-06	Cryptococcus_sp._NCYC1536:5.289e-06	Cryptococcus_sp._DSM111204:3.289e-06	Cryptococcus_sp._DSM117830:0.0000010000)86.2/98:0.0532732	Cryptococcus_sp._OR918:0.00639009	Cryptococcus_sp._DSM109063:0.0064444328)94.7/98:0.0630015	Kwoniella_shandongensis_CBS12478:0.175259)88.8/98:0.0324350715	Cryptococcus_sp._OR849:0.0268315927)88.5/96:0.0200705095	(Cryptococcus_floricola_DSM27421:0.0200792253	Cryptococcus_wingfieldii_CBS7118:0.0000010000)88.3/97:0.0149180577)70.5/95:0.0046022127);
(Cryptococcus_amylolentus_CBS6039:0.0000010000	Cryptococcus_amylolentus_CBS6273:0.0000010000	((((((((Cryptococcus_bacillisporus_CA1280:0.0000010000	Cryptococcus_bacillisporus_CA1873:0.0000010000)86.1/97:0.0032452785	(Cryptococcus_decagattii_7685027:0.0000010000	Cryptococcus_decagattii_CBS11687:0.0000010000)99.3/100:0.0129772766)93.6/94:0.0102423	(Cryptococcus_deuterogattii_CBS10090:0.0000010000	Cryptococcus_deuterogattii_R265:0.0000010000)99.4/100:0.0149685	Cryptococcus_sp._MF13:0.00757563	Cryptococcus_sp._MF34:0.00596784	(Cryptococcus_tetragattii_CBS11718:0.0000010000	Cryptococcus_tetragattii_IND107:0.0000010000)94.4/98:0.00844285)88.6/68:0.0043634550	(Cryptococcus_gattii_E566:0.0000010000	Cryptococcus_gattii_WM276:0.0000010000)75.7/88:0.0017779058)99.8/100:0.0376428112	((Cryptococcus_deneoformans_NIH12:0.0000010000	Cryptococcus_deneoformans_NIH433:0.0000010000)95.7/99:0.0111032937	(Cryptococcus_neoformans_125.91:3e-06	Cryptococcus_neoformans_Bt22:4e-06	Cryptococcus_neoformans_H99:5e-06	(Cryptococcus_neoformans_PMHc1023.ENR:0.0015935585	Cryptococcus_neoformans_T4:0.0032120129)81.6/92:0.00160407	Cryptococcus_neoformans_Ftc555-1:2e-06	(Cryptococcus_neoformans_Bt1:0.0000010000	Cryptococcus_neoformans_Bt206:0.0000010000)80.5/97:0.0015953052)99.2/100:0.0189809030)79/83:0.0086665426)100/100:0.1053	(((Cryptococcus_sp._DSM108351:0.00160395	Cryptococcus_sp._NCYC1536:0.00160395	Cryptococcus_sp._DSM108352:0.00160395	Cryptococcus_sp._DSM111204:0.00160395	Cryptococcus_sp._DSM117830:0.00160195	Cryptococcus_sp._DSM111205:0.0000025517)100/100:0.0866553259	(Cryptococcus_sp._DSM109063:0.0150484260	Cryptococcus_sp._OR918:0.0228760045)94.3/97:0.0251974260)100/100:0.0998190068	Kwoniella_shandongensis_CBS12478:0.1676870160)99.9/100:0.0964987	((Cryptococcus_depauperatus_CBS7841:0.0064523719	Cryptococcus_depauperatus_CBS7855:0.0000025062)100/100:0.4079007194	Cryptococcus_sp._CMW60451:0.1273043881)83.7/89:0.0450859184)100/100:0.2005477430	Cryptococcus_sp._OR849:0.0309086107)98.1/100:0.0369971985	(Cryptococcus_floricola_DSM27421:0.0062433044	Cryptococcus_wingfieldii_CBS7118:0.0050808122)91.2/97:0.0098497850)97.3/100:0.0116067297);
(Cryptococcus_amylolentus_CBS6039:0.0000010000	Cryptococcus_amylolentus_CBS6273:0.0000010000	(((((((Cryptococcus_bacillisporus_CA1280:0.0000010000	Cryptococcus_bacillisporus_CA1873:0.0000010000)86.9/94:0.00133815	Cryptococcus_decagattii_CBS11687:0.00133534	Cryptococcus_decagattii_7685027:0.0026765970)91.7/95:0.00267275	((Cryptococcus_deuterogattii_CBS10090:0.0027019355	Cryptococcus_deuterogattii_R265:0.0026749636)99.7/100:0.0140303	(Cryptococcus_tetragattii_CBS11718:0.0000029699	Cryptococcus_tetragattii_IND107:0.0000029289)92.6/98:0.00447811	(Cryptococcus_sp._MF13:0.0000010000	Cryptococcus_sp._MF34:0.0000010000)95.6/99:0.0051485914)73.5/46:0.0010949	(Cryptococcus_gattii_E566:0.0000010000	Cryptococcus_gattii_WM276:0.0013299777)87.6/97:0.0026776079)93.9/97:0.0162457098	((Cryptococcus_deneoformans_NIH12:0.0000010000	Cryptococcus_deneoformans_NIH433:0.0000010000)99.8/100:0.0169530519	(Cryptococcus_neoformans_125.91:0.0040276019	Cryptococcus_neoformans_Bt1:3e-06	Cryptococcus_neoformans_Bt22:3e-06	Cryptococcus_neoformans_Bt206:0.00134165	(Cryptococcus_neoformans_Ftc555-1:2e-06	Cryptococcus_neoformans_H99:2e-06	(Cryptococcus_neoformans_PMHc1023.ENR:0.0013409181	Cryptococcus_neoformans_T4:0.0000010000)99.1/98:0.0067470653)83.9/64:0.00134176)97.4/99:0.0107382591)97.5/99:0.0201931049)100/100:0.110006	(Cryptococcus_depauperatus_CBS7841:0.0000029248	Cryptococcus_depauperatus_CBS7855:0.0054411462)100/100:0.342132	Cryptococcus_sp._CMW60451:0.198611	((((Cryptococcus_sp._DSM108351:2e-06	Cryptococcus_sp._NCYC1536:2e-06	(Cryptococcus_sp._DSM108352:0.0000010000	Cryptococcus_sp._DSM111204:0.0000010000)75.9/96:0.0013352832)85.2/95:0.00135131	Cryptococcus_sp._DSM117830:0.00133124	Cryptococcus_sp._DSM111205:0.0000010000)99.7/100:0.0406827766	(Cryptococcus_sp._DSM109063:0.0119718136	Cryptococcus_sp._OR918:0.0131273450)94.5/94:0.0230266628)99.5/100:0.0575454647	Kwoniella_shandongensis_CBS12478:0.1241977386)99.9/100:0.0668811637)100/100:0.2011932848	Cryptococcus_wingfieldii_CBS7118:0.0034018521)92.6/48:0.0077635387	(Cryptococcus_floricola_DSM27421:0.0053048801	Cryptococcus_sp._OR849:0.0469389218)79.1/45:0.0025248982)98.9/100:0.0115771964);
(Cryptococcus_amylolentus_CBS6039:0.0023662472	Cryptococcus_amylolentus_CBS6273:0.0007826754	(((((((((Cryptococcus_bacillisporus_CA1280:0.0050522236	Cryptococcus_bacillisporus_CA1873:0.0017429912)82.1/88:0.0014976077	(Cryptococcus_decagattii_7685027:0.0000010000	Cryptococcus_decagattii_CBS11687:0.0022496245)99.1/100:0.0055083654)97.4/99:0.0050545597	(Cryptococcus_gattii_E566:0.0007469187	Cryptococcus_gattii_WM276:0.0000010000)100/100:0.0098441935)74.4/63:0.00264321	((Cryptococcus_sp._MF13:0.0015035544	Cryptococcus_sp._MF34:0.0007528099)92.1/98:0.0022623634	(Cryptococcus_tetragattii_CBS11718:0.0007530291	Cryptococcus_tetragattii_IND107:0.0000010000)99.4/100:0.0060439911)74.3/74:0.0024655	(Cryptococcus_deuterogattii_CBS10090:0.0022480712	Cryptococcus_deuterogattii_R265:0.0022511032)98.9/100:0.0074022889)99.1/100:0.0155877752	((Cryptococcus_deneoformans_NIH12:0.0000010000	Cryptococcus_deneoformans_NIH433:0.0022413397)100/100:0.0164975811	((Cryptococcus_neoformans_125.91:0.0014933161	Cryptococcus_neoformans_H99:0.0007449028)94.6/99:0.00223875	(Cryptococcus_neoformans_Bt1:0.00298276	Cryptococcus_neoformans_Bt206:0.00149246	Cryptococcus_neoformans_Ftc555-1:0.00372961	Cryptococcus_neoformans_Bt22:0.0022393411)78.7/90:0.000746782	(Cryptococcus_neoformans_PMHc1023.ENR:0.0000010000	Cryptococcus_neoformans_T4:0.0007430731)97.3/100:0.0037294477)100/100:0.0155836111)91.5/96:0.0091106623)100/100:0.1011614734	((Cryptococcus_depauperatus_CBS7841:0.0031642979	Cryptococcus_depauperatus_CBS7855:0.0114025262)100/100:0.6700808554	Cryptococcus_sp._CMW60451:0.1504263567)77.7/82:0.0296108211)92.1/91:0.0296493434	(((Cryptococcus_sp._DSM108351:4e-06	Cryptococcus_sp._DSM117830:4e-06	Cryptococcus_sp._DSM108352:4e-06	Cryptococcus_sp._DSM111205:4e-06	Cryptococcus_sp._DSM111204:2e-06	Cryptococcus_sp._NCYC1536:0.0015563998)100/100:0.0418472056	(Cryptococcus_sp._DSM109063:0.0237709922	Cryptococcus_sp._OR918:0.0150034219)99.8/100:0.0398498837)100/100:0.1898632946	Kwoniella_shandongensis_CBS12478:0.3412211096)100/100:0.0952452565)100/100:0.2118584088	Cryptococcus_sp._OR849:0.0262752716)99.6/100:0.0297303	Cryptococcus_floricola_DSM27421:0.0121432	Cryptococcus_wingfieldii_CBS7118:0.0084881613)98/100:0.0063059751);
(Cryptococcus_amylolentus_CBS6039:0.0000010001	Cryptococcus_amylolentus_CBS6273:0.0000010001	(((((((((((Cryptococcus_bacillisporus_CA1280:0.0032065866	Cryptococcus_bacillisporus_CA1873:0.0000010001)94.7/98:0.0097177607	(Cryptococcus_decagattii_7685027:0.0000010001	Cryptococcus_decagattii_CBS11687:0.0000010001)93.5/99:0.0097081428)76.6/75:0.0032838099	(Cryptococcus_tetragattii_CBS11718:0.0063576143	Cryptococcus_tetragattii_IND107:0.0000010001)99.9/100:0.0325714470)75.7/69:0.00317079	(Cryptococcus_sp._MF13:0.0031969575	Cryptococcus_sp._MF34:0.0000010001)97.4/99:0.0129086	(Cryptococcus_gattii_E566:0.0032209872	Cryptococcus_gattii_WM276:0.0000010001)91.9/97:0.0064422916)93.7/95:0.0109616685	(Cryptococcus_deuterogattii_CBS10090:0.0032944966	Cryptococcus_deuterogattii_R265:0.0033044835)81/94:0.0060831452)90/91:0.0303905015	(Cryptococcus_deneoformans_NIH12:0.0051686758	Cryptococcus_deneoformans_NIH433:0.0046150158)95.7/68:0.0546478	(((Cryptococcus_neoformans_125.91:0.0000020862	Cryptococcus_neoformans_H99:0.0032377792)95.5/100:0.0097649992	(Cryptococcus_neoformans_Bt1:0.0032383209	Cryptococcus_neoformans_Bt22:0.0000010001)83.2/93:0.00323713	Cryptococcus_neoformans_Bt206:4.1018e-06	Cryptococcus_neoformans_Ftc555-1:3.1017e-06)82.6/89:0.00643443	Cryptococcus_neoformans_PMHc1023.ENR:0.00784922	Cryptococcus_neoformans_T4:0.0098256773)98.8/100:0.0682788)99.3/98:0.1879899036	Cryptococcus_sp._CMW60451:0.6627829490)71.8/79:0.0770964994	((((Cryptococcus_sp._DSM108351:2.0002e-06	Cryptococcus_sp._NCYC1536:2.0002e-06	Cryptococcus_sp._DSM111205:0.0000010001)74.4/94:0.0027972446	Cryptococcus_sp._DSM108352:3.0003e-06	Cryptococcus_sp._DSM117830:3.0003e-06	Cryptococcus_sp._DSM111204:2.0002e-06)99.6/99:0.1398193706	Cryptococcus_sp._DSM109063:0.129052	Cryptococcus_sp._OR918:0.0968048)100/100:0.5119443096	Kwoniella_shandongensis_CBS12478:0.4846622520)86.4/89:0.1073611232)80.9/82:0.1000290314	(Cryptococcus_depauperatus_CBS7841:0.0000026473	Cryptococcus_depauperatus_CBS7855:0.0076803984)100/100:1.1345611019)100/100:0.3672519806	Cryptococcus_sp._OR849:0.0912490256)90.8/88:0.0690102705	Cryptococcus_floricola_DSM27421:0.0485619	Cryptococcus_wingfieldii_CBS7118:0.0226336)96.4/99:0.0303003942);
(Cryptococcus_amylolentus_CBS6039:0.0020522879	Cryptococcus_amylolentus_CBS6273:0.0000010000	(((((((((Cryptococcus_bacillisporus_CA1280:0.0000010000	Cryptococcus_bacillisporus_CA1873:0.0020490130)74.2/81:0.0020491203	(Cryptococcus_decagattii_7685027:0.0000010000	Cryptococcus_decagattii_CBS11687:0.0000010000)89.8/97:0.00411423	(Cryptococcus_gattii_E566:0.0020510399	Cryptococcus_gattii_WM276:0.0000010000)95/98:0.00616749)73.5/65:0.0020590036	((Cryptococcus_deuterogattii_CBS10090:0.0000010000	Cryptococcus_deuterogattii_R265:0.0000010000)88.5/97:0.0041471092	(Cryptococcus_sp._MF13:2e-06	Cryptococcus_sp._MF34:2e-06	(Cryptococcus_tetragattii_CBS11718:0.0020556749	Cryptococcus_tetragattii_IND107:0.0000010000)91.7/96:0.0041304289)76.6/75:0.0020515470)76/69:0.0020700662)99.7/96:0.0286928	((Cryptococcus_neoformans_125.91:0.0000010000	Cryptococcus_neoformans_Bt1:3e-06	Cryptococcus_neoformans_Bt206:3e-06	Cryptococcus_neoformans_H99:2e-06)72.9/90:0.0020518388	Cryptococcus_neoformans_Bt22:0.00205234	(Cryptococcus_neoformans_PMHc1023.ENR:0.0000010000	Cryptococcus_neoformans_T4:0.0000010000)95.6/100:0.00824566	Cryptococcus_neoformans_Ftc555-1:2e-06)87.9/92:0.0114471	(Cryptococcus_deneoformans_NIH12:0.0000010000	Cryptococcus_deneoformans_NIH433:0.0000010000)93.3/98:0.0115193865)97.1/83:0.0725874	(Cryptococcus_depauperatus_CBS7841:0.0101096533	Cryptococcus_depauperatus_CBS7855:0.0104451309)100/100:0.508722	Cryptococcus_sp._CMW60451:0.2496982171)90.8/87:0.0239072054	(((Cryptococcus_sp._DSM108351:3e-06	Cryptococcus_sp._DSM117830:3e-06	Cryptococcus_sp._DSM108352:4e-06	Cryptococcus_sp._DSM111204:4e-06	Cryptococcus_sp._NCYC1536:3e-06	Cryptococcus_sp._DSM111205:0.0043033527)99.1/100:0.0371665182	(Cryptococcus_sp._DSM109063:0.0136235988	Cryptococcus_sp._OR918:0.0148327624)89.4/95:0.0132673980)100/100:0.1169077346	Kwoniella_shandongensis_CBS12478:0.1247451249)97.4/98:0.0485125302)100/100:0.1052127758	Cryptococcus_sp._OR849:0.0390301007)91.1/89:0.0161916104	Cryptococcus_floricola_DSM27421:0.0082134053)73.1/79:0.0020615553	Cryptococcus_wingfieldii_CBS7118:0.0103451921)99.8/100:0.0167222331);
(Cryptococcus_amylolentus_CBS6039:0.0000010000	Cryptococcus_amylolentus_CBS6273:0.0024876800	((((((((((Cryptococcus_bacillisporus_CA1280:0.0000010000	Cryptococcus_bacillisporus_CA1873:0.0024782532)81.7/94:0.0024758607	(Cryptococcus_decagattii_7685027:0.0000010000	Cryptococcus_decagattii_CBS11687:0.0000010000)78.5/89:0.0024921885)79.1/67:0.0024716592	(Cryptococcus_gattii_E566:0.0024720712	Cryptococcus_gattii_WM276:0.0000010000)80.7/96:0.0024790208)76.3/68:0.00509606	(Cryptococcus_deuterogattii_CBS10090:0.0000010000	Cryptococcus_deuterogattii_R265:0.0000010000)85.8/92:0.00738533	((Cryptococcus_sp._MF13:0.0000010000	Cryptococcus_sp._MF34:0.0024721446)78.3/91:0.0024747555	(Cryptococcus_tetragattii_CBS11718:0.0049394028	Cryptococcus_tetragattii_IND107:0.0000010000)80/82:0.0024772149)75.3/70:0.0025353795)99.8/100:0.0365291602	(((Cryptococcus_neoformans_125.91:0.0000010000	Cryptococcus_neoformans_H99:0.0000010000)92.2/90:0.00248573	Cryptococcus_neoformans_Ftc555-1:2e-06	(Cryptococcus_neoformans_Bt1:2e-06	Cryptococcus_neoformans_Bt206:2e-06	Cryptococcus_neoformans_Bt22:0.0024910192)85.9/96:0.0024898006)81.7/73:0.0024971218	Cryptococcus_neoformans_PMHc1023.ENR:2e-06	Cryptococcus_neoformans_T4:2e-06)89.8/76:0.0077047766)76.5/84:0.0103977700	(Cryptococcus_deneoformans_NIH12:0.0000010000	Cryptococcus_deneoformans_NIH433:0.0000010000)94.9/98:0.0151891263)99.7/100:0.0931861695	(Cryptococcus_depauperatus_CBS7841:0.0074383273	Cryptococcus_depauperatus_CBS7855:0.0073597426)100/100:0.249062	(((Cryptococcus_sp._DSM108351:3e-06	Cryptococcus_sp._DSM111204:4e-06	Cryptococcus_sp._DSM117830:0.00244747	Cryptococcus_sp._NCYC1536:5e-06	Cryptococcus_sp._DSM108352:2e-06	Cryptococcus_sp._DSM111205:0.0000010000)99.2/100:0.0744378990	(Cryptococcus_sp._DSM109063:0.0246742540	Cryptococcus_sp._OR918:0.0057549179)97.3/99:0.0530601501)99.9/100:0.1437683082	Kwoniella_shandongensis_CBS12478:0.3526352607)99.5/99:0.142015)90.8/82:0.0333696139	Cryptococcus_sp._CMW60451:0.2181913804)100/100:0.1123165269	Cryptococcus_sp._OR849:0.0422074931)92/98:0.0223707834	(Cryptococcus_floricola_DSM27421:0.0127604546	Cryptococcus_wingfieldii_CBS7118:0.0024786535)76.9/92:0.0024940248)75.8/96:0.0025032469);
(Cryptococcus_amylolentus_CBS6039:0.0000009992	Cryptococcus_amylolentus_CBS6273:0.0000009992	((((((((((Cryptococcus_bacillisporus_CA1280:0.0036461155	Cryptococcus_bacillisporus_CA1873:0.0018229650)98.6/100:0.0129743209	(Cryptococcus_decagattii_7685027:0.0000009992	Cryptococcus_decagattii_CBS11687:0.0018987330)99.7/100:0.0197828134)76.4/68:0.0017439844	(Cryptococcus_gattii_E566:0.0000009992	Cryptococcus_gattii_WM276:0.0017974266)100/100:0.0298566630)80.2/68:0.0048184365	(Cryptococcus_tetragattii_CBS11718:0.0036699979	Cryptococcus_tetragattii_IND107:0.0036346080)99/100:0.0131414244)85.8/73:0.0050513460	(Cryptococcus_sp._MF13:0.0018077172	Cryptococcus_sp._MF34:0.0000009992)99.9/100:0.0209849651)93.2/92:0.0131120167	(Cryptococcus_deuterogattii_CBS10090:0.0071179477	Cryptococcus_deuterogattii_R265:0.0249335439)77.7/94:0.0063837572)99.7/100:0.0963604363	((Cryptococcus_deneoformans_NIH12:0.0064083920	Cryptococcus_deneoformans_NIH433:0.0075272935)99.9/99:0.0537452193	(((Cryptococcus_neoformans_125.91:0.0055466790	Cryptococcus_neoformans_H99:0.0037072001)96/100:0.0074135351	Cryptococcus_neoformans_Ftc555-1:0.0037062919)73.4/79:0.00718038	((Cryptococcus_neoformans_Bt1:0.0018350605	Cryptococcus_neoformans_Bt206:0.0000009992)95.1/99:0.0088038406	Cryptococcus_neoformans_Bt22:0.0059988980)73.3/80:0.00927567	(Cryptococcus_neoformans_PMHc1023.ENR:0.0000009992	Cryptococcus_neoformans_T4:0.0000009992)93/99:0.0077042872)99.7/98:0.0459553058)86.3/84:0.0398955328)100/100:0.552768	Cryptococcus_sp._CMW60451:0.641376	(Cryptococcus_depauperatus_CBS7841:0.0000024621	Cryptococcus_depauperatus_CBS7855:0.0165285001)100/100:0.896112	((((Cryptococcus_sp._DSM108351:1.9984e-06	Cryptococcus_sp._DSM108352:2.9976e-06	Cryptococcus_sp._DSM111204:2.9976e-06	Cryptococcus_sp._DSM117830:0.0000009992)77.9/93:0.0018893322	(Cryptococcus_sp._DSM111205:0.0019150395	Cryptococcus_sp._NCYC1536:0.0057274791)73/88:0.0019322292)100/100:0.2248840576	(Cryptococcus_sp._DSM109063:0.0648613933	Cryptococcus_sp._OR918:0.0208667613)82.2/91:0.0452644988)100/100:0.3410423024	Kwoniella_shandongensis_CBS12478:0.4269527967)98.2/99:0.1276220924)100/100:0.3397137485	Cryptococcus_sp._OR849:0.1158259971)99.8/100:0.1171198673	Cryptococcus_floricola_DSM27421:0.0353075	Cryptococcus_wingfieldii_CBS7118:0.0223886)99.8/100:0.0347726354);
(Cryptococcus_amylolentus_CBS6039:0.0000010000	Cryptococcus_amylolentus_CBS6273:0.0000010000	(((((((Cryptococcus_bacillisporus_CA1280:0.00505655	Cryptococcus_decagattii_7685027:6.113e-06	Cryptococcus_decagattii_CBS11687:3.2336e-06	Cryptococcus_bacillisporus_CA1873:0.0000010000)89.6/81:0.0135586	(Cryptococcus_gattii_E566:0.0000010000	Cryptococcus_gattii_WM276:0.0000010000)97.1/99:0.0286371	((Cryptococcus_sp._MF13:0.0000010000	Cryptococcus_sp._MF34:0.0000010000)89.5/96:0.0100419800	(Cryptococcus_tetragattii_CBS11718:0.0000010000	Cryptococcus_tetragattii_IND107:0.0000010000)79/89:0.0048749840)78/87:0.0084555	(Cryptococcus_deuterogattii_CBS10090:0.0000010000	Cryptococcus_deuterogattii_R265:0.0000010000)93.6/96:0.0166008877)89.7/84:0.0384591775	(Cryptococcus_deneoformans_NIH12:0.0000010000	Cryptococcus_deneoformans_NIH433:0.0000010000)98.5/99:0.0664953	(Cryptococcus_neoformans_125.91:6e-06	Cryptococcus_neoformans_Ftc555-1:6e-06	Cryptococcus_neoformans_Bt1:5e-06	Cryptococcus_neoformans_H99:4e-06	Cryptococcus_neoformans_Bt22:3e-06	Cryptococcus_neoformans_Bt206:2e-06	(Cryptococcus_neoformans_PMHc1023.ENR:0.0000010000	Cryptococcus_neoformans_T4:0.0000010000)84.6/94:0.0049407743)87.6/86:0.033744)99.4/96:0.1410485361	(Cryptococcus_depauperatus_CBS7841:0.0000010000	Cryptococcus_depauperatus_CBS7855:0.0000010000)100/100:0.664445	Cryptococcus_sp._CMW60451:0.206255)71/55:0.0285812819	(((Cryptococcus_sp._DSM108351:4e-06	Cryptococcus_sp._DSM111205:4e-06	Cryptococcus_sp._DSM108352:4e-06	Cryptococcus_sp._DSM111204:4e-06	Cryptococcus_sp._NCYC1536:2e-06	Cryptococcus_sp._DSM117830:0.0216188041)98.3/100:0.0606994520	(Cryptococcus_sp._DSM109063:0.0421443565	Cryptococcus_sp._OR918:0.0048378659)76.1/69:0.0109282513)100/97:0.2354430443	Kwoniella_shandongensis_CBS12478:0.2593496714)88.4/66:0.0924406555)100/100:0.2632668629	Cryptococcus_sp._OR849:0.0237784731)87.1/97:0.0377330918	(Cryptococcus_floricola_DSM27421:0.0164286105	Cryptococcus_wingfieldii_CBS7118:0.0084056137)70.1/87:0.0052930976)79.4/86:0.0073885449);
(Cryptococcus_amylolentus_CBS6039:0.0000010011	Cryptococcus_amylolentus_CBS6273:0.0000010011	((((((((((Cryptococcus_bacillisporus_CA1280:0.0044734667	Cryptococcus_bacillisporus_CA1873:0.0044788333)90.8/98:0.0135195297	Cryptococcus_decagattii_7685027:0.0193661559)92.9/98:0.0282863532	(Cryptococcus_gattii_WM276:0.0214599405	Cryptococcus_tetragattii_IND107:0.0123755003)82.2/82:0.0122979134)89.1/78:0.0329550700	Cryptococcus_gattii_E566:0.012795	Cryptococcus_tetragattii_CBS11718:0.0127836)76.5/54:0.00422651	Cryptococcus_decagattii_CBS11687:0.0127594	(Cryptococcus_sp._MF13:0.0085385446	Cryptococcus_sp._MF34:0.0042630313)99.4/98:0.0349170135)90.8/69:0.0434026	(Cryptococcus_deuterogattii_CBS10090:0.0000010011	Cryptococcus_deuterogattii_R265:0.0000010011)94.3/98:0.0513187	((Cryptococcus_deneoformans_NIH12:0.0085482291	Cryptococcus_deneoformans_NIH433:0.0000010011)92.3/98:0.0232926671	(Cryptococcus_neoformans_125.91:0.0129740722	(Cryptococcus_neoformans_Bt1:3.0033e-06	Cryptococcus_neoformans_Bt206:4.0044e-06	Cryptococcus_neoformans_H99:4.0044e-06	Cryptococcus_neoformans_Bt22:0.00428388	Cryptococcus_neoformans_Ftc555-1:0.0042869278)87.9/96:0.00429184	(Cryptococcus_neoformans_PMHc1023.ENR:0.0000010011	Cryptococcus_neoformans_T4:0.0000010011)94.5/97:0.00858009)98.7/100:0.0477719864)97.5/99:0.0627831580)100/100:0.3627172457	((((Cryptococcus_sp._DSM108351:2.0022e-06	Cryptococcus_sp._DSM111205:2.0022e-06	Cryptococcus_sp._NCYC1536:0.0000010011)74.9/87:0.0049708131	(Cryptococcus_sp._DSM108352:2.0022e-06	Cryptococcus_sp._DSM117830:2.0022e-06	Cryptococcus_sp._DSM111204:0.0000010011)82.5/91:0.0081129556)93.8/97:0.0562088479	(Cryptococcus_sp._DSM109063:0.0158769576	Cryptococcus_sp._OR918:0.0106004961)94.7/99:0.0556479224)99.9/100:0.2872989613	Kwoniella_shandongensis_CBS12478:0.5025604834)89.7/89:0.1873765437)94/95:0.1223031435	((Cryptococcus_depauperatus_CBS7841:0.0091218668	Cryptococcus_depauperatus_CBS7855:0.0245910428)100/100:0.9161788037	Cryptococcus_sp._CMW60451:0.2298159740)88.3/94:0.1145029659)99.9/100:0.3235753369	Cryptococcus_sp._OR849:0.0503336719)94.5/97:0.073366	Cryptococcus_wingfieldii_CBS7118:0.0180404	Cryptococcus_floricola_DSM27421:0.0220591639)98.6/100:0.0303158405);
(Cryptococcus_amylolentus_CBS6039:0.0000010000	Cryptococcus_amylolentus_CBS6273:0.0000010000	(((((((Cryptococcus_bacillisporus_CA1280:0.00610508	(Cryptococcus_sp._MF13:0.0030538201	Cryptococcus_sp._MF34:0.0030792422)99.3/95:0.0185426	Cryptococcus_bacillisporus_CA1873:0.00611868	((Cryptococcus_deuterogattii_CBS10090:0.0000010000	Cryptococcus_deuterogattii_R265:0.0000010000)88.5/97:0.0061800552	((Cryptococcus_gattii_E566:0.0000010000	Cryptococcus_gattii_WM276:0.0000010000)76.1/95:0.0030700649	(Cryptococcus_tetragattii_CBS11718:0.0000010000	Cryptococcus_tetragattii_IND107:0.0000010000)97.2/100:0.0123867344)76.6/83:0.0030610412)77.7/80:0.00304389)75.1/64:0.0025396151	(Cryptococcus_decagattii_7685027:0.0000010000	Cryptococcus_decagattii_CBS11687:0.0000010000)92.4/97:0.0096982934)91.2/88:0.0304390020	(Cryptococcus_deneoformans_NIH12:0.0000010000	Cryptococcus_deneoformans_NIH433:0.0000010000)97.3/100:0.0436779	(((Cryptococcus_neoformans_125.91:0.00306569	Cryptococcus_neoformans_H99:2e-06	Cryptococcus_neoformans_Bt22:0.0030606507)85.8/93:0.0030676695	Cryptococcus_neoformans_Bt1:3e-06	Cryptococcus_neoformans_Ftc555-1:0.00307772	Cryptococcus_neoformans_Bt206:2e-06)73.4/83:0.0029950495	(Cryptococcus_neoformans_PMHc1023.ENR:0.0000010000	Cryptococcus_neoformans_T4:0.0000010000)93.4/98:0.0093184508)99.8/98:0.0562437)100/100:0.2350487722	(((Cryptococcus_sp._DSM108351:5e-06	Cryptococcus_sp._DSM111204:5e-06	Cryptococcus_sp._DSM117830:4e-06	Cryptococcus_sp._DSM108352:3e-06	Cryptococcus_sp._DSM111205:2e-06	Cryptococcus_sp._NCYC1536:0.0031979908)100/100:0.0905697105	(Cryptococcus_sp._DSM109063:0.0232262665	Cryptococcus_sp._OR918:0.0127386188)76.4/83:0.0104128357)96.8/96:0.0981397058	Kwoniella_shandongensis_CBS12478:0.2229364516)98.5/99:0.1449631920)92.9/89:0.155637	(Cryptococcus_depauperatus_CBS7841:0.0022720447	Cryptococcus_depauperatus_CBS7855:0.0168689923)100/100:0.415363	Cryptococcus_sp._CMW60451:0.1603081984)100/100:0.334267	Cryptococcus_sp._OR849:0.0613649	Cryptococcus_wingfieldii_CBS7118:0.0093340706)74.8/87:0.0031221332	Cryptococcus_floricola_DSM27421:0.0031077822)99.6/100:0.0219770241);
(Cryptococcus_amylolentus_CBS6039:0.0000010000	Cryptococcus_amylolentus_CBS6273:0.0000010000	((((((((Cryptococcus_bacillisporus_CA1280:0.00333794	(Cryptococcus_decagattii_7685027:0.0016620657	Cryptococcus_decagattii_CBS11687:0.0016711222)97.1/100:0.00671651	Cryptococcus_bacillisporus_CA1873:0.0033320379)85.1/72:0.00166656	(Cryptococcus_tetragattii_CBS11718:0.0016597582	Cryptococcus_tetragattii_IND107:0.0000010000)96.3/100:0.0066821	(Cryptococcus_gattii_E566:0.0016599088	Cryptococcus_gattii_WM276:0.0000010000)99.5/94:0.0100708375)76.5/44:0.0014424979	(Cryptococcus_sp._MF13:0.0000010000	Cryptococcus_sp._MF34:0.0000010000)97.6/99:0.0069536805)89.4/68:0.0054419405	(Cryptococcus_deuterogattii_CBS10090:0.0000010000	Cryptococcus_deuterogattii_R265:0.0000010000)98.5/100:0.0154693320)95.4/98:0.0328267642	((Cryptococcus_deneoformans_NIH12:0.0000010000	Cryptococcus_deneoformans_NIH433:0.0000010000)99/100:0.0271703422	((Cryptococcus_neoformans_125.91:0.00168097	Cryptococcus_neoformans_Bt206:0.00167786	Cryptococcus_neoformans_Bt1:4e-06	Cryptococcus_neoformans_Bt22:4e-06	Cryptococcus_neoformans_H99:3e-06	Cryptococcus_neoformans_Ftc555-1:0.0067245886)75.7/84:0.0018902047	(Cryptococcus_neoformans_PMHc1023.ENR:0.0033844485	Cryptococcus_neoformans_T4:0.0016627801)91.3/98:0.0065537457)99.2/99:0.0248170746)96.9/99:0.0402909708)100/100:0.2056111604	(((Cryptococcus_depauperatus_CBS7841:0.0182267589	Cryptococcus_depauperatus_CBS7855:0.0000010000)100/100:0.6356973554	Cryptococcus_sp._CMW60451:0.1359900786)95.4/95:0.1136351037	(((((Cryptococcus_sp._DSM108351:0.0000010000	Cryptococcus_sp._DSM111205:0.0016162770)84.7/99:0.0016136039	Cryptococcus_sp._NCYC1536:0.0000010000)80.6/97:0.0016114656	Cryptococcus_sp._DSM108352:3e-06	Cryptococcus_sp._DSM111204:3e-06	Cryptococcus_sp._DSM117830:2e-06)99.8/100:0.0801282145	Cryptococcus_sp._DSM109063:0.0436583	Cryptococcus_sp._OR918:0.0397645)100/100:0.2294948473	Kwoniella_shandongensis_CBS12478:0.2938384442)95.7/98:0.0807052504)89.3/87:0.0594671238)100/100:0.3150310114	Cryptococcus_sp._OR849:0.1026625243)95.2/97:0.0476030573	(Cryptococcus_floricola_DSM27421:0.0186456772	Cryptococcus_wingfieldii_CBS7118:0.0020445468)84.8/94:0.0082528892)97/100:0.0209236239);
(Cryptococcus_amylolentus_CBS6039:0.0000025247	Cryptococcus_amylolentus_CBS6273:0.0211607114	((((((((((Cryptococcus_bacillisporus_CA1280:0.0030881785	Cryptococcus_bacillisporus_CA1873:0.0015411836)94.4/99:0.0073861758	(Cryptococcus_decagattii_7685027:0.0015448784	Cryptococcus_decagattii_CBS11687:0.0000009999)99.7/100:0.0188129504)96.5/97:0.0098404931	(Cryptococcus_tetragattii_CBS11718:0.0078031749	Cryptococcus_tetragattii_IND107:0.0015233708)99/100:0.0108705422)71.3/51:0.0015325768	((Cryptococcus_gattii_E566:0.0000009999	Cryptococcus_gattii_WM276:0.0000009999)100/100:0.0204279022	(Cryptococcus_sp._MF13:0.0000009999	Cryptococcus_sp._MF34:0.0000009999)100/99:0.0236541948)75.2/51:0.0015378457)88.8/75:0.0062201080	(Cryptococcus_deuterogattii_CBS10090:0.0046559507	Cryptococcus_deuterogattii_R265:0.0000009999)97.8/100:0.0140257676)91.5/91:0.0410179353	((Cryptococcus_deneoformans_NIH12:0.0048643159	Cryptococcus_deneoformans_NIH433:0.0013739106)98.8/100:0.0242886217	((Cryptococcus_neoformans_125.91:0.00337232	Cryptococcus_neoformans_Bt1:0.00168801	Cryptococcus_neoformans_H99:0.00168756	Cryptococcus_neoformans_Bt206:4.0988e-06	(Cryptococcus_neoformans_Bt22:0.0000027701	Cryptococcus_neoformans_Ftc555-1:0.0016816247)85.5/91:0.0016841192)99.3/100:0.0115359	Cryptococcus_neoformans_T4:0.00138996	Cryptococcus_neoformans_PMHc1023.ENR:0.0048183322)99.8/100:0.0293473132)96.7/96:0.0614181532)99.9/100:0.3600304921	((((Cryptococcus_sp._DSM108351:0.0000009999	Cryptococcus_sp._NCYC1536:0.0000009999)74.6/92:0.00452447	Cryptococcus_sp._DSM111205:0.00226246	Cryptococcus_sp._DSM117830:0.00226246	Cryptococcus_sp._DSM108352:3.3935e-06	Cryptococcus_sp._DSM111204:3.3935e-06)99.8/100:0.3313141260	(Cryptococcus_sp._DSM109063:0.1555604904	Cryptococcus_sp._OR918:0.1807191217)95.4/95:0.1986842140)100/100:0.6700758981	Kwoniella_shandongensis_CBS12478:1.5290272007)96.4/74:0.3859152597)74.3/63:0.1193997835	((Cryptococcus_depauperatus_CBS7841:0.0094149796	Cryptococcus_depauperatus_CBS7855:0.0090454187)100/100:0.5978968332	Cryptococcus_sp._CMW60451:0.5041331830)99.1/96:0.2650167088)100/100:0.8411966178	Cryptococcus_sp._OR849:0.2568565220)99.8/100:0.2057818698	(Cryptococcus_floricola_DSM27421:0.0324572178	Cryptococcus_wingfieldii_CBS7118:0.0155860372)97.3/100:0.0335788239)99.1/100:0.0438357854);
(Cryptococcus_amylolentus_CBS6039:0.0000009990	Cryptococcus_amylolentus_CBS6273:0.0000009990	((((((((Cryptococcus_bacillisporus_CA1280:0.0012744608	Cryptococcus_bacillisporus_CA1873:0.0000009990)89.7/99:0.0037368969	(Cryptococcus_decagattii_7685027:0.0012860108	Cryptococcus_decagattii_CBS11687:0.0025536935)99.9/100:0.0152581146)94.3/98:0.0055844416	(Cryptococcus_gattii_E566:0.0000009990	Cryptococcus_gattii_WM276:0.0000009990)96.9/100:0.0074639621)82.2/84:0.00563624	((Cryptococcus_sp._MF13:0.0000009990	Cryptococcus_sp._MF34:0.0000009990)92/98:0.0038915525	(Cryptococcus_tetragattii_CBS11718:0.0000009990	Cryptococcus_tetragattii_IND107:0.0013146856)99.4/100:0.0106262401)82.7/74:0.00398672	(Cryptococcus_deuterogattii_CBS10090:0.0000009990	Cryptococcus_deuterogattii_R265:0.0012714700)98.4/100:0.0128715791)96.7/94:0.0305404501	((Cryptococcus_deneoformans_NIH12:0.0000009990	Cryptococcus_deneoformans_NIH433:0.0000009990)99.9/100:0.0288366771	((Cryptococcus_neoformans_125.91:0.0012789503	(Cryptococcus_neoformans_Bt1:1.998e-06	Cryptococcus_neoformans_Bt22:3.996e-06	Cryptococcus_neoformans_H99:3.996e-06	Cryptococcus_neoformans_Ftc555-1:2.997e-06	Cryptococcus_neoformans_Bt206:0.0012791717)77.7/86:0.0012802362)79.6/90:0.0023163146	(Cryptococcus_neoformans_PMHc1023.ENR:0.0012761698	Cryptococcus_neoformans_T4:0.0000009990)99.2/100:0.0118811718)99.9/100:0.0236375351)85/92:0.0167970982)100/100:0.332227	((Cryptococcus_depauperatus_CBS7841:0.0111110723	Cryptococcus_depauperatus_CBS7855:0.0081497199)100/100:0.3436655596	Cryptococcus_sp._CMW60451:0.3342245684)100/100:0.320502	((((Cryptococcus_sp._DSM108351:0.0013580031	Cryptococcus_sp._NCYC1536:0.0000009990)85.5/96:0.0013621	Cryptococcus_sp._DSM111205:0.00136386	Cryptococcus_sp._DSM108352:2.997e-06	Cryptococcus_sp._DSM117830:2.997e-06	Cryptococcus_sp._DSM111204:0.0000009990)100/100:0.0946813026	(Cryptococcus_sp._DSM109063:0.0539858390	Cryptococcus_sp._OR918:0.0571357131)95.1/99:0.0451311212)100/100:0.3632567834	Kwoniella_shandongensis_CBS12478:0.5775104364)95/95:0.1468179566)100/100:0.4357519232	Cryptococcus_sp._OR849:0.0519078090)99.2/97:0.0688922622	Cryptococcus_floricola_DSM27421:0.020607	Cryptococcus_wingfieldii_CBS7118:0.0168982)98.4/100:0.0138275082);
(Cryptococcus_amylolentus_CBS6039:0.0000009981	Cryptococcus_amylolentus_CBS6273:0.0017679354	((((((((Cryptococcus_bacillisporus_CA1280:0.0017658788	Cryptococcus_bacillisporus_CA1873:0.0017648112)96.5/99:0.0110219	(Cryptococcus_decagattii_7685027:0.0038767199	Cryptococcus_decagattii_CBS11687:0.0000009981)99.9/100:0.0235982	(Cryptococcus_deuterogattii_CBS10090:0.0000009981	Cryptococcus_deuterogattii_R265:0.0000009981)99.7/100:0.0181121	(Cryptococcus_gattii_E566:0.0000009981	Cryptococcus_gattii_WM276:0.0000009981)93.1/98:0.0102889	(Cryptococcus_sp._MF13:0.0000009981	Cryptococcus_sp._MF34:0.0035453207)95.1/99:0.0110407)91.7/85:0.0094958675	(Cryptococcus_tetragattii_CBS11718:0.0017701482	Cryptococcus_tetragattii_IND107:0.0017530276)99.6/100:0.0205051293)99.2/100:0.0535358297	((Cryptococcus_deneoformans_NIH12:0.0035441860	Cryptococcus_deneoformans_NIH433:0.0035086295)98.5/100:0.0206614003	(Cryptococcus_neoformans_125.91:0.003506	Cryptococcus_neoformans_H99:0.003506	(Cryptococcus_neoformans_Bt1:0.0000009981	Cryptococcus_neoformans_Bt206:0.0035355139)96.5/99:0.00705306	(Cryptococcus_neoformans_Bt22:0.0000009981	Cryptococcus_neoformans_Ftc555-1:0.0000009981)96/98:0.00527492	(Cryptococcus_neoformans_PMHc1023.ENR:0.0017481598	Cryptococcus_neoformans_T4:0.0000009981)98.6/99:0.00702387)96.5/97:0.0190144871)86.4/93:0.0185960555)100/100:0.2058871368	((((Cryptococcus_sp._DSM108351:0.0000009981	Cryptococcus_sp._NCYC1536:0.0000009981)74.1/93:0.0017652143	(Cryptococcus_sp._DSM108352:0.0000009981	Cryptococcus_sp._DSM111204:0.0000009981)92.5/97:0.00176697	Cryptococcus_sp._DSM111205:2.9943e-06	Cryptococcus_sp._DSM117830:1.9962e-06)100/100:0.1314926279	(Cryptococcus_sp._DSM109063:0.0541179206	Cryptococcus_sp._OR918:0.0431821524)92.4/96:0.0390265347)100/100:0.2286215702	Kwoniella_shandongensis_CBS12478:0.5911451236)99.6/100:0.1862076418)88/93:0.0670403370	((Cryptococcus_depauperatus_CBS7841:0.0114278353	Cryptococcus_depauperatus_CBS7855:0.0257257233)100/100:0.6544115856	Cryptococcus_sp._CMW60451:0.4830585450)99.2/100:0.2000607608)100/100:0.3377612158	Cryptococcus_sp._OR849:0.1735355481)99.6/99:0.10939	Cryptococcus_floricola_DSM27421:0.0248833	Cryptococcus_wingfieldii_CBS7118:0.0196859045)100/100:0.0404146927);
(Cryptococcus_amylolentus_CBS6039:0.0000010000	Cryptococcus_amylolentus_CBS6273:0.0000010000	(((((((Cryptococcus_bacillisporus_CA1280:0.0025996507	Cryptococcus_bacillisporus_CA1873:0.0000010000)88.4/97:0.0052168770	(Cryptococcus_decagattii_7685027:0.0000010000	Cryptococcus_decagattii_CBS11687:0.0000010000)93.2/99:0.0078524812)76.4/88:0.0026605990	((Cryptococcus_deuterogattii_CBS10090:0.0000010000	Cryptococcus_deuterogattii_R265:0.0000010000)96.8/98:0.0105024709	((Cryptococcus_gattii_E566:0.0000010000	Cryptococcus_gattii_WM276:0.0000010000)84.1/97:0.0026016573	Cryptococcus_sp._MF13:4e-06	Cryptococcus_tetragattii_IND107:4e-06	Cryptococcus_sp._MF34:0.0026068	Cryptococcus_tetragattii_CBS11718:2e-06)75.2/83:0.0026189012)75.2/70:0.0025759902)73.8/73:0.0034318348	(Cryptococcus_deneoformans_NIH12:0.0000010000	Cryptococcus_deneoformans_NIH433:0.0000010000)90.6/96:0.0188273	(Cryptococcus_neoformans_125.91:3e-06	Cryptococcus_neoformans_Bt206:7e-06	Cryptococcus_neoformans_Ftc555-1:7e-06	Cryptococcus_neoformans_Bt22:6e-06	Cryptococcus_neoformans_H99:5e-06	Cryptococcus_neoformans_T4:4e-06	Cryptococcus_neoformans_PMHc1023.ENR:0.00266806	Cryptococcus_neoformans_Bt1:0.0026653469)92/95:0.0199967)99.7/100:0.129579	((Cryptococcus_depauperatus_CBS7841:0.0026697848	Cryptococcus_depauperatus_CBS7855:0.0025910659)100/100:0.1788104744	Cryptococcus_sp._CMW60451:0.1016621069)72.3/81:0.0752264	((((Cryptococcus_sp._DSM108351:2e-06	Cryptococcus_sp._DSM117830:2e-06	Cryptococcus_sp._NCYC1536:0.0000010000)85.4/97:0.0027139402	Cryptococcus_sp._DSM108352:2e-06	Cryptococcus_sp._DSM111204:2e-06)76.4/93:0.0027155778	Cryptococcus_sp._DSM111205:0.0000010000)93.9/99:0.0180020070	(Cryptococcus_sp._DSM109063:0.0167003379	Cryptococcus_sp._OR918:0.0055274141)93.5/98:0.0164059966)100/100:0.141793	Kwoniella_shandongensis_CBS12478:0.224109)100/100:0.1422476212	Cryptococcus_sp._OR849:0.0287067985)76.5/77:0.0202155243	(Cryptococcus_floricola_DSM27421:0.0053042351	Cryptococcus_wingfieldii_CBS7118:0.0026206543)76.5/88:0.0036382600)77.9/85:0.0043986940);
(Cryptococcus_amylolentus_CBS6039:0.0000010000	Cryptococcus_amylolentus_CBS6273:0.0049902866	((((((((Cryptococcus_bacillisporus_CA1280:2e-06	Cryptococcus_bacillisporus_CA1873:0.00475384	(Cryptococcus_decagattii_CBS11687:0.0000010000	((Cryptococcus_deuterogattii_CBS10090:0.0048019539	Cryptococcus_gattii_E566:0.0096265470)78.5/76:0.0047595449	Cryptococcus_tetragattii_CBS11718:0.0047579951)95.1/86:0.0147751613)97.8/74:0.0243701	Cryptococcus_decagattii_7685027:0.0047487512)96.2/63:0.0146641092	Cryptococcus_sp._MF13:2e-06	Cryptococcus_sp._MF34:0.00475995	Cryptococcus_tetragattii_IND107:0.00476954)85.7/75:0.00476541	Cryptococcus_deuterogattii_R265:2e-06	Cryptococcus_gattii_WM276:0.0095988161)93/99:0.0387502669	(Cryptococcus_deneoformans_NIH12:0.0000010000	Cryptococcus_deneoformans_NIH433:0.0000010000)99.2/100:0.0406846	(Cryptococcus_neoformans_125.91:5e-06	Cryptococcus_neoformans_Bt206:5e-06	Cryptococcus_neoformans_Bt1:4e-06	Cryptococcus_neoformans_H99:3e-06	Cryptococcus_neoformans_Bt22:3e-06	Cryptococcus_neoformans_Ftc555-1:3e-06	(Cryptococcus_neoformans_PMHc1023.ENR:0.0000010000	Cryptococcus_neoformans_T4:0.0097066450)83.9/88:0.0048332442)85.8/79:0.015217)99.9/100:0.2088524294	((Cryptococcus_depauperatus_CBS7841:0.0000010000	Cryptococcus_depauperatus_CBS7855:0.0198686410)100/100:0.2492222817	Cryptococcus_sp._CMW60451:0.2806147257)96.5/99:0.1539695682)80.6/85:0.0507308929	(((Cryptococcus_sp._DSM108351:2e-06	Cryptococcus_sp._DSM111204:4e-06	Cryptococcus_sp._NCYC1536:4e-06	Cryptococcus_sp._DSM111205:3e-06	Cryptococcus_sp._DSM108352:2e-06	Cryptococcus_sp._DSM117830:2e-06)98.9/100:0.1166698154	(Cryptococcus_sp._DSM109063:0.0182904975	Cryptococcus_sp._OR918:0.0000022457)90.5/93:0.0424541408)84.1/85:0.1190084292	Kwoniella_shandongensis_CBS12478:0.3230720884)98.4/99:0.2120090990)100/100:0.3988222340	Cryptococcus_sp._OR849:0.1311490686)87.6/92:0.0683024787	Cryptococcus_floricola_DSM27421:0.000805531	Cryptococcus_wingfieldii_CBS7118:0.00582884)94.5/99:0.0303639299);
(Cryptococcus_amylolentus_CBS6039:0.0000010000	Cryptococcus_amylolentus_CBS6273:0.0063425279	((((((Cryptococcus_bacillisporus_CA1280:0.0018255491	Cryptococcus_bacillisporus_CA1873:0.0019068826)91.1/95:0.0117769	(Cryptococcus_decagattii_7685027:0.0000010000	Cryptococcus_decagattii_CBS11687:0.0000010000)99.5/100:0.0221273	((Cryptococcus_deuterogattii_CBS10090:0.0000010000	Cryptococcus_deuterogattii_R265:0.0000010000)95.7/99:0.0096242999	(Cryptococcus_gattii_E566:0.0000010000	Cryptococcus_gattii_WM276:0.0000010000)96.8/100:0.0236416	(Cryptococcus_sp._MF13:0.0325938798	Cryptococcus_sp._MF34:0.0000010000)78.1/92:0.0140024	(Cryptococcus_tetragattii_CBS11718:0.0000010000	Cryptococcus_tetragattii_IND107:0.0000010000)86.9/94:0.0105555)86.2/94:0.0073750140)94.6/98:0.0244858883	((Cryptococcus_deneoformans_NIH12:0.0018823266	Cryptococcus_deneoformans_NIH433:0.0000010000)98.9/100:0.0263040577	((Cryptococcus_neoformans_125.91:3e-06	Cryptococcus_neoformans_Bt1:4e-06	Cryptococcus_neoformans_Ftc555-1:4e-06	Cryptococcus_neoformans_H99:2e-06	Cryptococcus_neoformans_Bt206:2e-06	Cryptococcus_neoformans_Bt22:0.00377273)77.8/88:0.0019021690	(Cryptococcus_neoformans_PMHc1023.ENR:0.0018823901	Cryptococcus_neoformans_T4:0.0018899055)87.2/95:0.0037700171)99.9/100:0.0319377274)97.2/99:0.0301509257)100/100:0.151165	((Cryptococcus_sp._DSM108351:4e-06	Cryptococcus_sp._NCYC1536:4e-06	Cryptococcus_sp._DSM117830:3e-06	Cryptococcus_sp._DSM111205:2e-06	(Cryptococcus_sp._DSM108352:0.0000010000	Cryptococcus_sp._DSM111204:0.0000010000)75.6/95:0.0018359592)100/100:0.0768380276	(Cryptococcus_sp._DSM109063:0.0296823285	Cryptococcus_sp._OR918:0.0173887651)80.7/85:0.0134383320)100/100:0.142013	((Cryptococcus_depauperatus_CBS7841:0.0038427077	Cryptococcus_depauperatus_CBS7855:0.0000010000)100/100:0.0764162349	Cryptococcus_sp._CMW60451:0.0831932998)99.2/100:0.0713050208)96.3/87:0.0507674418	Kwoniella_shandongensis_CBS12478:0.1746057807)100/100:0.1804502648	(Cryptococcus_floricola_DSM27421:0.0017671860	Cryptococcus_wingfieldii_CBS7118:0.0160856190)95.6/96:0.017949	Cryptococcus_sp._OR849:0.0733109)83.4/94:0.0060372794);
(Cryptococcus_amylolentus_CBS6039:0.0000010000	Cryptococcus_amylolentus_CBS6273:0.0130151752	((((((((((Cryptococcus_bacillisporus_CA1280:0.0000010000	Cryptococcus_bacillisporus_CA1873:0.0000010000)92.2/97:0.0117704250	(Cryptococcus_decagattii_7685027:0.0024694757	Cryptococcus_decagattii_CBS11687:0.0024846197)99.9/100:0.0333579434)95.3/90:0.0138257	(Cryptococcus_sp._MF13:0.0046480901	Cryptococcus_sp._MF34:0.0000010000)98.3/100:0.020903	(Cryptococcus_tetragattii_CBS11718:0.0000010000	Cryptococcus_tetragattii_IND107:0.0000010000)97.6/99:0.0183691	(Cryptococcus_gattii_E566:0.0022677294	Cryptococcus_gattii_WM276:0.0000010000)99.9/100:0.0286568152)92.2/81:0.0116880071	(Cryptococcus_deuterogattii_CBS10090:0.0022998110	Cryptococcus_deuterogattii_R265:0.0045744111)72.8/85:0.0029748912)99.9/100:0.0715741929	(Cryptococcus_neoformans_125.91:3e-06	(Cryptococcus_neoformans_PMHc1023.ENR:0.0000010000	Cryptococcus_neoformans_T4:0.0000010000)96.7/96:0.00699796	Cryptococcus_neoformans_Bt1:0.00698737	Cryptococcus_neoformans_Bt206:0.00940918	(Cryptococcus_neoformans_Bt22:0.0023651433	Cryptococcus_neoformans_Ftc555-1:0.0000010000)95.6/97:0.00710268	Cryptococcus_neoformans_H99:0.0070416057)98.5/99:0.0409619719)89.8/91:0.0352059523	(Cryptococcus_deneoformans_NIH12:0.0095147972	Cryptococcus_deneoformans_NIH433:0.0058438736)96.8/100:0.0609890834)100/100:0.3874150170	(((Cryptococcus_sp._DSM108351:0.0000021069	(Cryptococcus_sp._DSM108352:2e-06	Cryptococcus_sp._DSM117830:2e-06	((Cryptococcus_sp._DSM111204:2e-06	Cryptococcus_sp._NCYC1536:2e-06	Cryptococcus_sp._DSM111205:0.0000010000)85.1/91:0.0201338323	Cryptococcus_sp._OR918:0.4452259011)90.4/95:0.0284442912)100/100:0.2557589625)100/100:0.3661677125	Cryptococcus_sp._DSM109063:0.0277732697)99.9/100:0.3421068926	Kwoniella_shandongensis_CBS12478:0.2851147567)99.9/100:0.3094881585)97.9/99:0.1688794997	((Cryptococcus_depauperatus_CBS7841:0.0132426162	Cryptococcus_depauperatus_CBS7855:0.0130600864)100/100:0.4880595123	Cryptococcus_sp._CMW60451:0.4669467817)85.7/92:0.0619444348)99.7/100:0.1889463534	Cryptococcus_sp._OR849:0.1464050008)97.8/94:0.0659048	Cryptococcus_floricola_DSM27421:0.0156556	Cryptococcus_wingfieldii_CBS7118:0.0159488968)78.7/85:0.0032128652);
(Cryptococcus_amylolentus_CBS6039:0.0085422137	Cryptococcus_amylolentus_CBS6273:0.0112457402	(((((((((Cryptococcus_bacillisporus_CA1280:0.0000010000	Cryptococcus_bacillisporus_CA1873:0.0000010000)88.5/99:0.0071711789	(Cryptococcus_decagattii_7685027:0.0000010000	Cryptococcus_decagattii_CBS11687:0.0000010000)92.3/98:0.0088615004)81.2/92:0.0043564298	(Cryptococcus_gattii_E566:0.0000010000	Cryptococcus_gattii_WM276:0.0000010000)93.6/99:0.0076267862)74.6/87:0.0025432169	(Cryptococcus_sp._MF13:0.00506743	(Cryptococcus_tetragattii_CBS11718:0.0000010000	Cryptococcus_tetragattii_IND107:0.0000010000)93.3/98:0.0128645	Cryptococcus_sp._MF34:0.0000010000)79.8/90:0.0025256234)76.6/84:0.0021171270	(Cryptococcus_deuterogattii_CBS10090:0.0000010000	Cryptococcus_deuterogattii_R265:0.0000010000)74.1/92:0.0029861395)99.3/100:0.0736860371	((Cryptococcus_deneoformans_NIH12:0.0000010000	Cryptococcus_deneoformans_NIH433:0.0000010000)99.6/100:0.0437741493	((Cryptococcus_neoformans_125.91:3e-06	Cryptococcus_neoformans_Bt1:0.00259103	Cryptococcus_neoformans_Bt206:5e-06	Cryptococcus_neoformans_Bt22:5e-06	Cryptococcus_neoformans_H99:2e-06	Cryptococcus_neoformans_Ftc555-1:0.0000010000)80.5/83:0.0025784935	Cryptococcus_neoformans_PMHc1023.ENR:2e-06	Cryptococcus_neoformans_T4:2e-06)96/96:0.0243345737)82.8/87:0.0192530450)100/100:0.157503	(Cryptococcus_depauperatus_CBS7841:0.0045801781	Cryptococcus_depauperatus_CBS7855:0.0086588978)100/100:0.321377	Cryptococcus_sp._CMW60451:0.232961	(((Cryptococcus_sp._DSM108351:2e-06	Cryptococcus_sp._DSM108352:5e-06	Cryptococcus_sp._DSM111204:5e-06	Cryptococcus_sp._DSM117830:4e-06	Cryptococcus_sp._NCYC1536:3e-06	Cryptococcus_sp._DSM111205:0.0000010000)97.6/100:0.0402010283	(Cryptococcus_sp._DSM109063:0.0074295021	Cryptococcus_sp._OR918:0.0194510515)91.5/97:0.0365344357)99.1/100:0.0875036132	Kwoniella_shandongensis_CBS12478:0.1699055713)98.5/99:0.0855213143)97.9/100:0.0645277199	Cryptococcus_sp._OR849:0.0969455465)99.2/100:0.0591206	Cryptococcus_wingfieldii_CBS7118:0.0140292	Cryptococcus_floricola_DSM27421:0.0085811041)91.2/94:0.0085510870);
(Cryptococcus_amylolentus_CBS6039:0.0035803431	Cryptococcus_amylolentus_CBS6273:0.0011000964	(((((((Cryptococcus_bacillisporus_CA1280:0.0130906204	Cryptococcus_bacillisporus_CA1873:0.0082384121)99.7/100:0.0119907820	(Cryptococcus_decagattii_7685027:0.0014671333	Cryptococcus_decagattii_CBS11687:0.0070972038)100/100:0.0315491839)99.7/100:0.0146924758	((Cryptococcus_deuterogattii_CBS10090:0.0120798755	Cryptococcus_deuterogattii_R265:0.0090596743)100/100:0.0331373479	(Cryptococcus_tetragattii_CBS11718:0.0038712172	Cryptococcus_tetragattii_IND107:0.0001097446)100/100:0.0393479879)95.5/89:0.0139603	((Cryptococcus_gattii_E566:0.0042048578	Cryptococcus_gattii_WM276:0.0004934140)100/100:0.0322790460	(Cryptococcus_sp._MF13:0.0108301818	Cryptococcus_sp._MF34:0.0029704409)100/100:0.0272698062)95.1/90:0.0108432)99.7/100:0.0784415533	((Cryptococcus_deneoformans_NIH12:0.0082118350	Cryptococcus_deneoformans_NIH433:0.0078151392)100/100:0.1192159541	(((Cryptococcus_neoformans_125.91:0.0033107893	Cryptococcus_neoformans_H99:0.0049525814)100/100:0.0092962847	((Cryptococcus_neoformans_Bt1:0.00870738	Cryptococcus_neoformans_Bt206:0.010948	Cryptococcus_neoformans_Bt22:0.0091962584)97.4/72:0.0049511313	Cryptococcus_neoformans_Ftc555-1:0.0081277612)76/75:0.0009206443)98.7/100:0.0088146184	(Cryptococcus_neoformans_PMHc1023.ENR:0.0000009999	Cryptococcus_neoformans_T4:0.0000009999)100/100:0.0156077096)100/100:0.0834967607)95.7/99:0.0417130915)100/100:0.828395	(((Cryptococcus_sp._DSM108351:3.695e-06	(Cryptococcus_sp._DSM108352:3.6456e-06	Cryptococcus_sp._DSM117830:3.6456e-06	Cryptococcus_sp._DSM111204:1.9998e-06	Cryptococcus_sp._DSM111205:1.9998e-06)92.9/87:0.000846944	Cryptococcus_sp._NCYC1536:0.0008950241)100/100:0.1860005966	(Cryptococcus_sp._DSM109063:0.1440367005	Cryptococcus_sp._OR918:0.1539904034)91.8/92:0.0682031216)100/100:0.6223751106	Kwoniella_shandongensis_CBS12478:0.6176804303)100/100:0.463079	((Cryptococcus_depauperatus_CBS7841:0.0291279372	Cryptococcus_depauperatus_CBS7855:0.0079978644)100/100:0.7971187376	Cryptococcus_sp._CMW60451:0.5063337431)99.6/100:0.2941327388)100/100:0.8647665994	Cryptococcus_sp._OR849:0.1532464899)99.7/100:0.1188754495	(Cryptococcus_floricola_DSM27421:0.0287965505	Cryptococcus_wingfieldii_CBS7118:0.0217112253)94.8/98:0.0140588880)99.9/100:0.0296893217);
(Cryptococcus_amylolentus_CBS6039:0.0271400812	Cryptococcus_amylolentus_CBS6273:0.0000010000	((((((((Cryptococcus_bacillisporus_CA1280:0.0023871141	Cryptococcus_bacillisporus_CA1873:0.0000010000)90/99:0.0047893870	(Cryptococcus_decagattii_7685027:0.0000010000	Cryptococcus_decagattii_CBS11687:0.0000010000)81.9/92:0.00239301	(Cryptococcus_gattii_E566:0.0000010000	Cryptococcus_gattii_WM276:0.0000010000)90.7/87:0.00484068)88.1/52:0.0048080143	(Cryptococcus_deuterogattii_CBS10090:0.0000010000	Cryptococcus_deuterogattii_R265:0.0000010000)90.1/99:0.00498765	((Cryptococcus_sp._MF13:0.0000010000	Cryptococcus_sp._MF34:0.0000010000)94.9/98:0.007288	Cryptococcus_tetragattii_IND107:0.0023953	Cryptococcus_tetragattii_CBS11718:0.0000010000)77.8/71:0.00483149)89.9/77:0.0154846210	(Cryptococcus_deneoformans_NIH12:0.0000010000	Cryptococcus_deneoformans_NIH433:0.0000010000)88.9/94:0.014668	((Cryptococcus_neoformans_125.91:3e-06	Cryptococcus_neoformans_Bt22:3e-06	Cryptococcus_neoformans_Ftc555-1:3e-06	Cryptococcus_neoformans_H99:3e-06	(Cryptococcus_neoformans_PMHc1023.ENR:0.0023945206	Cryptococcus_neoformans_T4:0.0000010000)90.8/97:0.0047933098)75.8/88:0.0024831286	(Cryptococcus_neoformans_Bt1:0.0000010000	Cryptococcus_neoformans_Bt206:0.0000010000)86.6/96:0.0048334384)90.9/93:0.015082)97.2/100:0.0622844580	(((Cryptococcus_sp._DSM108351:4e-06	Cryptococcus_sp._DSM111204:4e-06	Cryptococcus_sp._DSM111205:4e-06	Cryptococcus_sp._DSM117830:4e-06	Cryptococcus_sp._DSM108352:2e-06	Cryptococcus_sp._NCYC1536:0.0000010000)96.2/97:0.0355587914	(Cryptococcus_sp._DSM109063:0.0221667740	Cryptococcus_sp._OR918:0.0130040620)78.7/90:0.0122998023)95.5/96:0.1153841753	Kwoniella_shandongensis_CBS12478:0.4549374927)98.3/98:0.1167406040)83.9/85:0.0277197122	((Cryptococcus_depauperatus_CBS7841:0.0000010000	Cryptococcus_depauperatus_CBS7855:0.0029666047)99.9/100:0.0752533307	Cryptococcus_sp._CMW60451:0.1218929015)88.5/92:0.0325545050)100/100:0.1956227474	Cryptococcus_sp._OR849:0.0247754978)95.9/98:0.0351820713	(Cryptococcus_floricola_DSM27421:0.0000010000	Cryptococcus_wingfieldii_CBS7118:0.0103654894)75.9/97:0.0025492616)84.3/98:0.0055042064);
(Cryptococcus_amylolentus_CBS6039:0.0000010000	Cryptococcus_amylolentus_CBS6273:0.0000010000	(((((Cryptococcus_bacillisporus_CA1280:0.0000010000	Cryptococcus_bacillisporus_CA1873:0.0111252	Cryptococcus_gattii_WM276:0.0670325)84.3/47:0.00334916	(Cryptococcus_decagattii_7685027:0.0074176719	Cryptococcus_decagattii_CBS11687:0.0000010000)95.6/83:0.0102364	(Cryptococcus_deuterogattii_CBS10090:0.1250112656	Cryptococcus_deuterogattii_R265:0.0000010000)83.1/85:0.00671826	Cryptococcus_gattii_E566:2e-06	(Cryptococcus_sp._MF13:3e-06	Cryptococcus_tetragattii_CBS11718:3e-06	Cryptococcus_tetragattii_IND107:0.0033277	Cryptococcus_sp._MF34:0.0033274156)82.9/84:0.0033422629)73.1/78:0.0064849300	(Cryptococcus_deneoformans_NIH12:0.0000010000	Cryptococcus_deneoformans_NIH433:0.0033693494)82.1/81:0.0241888	(Cryptococcus_neoformans_125.91:3e-06	Cryptococcus_neoformans_Ftc555-1:3e-06	Cryptococcus_neoformans_Bt1:6e-06	Cryptococcus_neoformans_Bt206:6e-06	Cryptococcus_neoformans_T4:5e-06	Cryptococcus_neoformans_H99:4e-06	Cryptococcus_neoformans_Bt22:3e-06	Cryptococcus_neoformans_PMHc1023.ENR:0.0000010000)94.6/99:0.0319754)99.9/100:0.194677	Kwoniella_shandongensis_CBS12478:0.325017	((Cryptococcus_sp._DSM108351:5e-06	Cryptococcus_sp._DSM111205:5e-06	Cryptococcus_sp._NCYC1536:4e-06	Cryptococcus_sp._DSM108352:3e-06	Cryptococcus_sp._DSM111204:2e-06	Cryptococcus_sp._DSM117830:0.0000010000)89.2/93:0.0245888599	(Cryptococcus_sp._DSM109063:0.0502452089	Cryptococcus_sp._OR918:0.0062075348)83.4/91:0.0201923145)100/100:0.3833	((Cryptococcus_depauperatus_CBS7841:0.0032812204	Cryptococcus_depauperatus_CBS7855:0.0000010000)100/100:0.1695984001	Cryptococcus_sp._CMW60451:0.1772996644)99.9/100:0.1515507889)100/100:0.302394	Cryptococcus_sp._OR849:0.0477043	(Cryptococcus_floricola_DSM27421:0.0072101642	Cryptococcus_wingfieldii_CBS7118:0.0070216325)75.5/68:0.0033395794)75.9/94:0.0036549451);
(Cryptococcus_amylolentus_CBS6039:0.0015717592	Cryptococcus_amylolentus_CBS6273:0.0015956784	((((((((((Cryptococcus_bacillisporus_CA1280:0.0044234632	Cryptococcus_bacillisporus_CA1873:0.0000010000)90.2/97:0.0044988757	(Cryptococcus_decagattii_7685027:0.0000024699	Cryptococcus_decagattii_CBS11687:0.0162963511)99.9/100:0.0226398803)91.3/94:0.0044779511	(Cryptococcus_gattii_E566:0.0000010000	Cryptococcus_gattii_WM276:0.0000010000)100/100:0.0195667295)83.9/79:0.0028818941	(Cryptococcus_tetragattii_CBS11718:0.0100351889	Cryptococcus_tetragattii_IND107:0.0000010000)100/100:0.0211009275)78.7/57:0.0024260072	(Cryptococcus_sp._MF13:0.0000010000	Cryptococcus_sp._MF34:0.0000010000)99.6/100:0.0155252049)88.7/67:0.0081197609	(Cryptococcus_deuterogattii_CBS10090:0.0014783724	Cryptococcus_deuterogattii_R265:0.0000010000)97.6/99:0.0197278623)100/99:0.0857209	((((Cryptococcus_neoformans_125.91:0.0014730759	Cryptococcus_neoformans_H99:0.0000010000)92.9/99:0.0059003707	Cryptococcus_neoformans_Bt22:0.00294149	Cryptococcus_neoformans_Ftc555-1:0.00146785)88.3/89:0.0059977395	(Cryptococcus_neoformans_Bt1:0.0029376241	Cryptococcus_neoformans_Bt206:0.0000010000)98.8/100:0.0131563531)82/86:0.0029419264	(Cryptococcus_neoformans_PMHc1023.ENR:0.0000010000	Cryptococcus_neoformans_T4:0.0014728623)97.2/100:0.0090669133)99.7/99:0.0434454	(Cryptococcus_deneoformans_NIH12:0.0000010000	Cryptococcus_deneoformans_NIH433:0.0000010000)97.2/100:0.0315992528)100/100:0.2811096702	((Cryptococcus_depauperatus_CBS7841:0.0095302515	Cryptococcus_depauperatus_CBS7855:0.0015014472)100/100:0.3250275478	Cryptococcus_sp._CMW60451:0.3877077683)98.7/99:0.15941	(((((Cryptococcus_sp._DSM108351:0.0000010000	Cryptococcus_sp._NCYC1536:0.0000010000)73.6/98:0.0015341661	Cryptococcus_sp._DSM108352:3e-06	Cryptococcus_sp._DSM111204:3e-06	Cryptococcus_sp._DSM117830:2e-06)80.3/89:0.0015381792	Cryptococcus_sp._DSM111205:0.0000010000)99.8/100:0.0776446368	(Cryptococcus_sp._DSM109063:0.0482411011	Cryptococcus_sp._OR918:0.0286687967)97.6/99:0.0484466249)100/100:0.1894281410	Kwoniella_shandongensis_CBS12478:0.4232304163)99.9/100:0.250843)100/100:0.6731799436	Cryptococcus_sp._OR849:0.0920497728)79.3/89:0.0170380114	(Cryptococcus_floricola_DSM27421:0.0093571574	Cryptococcus_wingfieldii_CBS7118:0.0164179167)75.3/89:0.0016727426)99.9/100:0.0227417052);
(Cryptococcus_amylolentus_CBS6039:0.0000010020	Cryptococcus_amylolentus_CBS6273:0.0000010020	(((((((((Cryptococcus_bacillisporus_CA1280:0.0032588222	Cryptococcus_bacillisporus_CA1873:0.0104078125)74.5/88:0.0014601204	(Cryptococcus_decagattii_7685027:0.0045241606	Cryptococcus_decagattii_CBS11687:0.0000010020)97.3/100:0.0235627514)98.3/100:0.028496	(Cryptococcus_tetragattii_CBS11718:0.0000010020	Cryptococcus_tetragattii_IND107:0.0000010020)97/100:0.0114514	(Cryptococcus_gattii_E566:0.0016368644	Cryptococcus_gattii_WM276:0.0000010020)99.9/100:0.0197701	(Cryptococcus_sp._MF13:0.0015995857	Cryptococcus_sp._MF34:0.0035016815)81.6/93:0.00656449)88.5/87:0.0086095122	(Cryptococcus_deuterogattii_CBS10090:0.0000010020	Cryptococcus_deuterogattii_R265:0.0016280988)98.9/100:0.0170575155)98.8/100:0.0652076709	((Cryptococcus_deneoformans_NIH12:0.0000010020	Cryptococcus_deneoformans_NIH433:0.0000010020)99.9/100:0.0459365655	((Cryptococcus_neoformans_125.91:0.0045651673	Cryptococcus_neoformans_H99:0.0022806637)96.9/99:0.0069378627	(((Cryptococcus_neoformans_Bt1:0.0011387202	Cryptococcus_neoformans_Bt206:0.0000010020)86.3/96:0.0022815130	(Cryptococcus_neoformans_Bt22:0.0011414491	Cryptococcus_neoformans_Ftc555-1:0.0011396746)92.8/95:0.0034288849)87.5/75:0.0023175007	(Cryptococcus_neoformans_PMHc1023.ENR:0.0000010020	Cryptococcus_neoformans_T4:0.0022803600)94.4/94:0.0045830078)73.4/62:0.0010567478)98.5/100:0.0282539343)92.7/92:0.0411700907)100/100:0.43789	(Cryptococcus_depauperatus_CBS7841:0.0057838988	Cryptococcus_depauperatus_CBS7855:0.0024873565)100/100:0.721889	Cryptococcus_sp._CMW60451:0.882906	(((Cryptococcus_sp._DSM108351:4.0083e-06	Cryptococcus_sp._DSM108352:5.0104e-06	Cryptococcus_sp._DSM111205:0.00136019	Cryptococcus_sp._DSM111204:3.0062e-06	Cryptococcus_sp._NCYC1536:2.0041e-06	Cryptococcus_sp._DSM117830:0.0000010020)100/100:0.1432945703	(Cryptococcus_sp._DSM109063:0.0361455018	Cryptococcus_sp._OR918:0.0667285509)94.6/96:0.0383007894)100/100:0.3577223002	Kwoniella_shandongensis_CBS12478:0.6740562673)99.9/100:0.2469438572)100/100:0.3963883704	Cryptococcus_sp._OR849:0.1274471408)99.4/100:0.0794679357	Cryptococcus_wingfieldii_CBS7118:0.0134121810)86.6/95:0.0057465787	Cryptococcus_floricola_DSM27421:0.0106882527)98.6/100:0.0093914487);
(Cryptococcus_amylolentus_CBS6039:0.0000010000	Cryptococcus_amylolentus_CBS6273:0.0000010000	(((((Cryptococcus_bacillisporus_CA1280:0.0000010000	Cryptococcus_bacillisporus_CA1873:0.0000010000)85/97:0.00557976	((Cryptococcus_deuterogattii_CBS10090:0.0000010000	Cryptococcus_deuterogattii_R265:0.0000010000)99.1/100:0.0183493524	(Cryptococcus_sp._MF13:0.0030383336	Cryptococcus_sp._MF34:0.0000010000)86.3/97:0.00303059	(Cryptococcus_tetragattii_CBS11718:0.0000010000	Cryptococcus_tetragattii_IND107:0.0030398758)89.4/97:0.00304002)85.7/95:0.00558244	(Cryptococcus_decagattii_7685027:0.0000010000	Cryptococcus_decagattii_CBS11687:0.0000010000)97.3/100:0.0150109	(Cryptococcus_gattii_E566:0.0000010000	Cryptococcus_gattii_WM276:0.0030385284)96.6/100:0.0190254009)99/99:0.0341302356	(Cryptococcus_deneoformans_NIH12:0.0000010000	Cryptococcus_deneoformans_NIH433:0.0000010000)99.1/100:0.0286796	(Cryptococcus_neoformans_125.91:0.00310085	Cryptococcus_neoformans_H99:5.97174e-05	(Cryptococcus_neoformans_Bt1:0.0030305735	Cryptococcus_neoformans_Bt206:0.0000010000)87.4/92:0.00308697	Cryptococcus_neoformans_PMHc1023.ENR:5.77174e-05	Cryptococcus_neoformans_T4:5.67174e-05	(Cryptococcus_neoformans_Bt22:0.0000010000	Cryptococcus_neoformans_Ftc555-1:0.0000010000)87.8/96:0.0090828403)98.3/100:0.0298813)99.3/100:0.1251550512	Kwoniella_shandongensis_CBS12478:0.3934129809)89.7/45:0.0635165540	(((Cryptococcus_depauperatus_CBS7841:0.0199573544	Cryptococcus_depauperatus_CBS7855:0.0000021290)100/100:0.3696865947	((Cryptococcus_sp._DSM108351:3e-06	Cryptococcus_sp._DSM111205:3e-06	Cryptococcus_sp._DSM108352:4e-06	Cryptococcus_sp._DSM111204:4e-06	Cryptococcus_sp._DSM117830:3e-06	Cryptococcus_sp._NCYC1536:0.0031938940)92.8/98:0.0472953515	Cryptococcus_sp._DSM109063:0.0471049	Cryptococcus_sp._OR918:0.0389077)100/100:0.2915762948)81.2/54:0.0302590933	Cryptococcus_sp._CMW60451:0.4560392029)74.9/35:0.0074348334)100/100:0.312324	(Cryptococcus_floricola_DSM27421:0.0086979826	Cryptococcus_wingfieldii_CBS7118:0.0161505690)77.1/92:0.0119009	Cryptococcus_sp._OR849:0.0786821);
(Cryptococcus_amylolentus_CBS6039:0.0102573887	Cryptococcus_amylolentus_CBS6273:0.0035281484	(((((((((Cryptococcus_bacillisporus_CA1280:0.0098705564	Cryptococcus_bacillisporus_CA1873:0.0000010000)93.4/100:0.0054965080	(Cryptococcus_decagattii_7685027:0.0013965070	Cryptococcus_decagattii_CBS11687:0.0000010000)100/100:0.0142656117)74.3/91:0.0014111994	(Cryptococcus_gattii_E566:0.0000010000	Cryptococcus_gattii_WM276:0.0000010000)99.8/100:0.0185226775)91.9/98:0.0231998	(Cryptococcus_sp._MF13:0.0044139927	Cryptococcus_sp._MF34:0.0000010000)100/100:0.0414417	(Cryptococcus_tetragattii_CBS11718:0.0000010000	Cryptococcus_tetragattii_IND107:0.0000010000)100/100:0.0411351	(Cryptococcus_deuterogattii_CBS10090:0.0000010000	Cryptococcus_deuterogattii_R265:0.0000010000)100/100:0.0559834889)100/100:0.0833223254	((Cryptococcus_deneoformans_NIH12:0.0035409784	Cryptococcus_deneoformans_NIH433:0.0019426876)100/100:0.0549879068	(((Cryptococcus_neoformans_125.91:0.0055366273	Cryptococcus_neoformans_H99:0.0027661916)75.1/97:0.00739426	Cryptococcus_neoformans_Bt1:0.0143755	Cryptococcus_neoformans_Bt206:0.00605826	(Cryptococcus_neoformans_Bt22:0.0041490679	Cryptococcus_neoformans_Ftc555-1:0.0000023517)76.1/87:0.0050368334)83.8/92:0.0063157429	(Cryptococcus_neoformans_PMHc1023.ENR:0.0055623283	Cryptococcus_neoformans_T4:0.0042854645)97.7/100:0.0117924250)100/100:0.0573967983)92.4/92:0.0289453651)99.9/100:0.202489	(((Cryptococcus_sp._DSM108351:3e-06	(Cryptococcus_sp._DSM108352:0.0000010000	Cryptococcus_sp._DSM111204:0.0000010000)93.1/93:0.00156705	Cryptococcus_sp._NCYC1536:4e-06	Cryptococcus_sp._DSM117830:2e-06	Cryptococcus_sp._DSM111205:0.0015645241)99.9/100:0.0788625994	(Cryptococcus_sp._DSM109063:0.0210339965	Cryptococcus_sp._OR918:0.0129936592)74.8/93:0.0061645709)99.7/100:0.1061254655	Kwoniella_shandongensis_CBS12478:0.3109013393)99.9/100:0.239544	Cryptococcus_sp._CMW60451:0.2847523026)88.3/94:0.0713700676	(Cryptococcus_depauperatus_CBS7841:0.0160394172	Cryptococcus_depauperatus_CBS7855:0.0035652650)100/100:0.5841272869)100/100:0.3528046266	Cryptococcus_sp._OR849:0.0467900282)91.4/90:0.0446821813	Cryptococcus_floricola_DSM27421:0.0261811	Cryptococcus_wingfieldii_CBS7118:0.0158281)98.2/100:0.0113734950);
(Cryptococcus_amylolentus_CBS6039:0.0040674336	Cryptococcus_amylolentus_CBS6273:0.0040582851	(((Cryptococcus_bacillisporus_CA1280:0.0000020240	(Cryptococcus_bacillisporus_CA1873:0.0000026424	((Cryptococcus_decagattii_7685027:0.0000010000	Cryptococcus_decagattii_CBS11687:0.0000010000)79.6/91:0.00800821	(Cryptococcus_gattii_E566:0.0000010000	Cryptococcus_gattii_WM276:0.0000010000)94.6/98:0.0160982	Cryptococcus_deuterogattii_CBS10090:0.00397395	Cryptococcus_sp._MF34:0.00399809	Cryptococcus_deuterogattii_R265:7.1497e-06	Cryptococcus_sp._MF13:8.1497e-06	(Cryptococcus_tetragattii_CBS11718:0.0000010000	Cryptococcus_tetragattii_IND107:0.0000010000)92.8/97:0.00397247	((Cryptococcus_deneoformans_NIH12:0.0040309750	Cryptococcus_deneoformans_NIH433:0.0000010000)98.3/99:0.0335170827	((Cryptococcus_neoformans_125.91:0.0000020035	(Cryptococcus_neoformans_Bt206:4.2935e-06	Cryptococcus_neoformans_Ftc555-1:4.2935e-06	(Cryptococcus_neoformans_PMHc1023.ENR:0.0000010000	Cryptococcus_neoformans_T4:0.0000010000)94.1/94:0.00801482	Cryptococcus_neoformans_Bt22:0.0000010000)84.5/67:0.0039653613)72.8/70:0.00396767	Cryptococcus_neoformans_Bt1:0.00397357	Cryptococcus_neoformans_H99:0.0000010000)99.5/100:0.0418442413)88.7/85:0.0205136359)87.6/74:0.0080083643)80.4/77:0.0040065638)99.1/99:0.1256775289	((Cryptococcus_depauperatus_CBS7841:0.0042592758	Cryptococcus_depauperatus_CBS7855:0.0000010000)99.9/100:0.3363855258	Cryptococcus_sp._CMW60451:0.4241833222)94.5/94:0.209607	((((Cryptococcus_sp._DSM108351:0.0000010000	Cryptococcus_sp._DSM111205:0.0000010000)80.9/83:0.0040785604	(Cryptococcus_sp._DSM108352:0.0000020667	Cryptococcus_sp._NCYC1536:0.0040803825)77.4/60:0.00409476	Cryptococcus_sp._DSM111204:4.3365e-06	Cryptococcus_sp._DSM117830:4.3365e-06)99.4/100:0.0875792165	(Cryptococcus_sp._DSM109063:0.0427465737	Cryptococcus_sp._OR918:0.0124742851)94.6/97:0.0591937618)90/92:0.0641214205	Kwoniella_shandongensis_CBS12478:0.3279333922)95/97:0.171934)100/100:0.324735	Cryptococcus_sp._OR849:0.0415706	Cryptococcus_floricola_DSM27421:0.0114914	Cryptococcus_wingfieldii_CBS7118:0.00784616)90.2/96:0.0088609927);
(Cryptococcus_amylolentus_CBS6039:0.0039465149	Cryptococcus_amylolentus_CBS6273:0.0013137528	(((((((((Cryptococcus_bacillisporus_CA1280:0.0020996106	Cryptococcus_bacillisporus_CA1873:0.0010491447)92.1/98:0.0048659290	(Cryptococcus_decagattii_7685027:0.0010717787	Cryptococcus_decagattii_CBS11687:0.0011376954)99.9/100:0.0284648172)96.5/95:0.0087090486	((Cryptococcus_gattii_E566:0.0010653928	Cryptococcus_gattii_WM276:0.0011028032)99.9/100:0.021039	(Cryptococcus_sp._MF13:0.0042952715	Cryptococcus_sp._MF34:0.0010023373)99.8/100:0.0192582	(Cryptococcus_tetragattii_CBS11718:0.0000010004	Cryptococcus_tetragattii_IND107:0.0010492786)99.7/100:0.0119197543)75/37:0.0015891064)85.4/59:0.0064185188	(Cryptococcus_deuterogattii_CBS10090:0.0041273924	Cryptococcus_deuterogattii_R265:0.0042611340)98.3/100:0.0152238851)100/100:0.0874024845	((Cryptococcus_deneoformans_NIH12:0.0008641984	Cryptococcus_deneoformans_NIH433:0.0054383597)100/100:0.0358136716	((((Cryptococcus_neoformans_125.91:0.0021027593	Cryptococcus_neoformans_H99:0.0021043205)94.2/98:0.00316812	(Cryptococcus_neoformans_Bt22:0.0010498986	Cryptococcus_neoformans_Ftc555-1:0.0021018177)93.8/98:0.0031569	(Cryptococcus_neoformans_PMHc1023.ENR:0.0000010004	Cryptococcus_neoformans_T4:0.0000010004)98.9/97:0.0052662371)83.4/54:0.0010505657	Cryptococcus_neoformans_Bt1:0.0000010004)75.3/55:0.0010536755	Cryptococcus_neoformans_Bt206:0.0010492550)99.9/100:0.0298907420)92.8/91:0.0366154178)100/100:0.4073311414	((Cryptococcus_depauperatus_CBS7841:0.0056788366	Cryptococcus_depauperatus_CBS7855:0.0163944705)100/100:0.4720493576	Cryptococcus_sp._CMW60451:0.3490363729)86.1/89:0.0676089912)95.2/94:0.0859175385	(((Cryptococcus_sp._DSM108351:4.0452e-06	Cryptococcus_sp._DSM108352:5.0456e-06	Cryptococcus_sp._NCYC1536:5.0456e-06	Cryptococcus_sp._DSM111204:3.0448e-06	Cryptococcus_sp._DSM111205:0.00136056	Cryptococcus_sp._DSM117830:0.0109173)100/100:0.1432330499	Cryptococcus_sp._DSM109063:0.071397	Cryptococcus_sp._OR918:0.031963)100/100:0.2013209470	Kwoniella_shandongensis_CBS12478:0.4467692676)99.7/100:0.1576652485)100/100:0.2935158182	Cryptococcus_sp._OR849:0.1020956865)99.9/100:0.0828599973	Cryptococcus_floricola_DSM27421:0.0219991	Cryptococcus_wingfieldii_CBS7118:0.0284036)99/100:0.0226976495);
(Cryptococcus_amylolentus_CBS6039:0.0000010000	Cryptococcus_amylolentus_CBS6273:0.0000010000	(((((((((Cryptococcus_bacillisporus_CA1280:0.0000010000	Cryptococcus_bacillisporus_CA1873:0.0019336079)93.6/99:0.0191181051	(Cryptococcus_decagattii_7685027:0.0000010000	Cryptococcus_decagattii_CBS11687:0.0000010000)100/100:0.0954280155)91.3/89:0.0217339211	((Cryptococcus_gattii_E566:0.0304531667	Cryptococcus_gattii_WM276:0.0000010000)100/100:0.0540801	(Cryptococcus_sp._MF13:0.0000010000	Cryptococcus_sp._MF34:0.0000010000)98.9/100:0.0339729	(Cryptococcus_tetragattii_CBS11718:0.0032454490	Cryptococcus_tetragattii_IND107:0.0026816064)100/100:0.0407426847)79.8/75:0.0131038433)79.1/81:0.0135842680	(Cryptococcus_deuterogattii_CBS10090:0.0054577702	Cryptococcus_deuterogattii_R265:0.0139374585)99.2/100:0.0295765005)100/100:0.0749339	(Cryptococcus_deneoformans_NIH12:0.0000010000	Cryptococcus_deneoformans_NIH433:0.0000010000)99.2/100:0.0380573	((Cryptococcus_neoformans_125.91:0.0000010000	(Cryptococcus_neoformans_Bt1:0.00544676	Cryptococcus_neoformans_Bt206:2e-06	(Cryptococcus_neoformans_Bt22:0.0072505467	Cryptococcus_neoformans_Ftc555-1:0.0036489265)95.5/94:0.0091302316)73.6/59:0.0017980270)74.7/54:0.00239203	Cryptococcus_neoformans_H99:0.00243679	(Cryptococcus_neoformans_PMHc1023.ENR:0.0000010000	Cryptococcus_neoformans_T4:0.0018346003)93.2/99:0.0105479202)79.8/84:0.0112022143)100/100:0.3593930428	(((Cryptococcus_depauperatus_CBS7841:0.0040348766	Cryptococcus_depauperatus_CBS7855:0.0000010000)100/100:0.2044136343	Cryptococcus_sp._CMW60451:0.3424497726)99.7/100:0.1237206873	((((Cryptococcus_sp._DSM108351:2e-06	Cryptococcus_sp._DSM108352:3e-06	Cryptococcus_sp._DSM111204:4e-06	Cryptococcus_sp._DSM111205:4e-06	Cryptococcus_sp._NCYC1536:0.0000010000)79.7/95:0.0018001485	Cryptococcus_sp._DSM117830:0.0000010000)96.9/99:0.0404372649	(Cryptococcus_sp._DSM109063:0.0117477128	Cryptococcus_sp._OR918:0.0119864719)95.4/98:0.0399801384)100/100:0.1833756823	Kwoniella_shandongensis_CBS12478:0.2958245955)99.1/100:0.1250368938)80.5/84:0.0298828898)100/100:0.4836085895	Cryptococcus_sp._OR849:0.0812722769)94.1/95:0.0411777709	Cryptococcus_wingfieldii_CBS7118:0.0075615686)75.6/86:0.0015895340	Cryptococcus_floricola_DSM27421:0.0018164836)96.9/100:0.0091666182);
(Cryptococcus_amylolentus_CBS6039:0.0000010000	Cryptococcus_amylolentus_CBS6273:0.0000010000	(((((((((Cryptococcus_bacillisporus_CA1280:2e-06	Cryptococcus_bacillisporus_CA1873:2e-06	(Cryptococcus_decagattii_7685027:0.0053122794	Cryptococcus_decagattii_CBS11687:0.0000010000)82.4/94:0.0053421506)84.1/95:0.0053231777	Cryptococcus_gattii_E566:2e-06	Cryptococcus_gattii_WM276:2e-06)87.4/94:0.00536397	(Cryptococcus_deuterogattii_CBS10090:0.0000010000	Cryptococcus_deuterogattii_R265:0.0000010000)89.6/94:0.0109781	Cryptococcus_sp._MF34:4e-06	Cryptococcus_tetragattii_IND107:3e-06	Cryptococcus_tetragattii_CBS11718:2e-06	Cryptococcus_sp._MF13:0.0053862251)93.5/75:0.0165591091	(Cryptococcus_deneoformans_NIH12:0.0000010000	Cryptococcus_deneoformans_NIH433:0.0000010000)86.1/96:0.0107546643)78.5/61:0.0054273673	(Cryptococcus_neoformans_PMHc1023.ENR:0.0000010000	Cryptococcus_neoformans_T4:0.0053919819)77.6/91:0.0054875983)75.5/65:0.0054299616	Cryptococcus_neoformans_125.91:3e-06	Cryptococcus_neoformans_Bt1:6e-06	Cryptococcus_neoformans_Ftc555-1:6e-06	Cryptococcus_neoformans_H99:5e-06	Cryptococcus_neoformans_Bt22:4e-06	Cryptococcus_neoformans_Bt206:2e-06)97.6/98:0.1380201039	(Cryptococcus_depauperatus_CBS7841:0.0000022629	Cryptococcus_depauperatus_CBS7855:0.0107997306)100/100:0.376228	Cryptococcus_sp._CMW60451:0.225669	(((Cryptococcus_sp._DSM108351:0.0000010000	Cryptococcus_sp._DSM108352:3e-06	Cryptococcus_sp._DSM111204:4e-06	Cryptococcus_sp._DSM111205:5e-06	Cryptococcus_sp._DSM117830:5e-06	Cryptococcus_sp._NCYC1536:2e-06)75.9/87:0.0169090157	(Cryptococcus_sp._DSM109063:0.0106007901	Cryptococcus_sp._OR918:0.0056535998)90.7/96:0.0399546559)97.2/99:0.1097316827	Kwoniella_shandongensis_CBS12478:0.2199937766)84.1/86:0.136271)99.2/100:0.1792573711	Cryptococcus_sp._OR849:0.0086926413)81/90:0.0128826293	(Cryptococcus_floricola_DSM27421:0.0052958558	Cryptococcus_wingfieldii_CBS7118:0.0000010000)76.4/93:0.0053011493)79.2/94:0.0052267667);
(Cryptococcus_amylolentus_CBS6039:0.0153458064	Cryptococcus_amylolentus_CBS6273:0.0102690247	(((((((Cryptococcus_bacillisporus_CA1280:0.0042141059	Cryptococcus_bacillisporus_CA1873:0.0000010000)97.4/100:0.0110038	(Cryptococcus_gattii_E566:0.0000010000	Cryptococcus_gattii_WM276:0.0000010000)97.1/100:0.0110029	(Cryptococcus_decagattii_7685027:0.0041725195	Cryptococcus_decagattii_CBS11687:0.0000010000)98.2/100:0.0152036	(Cryptococcus_sp._MF13:0.0000010000	Cryptococcus_sp._MF34:0.0000010000)98.9/100:0.0189674	(Cryptococcus_tetragattii_CBS11718:0.0000010000	Cryptococcus_tetragattii_IND107:0.0000010000)99.5/100:0.0243152)94.5/97:0.0101151269	(Cryptococcus_deuterogattii_CBS10090:0.0000010000	Cryptococcus_deuterogattii_R265:0.0000010000)86.5/97:0.0042192616)99.1/100:0.0330416073	((Cryptococcus_deneoformans_NIH12:0.0020919032	Cryptococcus_deneoformans_NIH433:0.0041922252)95.6/99:0.0125629588	((Cryptococcus_neoformans_125.91:0.0000010000	Cryptococcus_neoformans_H99:0.0020961132)89/98:0.00643354	(Cryptococcus_neoformans_PMHc1023.ENR:0.0000010000	Cryptococcus_neoformans_T4:0.0000010000)99.5/100:0.0200105	((Cryptococcus_neoformans_Bt1:0.0000010000	Cryptococcus_neoformans_Bt206:0.00627786	Cryptococcus_neoformans_Ftc555-1:0.00208569)75.1/90:0.0020873965	Cryptococcus_neoformans_Bt22:0.0084605531)89/94:0.0043323222)98.3/99:0.0200863780)77.8/90:0.0062225324)100/100:0.1329913565	(((Cryptococcus_depauperatus_CBS7841:0.0054968837	Cryptococcus_depauperatus_CBS7855:0.0075083712)100/100:0.2017151770	Cryptococcus_sp._CMW60451:0.1385296037)88.7/49:0.0296212086	(((((Cryptococcus_sp._DSM108351:3e-06	Cryptococcus_sp._DSM111204:3e-06	Cryptococcus_sp._DSM108352:3e-06	Cryptococcus_sp._NCYC1536:3e-06	Cryptococcus_sp._DSM117830:0.0151723183)72.3/91:0.0019670116	Cryptococcus_sp._DSM111205:0.0177902960)100/99:0.0747978543	Cryptococcus_sp._DSM109063:0.0412519577)81.1/89:0.0081412074	Cryptococcus_sp._OR918:0.0112781575)92.3/97:0.0850602081	Kwoniella_shandongensis_CBS12478:1.3850673715)83.7/49:0.0529170902)90/66:0.0367931856)100/100:0.2549970908	Cryptococcus_sp._OR849:0.0859605694)96.9/100:0.0601798	Cryptococcus_floricola_DSM27421:0.0254911	Cryptococcus_wingfieldii_CBS7118:0.0315874866)95.5/99:0.0164797740);
(Cryptococcus_amylolentus_CBS6039:0.0020020622	Cryptococcus_amylolentus_CBS6273:0.0042960996	(((((((((Cryptococcus_bacillisporus_CA1280:0.0043292606	Cryptococcus_bacillisporus_CA1873:0.0014332785)97.1/100:0.0086702875	(Cryptococcus_decagattii_7685027:0.0000010005	Cryptococcus_decagattii_CBS11687:0.0000010005)99.9/100:0.0188016397)96.1/99:0.0090586035	(Cryptococcus_sp._MF13:0.0014275103	Cryptococcus_sp._MF34:0.0000010005)100/100:0.0255663794)76.1/77:0.0055303231	(Cryptococcus_tetragattii_CBS11718:0.0000010005	Cryptococcus_tetragattii_IND107:0.0000010005)100/100:0.0344418662)76/80:0.00936362	(Cryptococcus_gattii_E566:0.0014297749	Cryptococcus_gattii_WM276:0.0000010005)100/100:0.0381996	(Cryptococcus_deuterogattii_CBS10090:0.0009658523	Cryptococcus_deuterogattii_R265:0.0033255851)100/100:0.0504592935)98.8/99:0.0901059606	((Cryptococcus_deneoformans_NIH12:0.0056283473	Cryptococcus_deneoformans_NIH433:0.0139254347)100/100:0.1218409574	(((Cryptococcus_neoformans_125.91:0.0022405021	Cryptococcus_neoformans_H99:0.0042873905)96.6/100:0.0171156	(Cryptococcus_neoformans_Bt1:0.0056932843	(Cryptococcus_neoformans_Bt22:0.0086182883	Cryptococcus_neoformans_Ftc555-1:0.0083722132)98.9/100:0.0177110913)88.1/88:0.0129279	Cryptococcus_neoformans_Bt206:0.0019622149)98.7/97:0.0304361902	(Cryptococcus_neoformans_PMHc1023.ENR:0.0000010005	Cryptococcus_neoformans_T4:0.0000010005)99.6/100:0.0322456173)100/100:0.1341232009)94.8/98:0.0773055969)100/100:0.7081162981	(((Cryptococcus_depauperatus_CBS7841:0.0000024160	Cryptococcus_depauperatus_CBS7855:0.0132004666)99.8/100:0.4425122459	Cryptococcus_sp._CMW60451:0.4745480341)99.2/100:0.2962649527	(((Cryptococcus_sp._DSM108351:0.00427101	Cryptococcus_sp._NCYC1536:0.0021353	Cryptococcus_sp._DSM108352:0.00436763	Cryptococcus_sp._DSM111205:0.00436763	Cryptococcus_sp._DSM111204:0.00436663	Cryptococcus_sp._DSM117830:0.00436563)99.8/100:0.1843755564	(Cryptococcus_sp._DSM109063:0.1144822958	Cryptococcus_sp._OR918:0.0448225341)98.6/99:0.1002709011)100/100:0.5092594054	Kwoniella_shandongensis_CBS12478:0.5974090129)99.7/100:0.3742401032)98.1/99:0.2405504237)100/100:0.6025091880	Cryptococcus_sp._OR849:0.0938013025)99.9/100:0.161539	Cryptococcus_floricola_DSM27421:0.0346018	Cryptococcus_wingfieldii_CBS7118:0.0278548666)100/100:0.0376406053);
(Cryptococcus_amylolentus_CBS6039:0.0033830702	Cryptococcus_amylolentus_CBS6273:0.0033036510	(((((((((Cryptococcus_bacillisporus_CA1280:0.0000010000	Cryptococcus_bacillisporus_CA1873:0.0000010000)87.8/96:0.0064608769	(Cryptococcus_decagattii_7685027:0.0000010000	Cryptococcus_decagattii_CBS11687:0.0000010000)76.6/93:0.0032538605)96/96:0.0168841	(Cryptococcus_gattii_E566:0.0000010000	Cryptococcus_gattii_WM276:0.0000010000)76.8/96:0.00713902	(Cryptococcus_tetragattii_CBS11718:0.0000010000	Cryptococcus_tetragattii_IND107:0.0100774574)93.9/94:0.0103633	Cryptococcus_sp._MF13:0.00395773	Cryptococcus_sp._MF34:0.00395773	(Cryptococcus_deuterogattii_CBS10090:0.0000010000	Cryptococcus_deuterogattii_R265:0.0000010000)85.8/96:0.0090342078)87.3/91:0.0230814430	((Cryptococcus_deneoformans_NIH12:0.0000010000	Cryptococcus_deneoformans_NIH433:0.0000010000)90/94:0.0137371032	(Cryptococcus_neoformans_125.91:0.0037319735	(Cryptococcus_neoformans_Bt1:3e-06	Cryptococcus_neoformans_Ftc555-1:3e-06	Cryptococcus_neoformans_Bt206:2e-06	Cryptococcus_neoformans_Bt22:2e-06	(Cryptococcus_neoformans_PMHc1023.ENR:0.0000010000	Cryptococcus_neoformans_T4:0.0000010000)93/98:0.00321239)75.8/61:0.00593934	Cryptococcus_neoformans_H99:0.00697081)96.3/98:0.0201561957)73.7/81:0.0221169897)99.8/100:0.1692968281	(((((Cryptococcus_sp._DSM108351:0.0000010000	Cryptococcus_sp._NCYC1536:0.0000010000)76.6/93:0.0033730142	(Cryptococcus_sp._DSM108352:2e-06	Cryptococcus_sp._DSM111204:2e-06	Cryptococcus_sp._DSM111205:2e-06	Cryptococcus_sp._DSM117830:2e-06)76.8/94:0.0035218041)99.4/100:0.0251989311	Cryptococcus_sp._DSM109063:0.0068479039)76.9/81:0.0038044046	Cryptococcus_sp._OR918:0.0031430062)91.5/96:0.0616665343	Kwoniella_shandongensis_CBS12478:0.1892713386)98.6/100:0.1224419319)79.3/91:0.0319935919	((Cryptococcus_depauperatus_CBS7841:0.0000010000	Cryptococcus_depauperatus_CBS7855:0.0033353009)98.6/100:0.1494877598	Cryptococcus_sp._CMW60451:0.1793680077)91/95:0.0963372860)100/100:0.2661169672	Cryptococcus_wingfieldii_CBS7118:0.0130790407)72.6/51:0.0056945450	Cryptococcus_floricola_DSM27421:0.0344769122)91.4/56:0.0142502153	Cryptococcus_sp._OR849:0.0434330871)89.4/98:0.0138103297);
(Cryptococcus_amylolentus_CBS6039:0.0000009943	Cryptococcus_amylolentus_CBS6273:0.0024784335	(((((((((Cryptococcus_bacillisporus_CA1280:0.0020979797	Cryptococcus_bacillisporus_CA1873:0.0000009943)99.2/100:0.0092951302	(Cryptococcus_decagattii_7685027:0.0000009943	Cryptococcus_decagattii_CBS11687:0.0010421747)99.6/100:0.0104696223)97.8/99:0.0067274766	(Cryptococcus_gattii_E566:0.0000009943	Cryptococcus_gattii_WM276:0.0000009943)100/100:0.0127150464)74.9/72:0.0015188942	(Cryptococcus_deuterogattii_CBS10090:0.0000009943	Cryptococcus_deuterogattii_R265:0.0010390836)99.9/100:0.0145870759)79.7/86:0.0052214334	(Cryptococcus_sp._MF13:0.0010430211	Cryptococcus_sp._MF34:0.0021102582)97.3/100:0.011407	(Cryptococcus_tetragattii_CBS11718:0.0000009943	Cryptococcus_tetragattii_IND107:0.0010499104)98.3/100:0.0134537)94.9/95:0.0263766150	((Cryptococcus_deneoformans_NIH12:0.0010663794	Cryptococcus_deneoformans_NIH433:0.0010348297)100/100:0.0296185207	((Cryptococcus_neoformans_125.91:0.0010471056	Cryptococcus_neoformans_H99:0.0010451738)89.7/92:0.00314655	(Cryptococcus_neoformans_Bt22:0.0000009943	Cryptococcus_neoformans_Ftc555-1:0.0010413075)92/99:0.00313752	(Cryptococcus_neoformans_Bt1:0.0020922361	Cryptococcus_neoformans_Bt206:0.0010436577)88.1/97:0.00209843	(Cryptococcus_neoformans_PMHc1023.ENR:0.0000009943	Cryptococcus_neoformans_T4:0.0010447284)90.5/99:0.0020930958)100/100:0.0290693179)72.9/84:0.0131248217)100/100:0.2079715034	((Cryptococcus_depauperatus_CBS7841:0.0066025991	Cryptococcus_depauperatus_CBS7855:0.0121223026)100/100:0.3562663401	Cryptococcus_sp._CMW60451:0.3363336085)98.7/98:0.157245	((((Cryptococcus_sp._DSM108351:0.0025013	Cryptococcus_sp._DSM111205:0.00211789	Cryptococcus_sp._NCYC1536:0.0013433899)76.5/69:0.0015212931	(Cryptococcus_sp._DSM108352:1.9886e-06	Cryptococcus_sp._DSM111204:1.9886e-06	Cryptococcus_sp._DSM117830:0.0011632178)72.5/81:0.0017882368)100/100:0.1350219138	(Cryptococcus_sp._DSM109063:0.0441941976	Cryptococcus_sp._OR918:0.0439298394)99.8/100:0.0827097378)100/100:0.3555664483	Kwoniella_shandongensis_CBS12478:0.5027348466)98.7/100:0.158391)100/100:0.5062066237	Cryptococcus_sp._OR849:0.0686809812)96.5/96:0.0432690774	Cryptococcus_floricola_DSM27421:0.0441883	Cryptococcus_wingfieldii_CBS7118:0.0308641)99.8/100:0.0245441772);
(Cryptococcus_amylolentus_CBS6039:0.0034364370	Cryptococcus_amylolentus_CBS6273:0.0103722756	(((((((Cryptococcus_bacillisporus_CA1280:0.0000010000	Cryptococcus_bacillisporus_CA1873:0.0032925826)87.5/97:0.0066501422	(Cryptococcus_decagattii_7685027:0.0000010000	Cryptococcus_decagattii_CBS11687:0.0000010000)97.9/100:0.0167425076)77.1/91:0.00946305	(((Cryptococcus_deuterogattii_CBS10090:0.0000010000	Cryptococcus_deuterogattii_R265:0.0000010000)99.7/100:0.0271706133	(Cryptococcus_tetragattii_CBS11718:0.0000010000	Cryptococcus_tetragattii_IND107:0.0000010000)90.3/98:0.0100137323)85.9/95:0.0066093018	Cryptococcus_sp._MF13:2e-06	Cryptococcus_sp._MF34:2e-06)83/91:0.0117928	(Cryptococcus_gattii_E566:0.0000010000	Cryptococcus_gattii_WM276:0.0000010000)95.3/99:0.0166777119)97.1/100:0.0476567097	((Cryptococcus_deneoformans_NIH12:0.0000010000	Cryptococcus_deneoformans_NIH433:0.0035341365)99.9/100:0.0790499578	((((Cryptococcus_neoformans_125.91:0.0000010000	Cryptococcus_neoformans_H99:0.0000010000)93.7/99:0.00679911	Cryptococcus_neoformans_Bt206:2e-06	(Cryptococcus_neoformans_Bt22:0.0000010000	Cryptococcus_neoformans_Ftc555-1:0.0000010000)85.9/93:0.0033885599)86.8/96:0.0033844013	Cryptococcus_neoformans_Bt1:0.0000010000)91.7/97:0.0107628485	(Cryptococcus_neoformans_PMHc1023.ENR:0.0000010000	Cryptococcus_neoformans_T4:0.0000010000)90.9/98:0.0102410858)92.7/98:0.0324218173)96.5/96:0.0506010291)98.7/100:0.183612	((Cryptococcus_depauperatus_CBS7841:0.0000010000	Cryptococcus_depauperatus_CBS7855:0.0033703710)95.4/100:0.0890033877	Cryptococcus_sp._CMW60451:0.3844163231)94.4/83:0.166364	((((((Cryptococcus_sp._DSM108351:0.0000010000	Cryptococcus_sp._NCYC1536:0.0000010000)75.7/94:0.0033058119	Cryptococcus_sp._DSM108352:3e-06	Cryptococcus_sp._DSM111204:3e-06	Cryptococcus_sp._DSM111205:2e-06)100/100:0.0684033797	Cryptococcus_sp._DSM117830:0.0053487190)99.8/100:0.0584415583	Cryptococcus_sp._DSM109063:0.0200473626)75.6/81:0.0072852540	Cryptococcus_sp._OR918:0.0383518890)99.9/100:0.1856086374	Kwoniella_shandongensis_CBS12478:0.2556207330)95.5/95:0.1031951610)100/100:0.3667468655	Cryptococcus_sp._OR849:0.0662405368)90.1/79:0.0584757322	Cryptococcus_floricola_DSM27421:0.0647083	Cryptococcus_wingfieldii_CBS7118:0.0426681)86.1/96:0.0140261364);
(Cryptococcus_amylolentus_CBS6039:0.0000010000	Cryptococcus_amylolentus_CBS6273:0.0000010000	((((((((((Cryptococcus_bacillisporus_CA1280:2e-06	Cryptococcus_bacillisporus_CA1873:2e-06	(Cryptococcus_decagattii_7685027:0.0000010000	Cryptococcus_decagattii_CBS11687:0.0000010000)84.1/94:0.0017847202)89.5/96:0.0035699337	Cryptococcus_gattii_E566:2e-06	Cryptococcus_gattii_WM276:2e-06)86.8/90:0.0035252939	(Cryptococcus_deuterogattii_CBS10090:0.0017770470	Cryptococcus_deuterogattii_R265:0.0000010000)95.2/99:0.0072728860)86.8/85:0.0035842089	((Cryptococcus_sp._MF13:0.0000010000	Cryptococcus_sp._MF34:0.0000010000)87.3/96:0.0036461126	(Cryptococcus_tetragattii_CBS11718:0.0000010000	Cryptococcus_tetragattii_IND107:0.0000010000)87.6/94:0.0035178850)75.6/80:0.0018013005)99.4/100:0.0226856666	Cryptococcus_deneoformans_NIH12:0.00744304	Cryptococcus_deneoformans_NIH433:0.00744304	((Cryptococcus_neoformans_125.91:4e-06	Cryptococcus_neoformans_Bt206:4e-06	Cryptococcus_neoformans_Ftc555-1:3e-06	Cryptococcus_neoformans_Bt1:3e-06	Cryptococcus_neoformans_H99:3e-06	Cryptococcus_neoformans_Bt22:0.0000010000)90.7/97:0.0036112239	Cryptococcus_neoformans_PMHc1023.ENR:2e-06	Cryptococcus_neoformans_T4:2e-06)95.2/95:0.0147171)93.4/94:0.0238869047	(((Cryptococcus_sp._DSM108351:2e-06	Cryptococcus_sp._DSM117830:0.00360313	Cryptococcus_sp._DSM108352:4e-06	Cryptococcus_sp._DSM111204:4e-06	Cryptococcus_sp._DSM111205:3e-06	Cryptococcus_sp._NCYC1536:2e-06)96.8/100:0.0218462315	(Cryptococcus_sp._DSM109063:0.0017764305	Cryptococcus_sp._OR918:0.0000010000)93.5/99:0.0169688539)100/100:0.1512561730	Kwoniella_shandongensis_CBS12478:0.1444859382)96.7/90:0.0519002994)92.1/83:0.0308443082	((Cryptococcus_depauperatus_CBS7841:0.0015898546	Cryptococcus_depauperatus_CBS7855:0.0055137847)100/100:0.1509352100	Cryptococcus_sp._CMW60451:0.0961371137)92.9/95:0.0310264080)100/100:0.1352857827	Cryptococcus_sp._OR849:0.0269837305)94.4/98:0.0233399477	Cryptococcus_floricola_DSM27421:0.0019350269)75.3/89:0.0015945873	Cryptococcus_wingfieldii_CBS7118:0.0035584403)95.6/99:0.0070852103);
(Cryptococcus_amylolentus_CBS6039:0.0000010000	Cryptococcus_amylolentus_CBS6273:0.0000010000	(((((((Cryptococcus_bacillisporus_CA1280:0.0035678890	Cryptococcus_bacillisporus_CA1873:2e-06	(Cryptococcus_decagattii_7685027:0.0000010000	Cryptococcus_decagattii_CBS11687:0.0071143357)78.1/92:0.0110138	(Cryptococcus_sp._MF13:0.0000010000	Cryptococcus_sp._MF34:0.0035731512)97.5/99:0.0264084	(Cryptococcus_tetragattii_CBS11718:0.0000010000	Cryptococcus_tetragattii_IND107:0.0035690389)91.1/92:0.00715907)78.4/82:0.0035794811	(Cryptococcus_gattii_E566:0.0000010000	Cryptococcus_gattii_WM276:0.0000010000)89.4/97:0.0071447353)77.9/85:0.0350995	(Cryptococcus_deuterogattii_CBS10090:0.0000010000	Cryptococcus_deuterogattii_R265:0.0000010000)87.9/91:0.0409951	((Cryptococcus_deneoformans_NIH12:0.0035821926	Cryptococcus_deneoformans_NIH433:0.0000010000)92.8/98:0.0183276160	(Cryptococcus_neoformans_125.91:0.00362368	Cryptococcus_neoformans_Bt1:5e-06	Cryptococcus_neoformans_Bt206:6e-06	Cryptococcus_neoformans_Ftc555-1:6e-06	Cryptococcus_neoformans_Bt22:3e-06	(Cryptococcus_neoformans_PMHc1023.ENR:0.0000010000	Cryptococcus_neoformans_T4:0.0000010000)96.9/97:0.0108735	Cryptococcus_neoformans_H99:0.0073090257)97.1/96:0.0225068766)90.3/92:0.0300374023)99.8/100:0.239079	(((((Cryptococcus_sp._DSM108351:0.0000010000	Cryptococcus_sp._DSM108352:0.0000010000)74.1/98:0.0034527804	Cryptococcus_sp._DSM117830:0.0002952047)74.1/93:0.0034809470	Cryptococcus_sp._DSM111204:2e-06	Cryptococcus_sp._DSM111205:2e-06)82.2/91:0.0036086189	Cryptococcus_sp._NCYC1536:0.0000010000)100/100:0.1319603736	(Cryptococcus_sp._DSM109063:0.0500467123	Cryptococcus_sp._OR918:0.0211308375)97.5/99:0.0799547411)99.6/100:0.364793	Kwoniella_shandongensis_CBS12478:0.466669	((Cryptococcus_depauperatus_CBS7841:0.0001891894	Cryptococcus_depauperatus_CBS7855:0.0140915634)100/100:0.3375934628	Cryptococcus_sp._CMW60451:0.2787428844)93.1/92:0.0862858396)100/100:0.2006070987	Cryptococcus_sp._OR849:0.0434040633)91.7/96:0.0392700520	Cryptococcus_wingfieldii_CBS7118:0.0000010000)74.9/93:0.0043371957	Cryptococcus_floricola_DSM27421:0.0479441432)88.1/98:0.0070099040);
(Cryptococcus_amylolentus_CBS6039:0.0020687978	Cryptococcus_amylolentus_CBS6273:0.0000010007	(((((((((Cryptococcus_bacillisporus_CA1280:0.0039060462	Cryptococcus_bacillisporus_CA1873:0.0019395305)75.6/94:0.0025888176	(Cryptococcus_decagattii_7685027:0.0000010007	Cryptococcus_decagattii_CBS11687:0.0021074196)97.5/100:0.0106580225)86.3/93:0.0042155580	((Cryptococcus_gattii_E566:0.0000010007	Cryptococcus_gattii_WM276:0.0000010007)90.8/97:0.0041889413	(Cryptococcus_sp._MF13:0.0000010007	Cryptococcus_sp._MF34:0.0042087651)96.5/100:0.00631366	(Cryptococcus_tetragattii_CBS11718:0.0000010007	Cryptococcus_tetragattii_IND107:0.0000010007)91.1/98:0.00419934)76.1/86:0.0021023921)91.8/98:0.0087715624	(Cryptococcus_deuterogattii_CBS10090:0.0000010007	Cryptococcus_deuterogattii_R265:0.0000010007)95/99:0.0102544999)96/99:0.0286824374	((Cryptococcus_deneoformans_NIH12:0.0020233975	Cryptococcus_deneoformans_NIH433:0.0020467673)95.9/99:0.0131652881	((Cryptococcus_neoformans_125.91:0.0020557701	Cryptococcus_neoformans_H99:0.0000010007)87.6/97:0.00205654	((Cryptococcus_neoformans_Bt1:0.0000010007	Cryptococcus_neoformans_Bt206:0.0000010007)77.3/94:0.0020228812	(Cryptococcus_neoformans_Bt22:0.0000010007	Cryptococcus_neoformans_Ftc555-1:0.0000010007)88.8/98:0.0040586039)79.7/92:0.00203042	(Cryptococcus_neoformans_PMHc1023.ENR:0.0000010007	Cryptococcus_neoformans_T4:0.0000010007)89.4/96:0.0040597646)86.4/89:0.0075867592)94.2/97:0.0266715752)99.9/100:0.1382373361	((((Cryptococcus_sp._DSM108351:0.0000010007	Cryptococcus_sp._NCYC1536:0.0000010007)84.7/97:0.0043926	Cryptococcus_sp._DSM108352:0.00219951	Cryptococcus_sp._DSM111205:0.00219951	Cryptococcus_sp._DSM111204:0.00219851	Cryptococcus_sp._DSM117830:0.0000010007)99.5/100:0.0473643081	(Cryptococcus_sp._DSM109063:0.0564287281	Cryptococcus_sp._OR918:0.0070290501)90/96:0.0174758385)99.2/100:0.0684064995	Kwoniella_shandongensis_CBS12478:0.1618033599)99.6/100:0.0950401272)86.5/87:0.0452940565	((Cryptococcus_depauperatus_CBS7841:0.0054249528	Cryptococcus_depauperatus_CBS7855:0.0030662277)100/100:0.3273663361	Cryptococcus_sp._CMW60451:0.1716876069)83.8/86:0.0644523203)100/100:0.272772	Cryptococcus_wingfieldii_CBS7118:0.0241454	Cryptococcus_floricola_DSM27421:0.0097514816)75.3/55:0.0082374244	Cryptococcus_sp._OR849:0.0432378750)90.4/99:0.0097768195);
(Cryptococcus_amylolentus_CBS6039:0.0012001847	Cryptococcus_amylolentus_CBS6273:0.0000010000	((((((((((Cryptococcus_bacillisporus_CA1280:0.0023628963	Cryptococcus_bacillisporus_CA1873:0.0000010000)99.8/100:0.0108104724	(Cryptococcus_decagattii_7685027:0.0000010000	Cryptococcus_decagattii_CBS11687:0.0023577982)98.2/100:0.0083758747)86.8/92:0.0023709360	((Cryptococcus_gattii_E566:0.0096227951	Cryptococcus_gattii_WM276:0.0035783877)92.1/97:0.0035718836	(Cryptococcus_tetragattii_CBS11718:0.0023737135	Cryptococcus_tetragattii_IND107:0.0000010000)99.8/100:0.0107867388)73.4/90:0.0011563481)92.6/97:0.0046495453	(Cryptococcus_sp._MF13:0.0023745757	Cryptococcus_sp._MF34:0.0023899427)96.9/100:0.0063541701)89.9/95:0.0046912029	(Cryptococcus_deuterogattii_CBS10090:0.0035930835	Cryptococcus_deuterogattii_R265:0.0058849667)90.1/94:0.0046599147)99.1/100:0.0473472518	((Cryptococcus_deneoformans_NIH12:0.0000010000	Cryptococcus_deneoformans_NIH433:0.0011878842)99.7/100:0.0198084552	((Cryptococcus_neoformans_125.91:3e-06	(Cryptococcus_neoformans_Bt1:0.0000010000	Cryptococcus_neoformans_Bt206:0.0011895041)86/92:0.00119188	Cryptococcus_neoformans_H99:2e-06	(Cryptococcus_neoformans_Bt22:0.0000010000	Cryptococcus_neoformans_Ftc555-1:0.0000010000)86/93:0.0011889317)76.5/87:0.0018211994	(Cryptococcus_neoformans_PMHc1023.ENR:0.0000010000	Cryptococcus_neoformans_T4:0.0000010000)87.7/94:0.0029865072)98.9/100:0.0142939573)80.8/86:0.0124112590)100/100:0.2717011116	((Cryptococcus_depauperatus_CBS7841:0.0056399824	Cryptococcus_depauperatus_CBS7855:0.0046142836)100/100:0.5441452489	Cryptococcus_sp._CMW60451:0.2208839250)99.2/100:0.1416110354)77.5/80:0.0430619630	(((Cryptococcus_sp._DSM108351:2e-06	Cryptococcus_sp._NCYC1536:2e-06	((Cryptococcus_sp._DSM108352:0.0000010000	Cryptococcus_sp._DSM111204:0.0000010000)85.8/97:0.0012123519	Cryptococcus_sp._DSM111205:2e-06	Cryptococcus_sp._DSM117830:2e-06)79.8/93:0.0012145345)99.5/100:0.0390627165	(Cryptococcus_sp._DSM109063:0.0185285192	Cryptococcus_sp._OR918:0.0178442258)89.5/93:0.0229432563)100/100:0.1932532513	Kwoniella_shandongensis_CBS12478:0.2804493856)99.7/100:0.1602275899)100/100:0.2743428693	Cryptococcus_sp._OR849:0.0573589562)96.3/96:0.0396845491	(Cryptococcus_floricola_DSM27421:0.0023848450	Cryptococcus_wingfieldii_CBS7118:0.0110788186)84.4/91:0.0036202511)97.1/100:0.0110435954);
(Cryptococcus_amylolentus_CBS6039:0.0000010000	Cryptococcus_amylolentus_CBS6273:0.0000010000	(((((((((Cryptococcus_bacillisporus_CA1280:0.0084268055	Cryptococcus_bacillisporus_CA1873:0.0038147293)89.2/96:0.0122789640	(Cryptococcus_decagattii_7685027:0.0000010000	Cryptococcus_decagattii_CBS11687:0.0034528718)99.4/100:0.0357020028)85.5/90:0.0075698004	(Cryptococcus_tetragattii_CBS11718:0.0000010000	Cryptococcus_tetragattii_IND107:0.0000010000)99.7/100:0.0319571134)86.4/90:0.00686891	(Cryptococcus_sp._MF13:0.0034412990	Cryptococcus_sp._MF34:0.0000010000)98.9/100:0.0174349	(Cryptococcus_gattii_E566:0.0034541937	Cryptococcus_gattii_WM276:0.0034463765)92.8/96:0.0104243015)75.7/78:0.0067788955	(Cryptococcus_deuterogattii_CBS10090:0.0034630352	Cryptococcus_deuterogattii_R265:0.0104353468)94.9/100:0.0176950715)91.7/96:0.0605462141	((Cryptococcus_deneoformans_NIH12:0.0000010000	Cryptococcus_deneoformans_NIH433:0.0000010000)100/100:0.0954914021	(((Cryptococcus_neoformans_125.91:0.0000010000	Cryptococcus_neoformans_H99:0.0000010000)83.8/96:0.00339197	Cryptococcus_neoformans_Bt206:0.00339527	Cryptococcus_neoformans_Bt1:0.0000010000)78.2/87:0.00679997	(Cryptococcus_neoformans_PMHc1023.ENR:0.0000010000	Cryptococcus_neoformans_T4:0.0000010000)98.6/98:0.0205351	Cryptococcus_neoformans_Bt22:3.401e-06	Cryptococcus_neoformans_Ftc555-1:3.401e-06)95.4/80:0.0447212616)89.6/79:0.0636469475)99.5/100:0.3642070921	((Cryptococcus_depauperatus_CBS7841:0.0224739661	Cryptococcus_depauperatus_CBS7855:0.0050211230)100/100:0.8257353492	Cryptococcus_sp._CMW60451:0.723871	((((Cryptococcus_sp._DSM108351:4e-06	Cryptococcus_sp._DSM108352:4e-06	Cryptococcus_sp._NCYC1536:3e-06	Cryptococcus_sp._DSM111204:2e-06	Cryptococcus_sp._DSM111205:0.0000010000)80.3/91:0.0076445037	Cryptococcus_sp._DSM117830:0.0077779197)96.6/99:0.1241180278	(Cryptococcus_sp._DSM109063:0.0750856117	Cryptococcus_sp._OR918:0.0386895175)94.2/99:0.1053724850)99.9/100:0.5427138858	Kwoniella_shandongensis_CBS12478:0.6793784573)96.2/98:0.433843)86.3/87:0.2309426477)100/100:0.7813505029	Cryptococcus_sp._OR849:0.1301893359)90.4/95:0.0816203545	Cryptococcus_floricola_DSM27421:0.0279713	Cryptococcus_wingfieldii_CBS7118:0.0189914)92.8/99:0.0283063019);
(Cryptococcus_amylolentus_CBS6039:0.0000009994	Cryptococcus_amylolentus_CBS6273:0.0000009994	((((((((Cryptococcus_bacillisporus_CA1280:0.00713314	Cryptococcus_bacillisporus_CA1873:0.00356631	(Cryptococcus_decagattii_7685027:0.0000009994	Cryptococcus_decagattii_CBS11687:0.0071372343)91.3/98:0.0071434444)89/91:0.0071499983	(Cryptococcus_gattii_E566:0.0000009994	Cryptococcus_gattii_WM276:0.0142813670)89.1/97:0.0071246307)77.6/79:0.00700364	(Cryptococcus_sp._MF13:0.0035631974	Cryptococcus_sp._MF34:0.0000009994)90.9/84:0.0105822	(Cryptococcus_tetragattii_CBS11718:0.0035627865	Cryptococcus_tetragattii_IND107:0.0035544852)98.2/99:0.0216	(Cryptococcus_deuterogattii_CBS10090:0.0000009994	Cryptococcus_deuterogattii_R265:0.0035318820)88.4/95:0.0072006529)91.1/78:0.0264899930	(Cryptococcus_deneoformans_NIH12:0.0000009994	Cryptococcus_deneoformans_NIH433:0.0035275478)80.7/90:0.0206975	(((Cryptococcus_neoformans_125.91:0.0000009994	Cryptococcus_neoformans_H99:0.0000009994)73.3/96:0.00352827	Cryptococcus_neoformans_Bt22:0.00352459	Cryptococcus_neoformans_Bt1:0.00352173	Cryptococcus_neoformans_Bt206:2.9982e-06	Cryptococcus_neoformans_Ftc555-1:0.0070543307)73.7/82:0.0070333946	(Cryptococcus_neoformans_PMHc1023.ENR:0.0000009994	Cryptococcus_neoformans_T4:0.0000009994)95.3/99:0.0143096831)95/86:0.0312257)99.9/100:0.1684498153	Kwoniella_shandongensis_CBS12478:0.3245166665)79.5/77:0.0534109276	((Cryptococcus_depauperatus_CBS7841:0.0183412695	Cryptococcus_depauperatus_CBS7855:0.0136272857)100/100:0.1248159132	(Cryptococcus_sp._CMW60451:0.2145816116	((Cryptococcus_sp._DSM108351:0.00359616	Cryptococcus_sp._DSM111205:3.2298e-06	Cryptococcus_sp._DSM108352:2.9982e-06	Cryptococcus_sp._DSM111204:3.9976e-06	Cryptococcus_sp._NCYC1536:3.9976e-06	Cryptococcus_sp._DSM117830:1.9988e-06)96/99:0.0538810342	(Cryptococcus_sp._DSM109063:0.0182724051	Cryptococcus_sp._OR918:0.0181494537)96.2/100:0.0523313081)100/100:0.2037109849)79.3/85:0.0263254483)93.3/90:0.0643836932)100/100:0.2354180956	Cryptococcus_sp._OR849:0.0271795096)94.1/97:0.0475338841	(Cryptococcus_floricola_DSM27421:0.0152110590	Cryptococcus_wingfieldii_CBS7118:0.0095973368)92.2/95:0.0207061997)88.9/99:0.0172547592);
(Cryptococcus_amylolentus_CBS6039:0.0074917134	Cryptococcus_amylolentus_CBS6273:0.0000010061	(((((((((Cryptococcus_bacillisporus_CA1280:0.0009033727	Cryptococcus_bacillisporus_CA1873:0.0009081823)95.5/99:0.0057812131	(Cryptococcus_decagattii_7685027:0.0000010061	Cryptococcus_decagattii_CBS11687:0.0008922393)99.9/100:0.0128110765)97.7/98:0.0063606880	(Cryptococcus_gattii_E566:0.0000010061	Cryptococcus_gattii_WM276:0.0000010061)99.1/100:0.0083499316)88.4/57:0.00404575	(Cryptococcus_tetragattii_CBS11718:0.0000010061	Cryptococcus_tetragattii_IND107:0.0008954190)98/100:0.00789221	(Cryptococcus_sp._MF13:0.0000010061	Cryptococcus_sp._MF34:0.0017958034)98.2/100:0.0052244335)93.5/85:0.0052601765	(Cryptococcus_deuterogattii_CBS10090:0.0008911220	Cryptococcus_deuterogattii_R265:0.0018045918)94.9/99:0.0059343588)99.1/99:0.0252843292	((Cryptococcus_deneoformans_NIH12:0.0000010061	Cryptococcus_deneoformans_NIH433:0.0000010061)100/100:0.0270716323	(((Cryptococcus_neoformans_125.91:0.0000010061	Cryptococcus_neoformans_H99:0.0000010061)93.8/92:0.0030338847	(Cryptococcus_neoformans_PMHc1023.ENR:0.0000010061	Cryptococcus_neoformans_T4:0.0000010061)99.9/100:0.0092748758)86.9/66:0.0018842880	((Cryptococcus_neoformans_Bt1:0.0000010061	Cryptococcus_neoformans_Bt206:0.0008904749)94.4/93:0.0035977519	Cryptococcus_neoformans_Bt22:0.00179643	Cryptococcus_neoformans_Ftc555-1:0.00179398)83.7/52:0.0024176567)99.2/100:0.0175472538)97.8/100:0.0244922963)100/100:0.0857150493	((Cryptococcus_depauperatus_CBS7841:0.0040024942	Cryptococcus_depauperatus_CBS7855:0.0067868462)100/100:0.161051	Cryptococcus_sp._CMW60451:0.158182	(((Cryptococcus_sp._DSM108351:4.0244e-06	Cryptococcus_sp._DSM108352:4.0244e-06	Cryptococcus_sp._NCYC1536:3.0183e-06	Cryptococcus_sp._DSM111204:2.0122e-06	(Cryptococcus_sp._DSM111205:0.0000010061	Cryptococcus_sp._DSM117830:0.0008941714)98/100:0.0045191008)100/100:0.0532513223	(Cryptococcus_sp._DSM109063:0.0270877134	Cryptococcus_sp._OR918:0.0224273243)98.4/100:0.0195202675)99.9/100:0.0598359623	Kwoniella_shandongensis_CBS12478:0.1786526627)98.9/98:0.0411243254)93.4/73:0.0273780603)100/100:0.1220452116	Cryptococcus_sp._OR849:0.0296174197)99/100:0.0276351468	(Cryptococcus_floricola_DSM27421:0.0108800966	Cryptococcus_wingfieldii_CBS7118:0.0083116233)96/99:0.0077474678)99/100:0.0122594020);
(Cryptococcus_amylolentus_CBS6039:0.0000010000	Cryptococcus_amylolentus_CBS6273:0.0031601543	(((((((Cryptococcus_bacillisporus_CA1280:0.0000010000	Cryptococcus_bacillisporus_CA1873:0.0000010000)76.6/85:0.00628722	(Cryptococcus_decagattii_7685027:0.0000010000	Cryptococcus_decagattii_CBS11687:0.0000010000)97.9/100:0.0191436	(Cryptococcus_deuterogattii_CBS10090:0.0000010000	Cryptococcus_deuterogattii_R265:0.0030910242)92.5/97:0.00938385	(Cryptococcus_sp._MF13:0.0000010000	Cryptococcus_sp._MF34:0.0000010000)93.6/97:0.00622513	(Cryptococcus_gattii_E566:0.0000010000	Cryptococcus_gattii_WM276:0.0000010000)93/97:0.0062072937)75.2/84:0.0045754456	Cryptococcus_tetragattii_CBS11718:0.00163561	Cryptococcus_tetragattii_IND107:0.00163561)90.3/91:0.0451153519	((Cryptococcus_deneoformans_NIH12:0.0000010000	Cryptococcus_deneoformans_NIH433:0.0000010000)99.8/100:0.0507159978	(Cryptococcus_neoformans_125.91:2e-06	Cryptococcus_neoformans_H99:2e-06	((Cryptococcus_neoformans_Bt1:0.0000010000	Cryptococcus_neoformans_Bt206:0.0000010000)86.2/97:0.0031015046	Cryptococcus_neoformans_Bt22:4e-06	Cryptococcus_neoformans_PMHc1023.ENR:4e-06	Cryptococcus_neoformans_T4:3e-06	Cryptococcus_neoformans_Ftc555-1:2e-06)86.4/94:0.0030947299)77.1/84:0.0076350285)94.1/88:0.0464411339)100/100:0.1316408850	((Cryptococcus_sp._DSM108351:3e-06	Cryptococcus_sp._DSM108352:5e-06	Cryptococcus_sp._NCYC1536:5e-06	Cryptococcus_sp._DSM111205:4e-06	Cryptococcus_sp._DSM117830:2e-06	Cryptococcus_sp._DSM111204:0.0000010000)98.4/100:0.0546112914	(Cryptococcus_sp._DSM109063:0.0225099797	Cryptococcus_sp._OR918:0.1495279161)97.1/100:0.0477881370)98.3/99:0.117162	Kwoniella_shandongensis_CBS12478:0.190394)71.2/73:0.0388313052	((Cryptococcus_depauperatus_CBS7841:0.0032174588	Cryptococcus_depauperatus_CBS7855:0.0030918503)100/100:0.1684260538	Cryptococcus_sp._CMW60451:0.1371121279)85.9/88:0.0491650526)100/100:0.2515748046	Cryptococcus_sp._OR849:0.0237123360)96.7/99:0.0543803	Cryptococcus_floricola_DSM27421:0.0495469	Cryptococcus_wingfieldii_CBS7118:0.0190794);
(Cryptococcus_amylolentus_CBS6039:0.0000010000	Cryptococcus_amylolentus_CBS6273:0.0009737230	(((((((((Cryptococcus_bacillisporus_CA1280:0.0000010000	Cryptococcus_bacillisporus_CA1873:0.0000010000)98.3/100:0.0077827097	(Cryptococcus_decagattii_7685027:0.0009181366	Cryptococcus_decagattii_CBS11687:0.0000010000)87.9/98:0.0037217342)98.5/99:0.0138357	(Cryptococcus_deuterogattii_CBS10090:0.0000010000	Cryptococcus_deuterogattii_R265:0.0000010000)100/100:0.0215216	((Cryptococcus_gattii_E566:0.0018371730	Cryptococcus_gattii_WM276:0.0009008808)98.1/100:0.0055957148	(Cryptococcus_tetragattii_CBS11718:0.0000010000	Cryptococcus_tetragattii_IND107:0.0000010000)87.9/99:0.0027111728)87.6/94:0.00511433	(Cryptococcus_sp._MF13:0.0000010000	Cryptococcus_sp._MF34:0.0000010000)87.5/97:0.0027542453)99.8/100:0.0380894256	((Cryptococcus_deneoformans_NIH12:0.0009172667	Cryptococcus_deneoformans_NIH433:0.0000010000)99.9/100:0.0275037914	(Cryptococcus_neoformans_125.91:4e-06	Cryptococcus_neoformans_H99:4e-06	(Cryptococcus_neoformans_Bt22:0.0000010000	Cryptococcus_neoformans_Ftc555-1:0.0000010000)91/97:0.000909679	(Cryptococcus_neoformans_Bt1:0.0000010000	Cryptococcus_neoformans_Bt206:0.0000010000)92.2/97:0.000908417	(Cryptococcus_neoformans_PMHc1023.ENR:0.0000010000	Cryptococcus_neoformans_T4:0.0000010000)80.8/98:0.0009076012)99.6/100:0.0184684158)75.2/87:0.0114254077)100/100:0.1169005245	Kwoniella_shandongensis_CBS12478:0.1098665002)90.8/69:0.0221677069	Cryptococcus_sp._CMW60451:0.1367397907)83.5/42:0.0344744	(((Cryptococcus_sp._DSM108351:3e-06	Cryptococcus_sp._NCYC1536:3e-06	Cryptococcus_sp._DSM111205:2e-06	Cryptococcus_sp._DSM117830:0.0009094537)76.5/94:0.0009960894	(Cryptococcus_sp._DSM108352:0.0000010000	Cryptococcus_sp._DSM111204:0.0000010000)82.9/96:0.0017377204)100/100:0.0799267297	(Cryptococcus_sp._DSM109063:0.0410947290	Cryptococcus_sp._OR918:0.0111438649)90.3/92:0.0116844253)100/100:0.10946	(Cryptococcus_depauperatus_CBS7841:0.0046077787	Cryptococcus_depauperatus_CBS7855:0.0131564091)100/100:0.3401326166)100/100:0.1154601326	Cryptococcus_sp._OR849:0.0494837328)93.8/86:0.0173745	Cryptococcus_wingfieldii_CBS7118:0.0193937	Cryptococcus_floricola_DSM27421:0.0203549622)100/100:0.0147365114);
(Cryptococcus_amylolentus_CBS6039:0.0061951123	Cryptococcus_amylolentus_CBS6273:0.0019432751	((((((((Cryptococcus_bacillisporus_CA1280:0.0055049809	Cryptococcus_bacillisporus_CA1873:0.0019156636)81.2/94:0.0034811294	(Cryptococcus_decagattii_7685027:0.0000010000	Cryptococcus_decagattii_CBS11687:0.0086045279)100/100:0.0309269956)96.7/99:0.0172476	(((Cryptococcus_gattii_E566:0.0931969766	Cryptococcus_sp._MF34:0.2220459150)94.2/90:0.0677005292	Cryptococcus_gattii_WM276:0.0127065150)95.2/89:0.0177345128	Cryptococcus_sp._MF13:0.0358161	(Cryptococcus_tetragattii_CBS11718:0.0146939435	Cryptococcus_tetragattii_IND107:0.0023122289)85.7/98:0.00937121)81.5/82:0.00987541	(Cryptococcus_deuterogattii_CBS10090:0.0000010000	Cryptococcus_deuterogattii_R265:0.0037263575)87.8/97:0.0071073456)100/100:0.0816466199	(Cryptococcus_deneoformans_NIH12:0.0054745155	Cryptococcus_deneoformans_NIH433:0.0020912472)100/100:0.067769	((((Cryptococcus_neoformans_125.91:0.0023512658	Cryptococcus_neoformans_H99:0.0018727222)94.8/99:0.0056336591	Cryptococcus_neoformans_Bt206:0.0000010000)82.8/64:0.0018697	(Cryptococcus_neoformans_PMHc1023.ENR:0.0000010000	Cryptococcus_neoformans_T4:0.0000010000)99/97:0.00941298	Cryptococcus_neoformans_Bt1:0.00186969	Cryptococcus_neoformans_Ftc555-1:0.00563102)88.6/55:0.0037551331	Cryptococcus_neoformans_Bt22:0.0000010000)93/86:0.0414528)100/100:0.275129	((Cryptococcus_depauperatus_CBS7841:0.0026252347	Cryptococcus_depauperatus_CBS7855:0.0029855488)100/100:0.2212775334	Cryptococcus_sp._CMW60451:0.2111495773)94.9/94:0.0974385	(((Cryptococcus_sp._DSM108351:3.5842e-06	Cryptococcus_sp._NCYC1536:3.5842e-06	Cryptococcus_sp._DSM108352:0.00185915	Cryptococcus_sp._DSM117830:0.00185915	Cryptococcus_sp._DSM111204:0.00185915	Cryptococcus_sp._DSM111205:0.00185915)100/100:0.0731183166	(Cryptococcus_sp._DSM109063:0.0381931713	Cryptococcus_sp._OR918:0.0270222446)94.7/96:0.0330854120)100/100:0.1134828347	Kwoniella_shandongensis_CBS12478:0.2937414348)92.6/94:0.0526085233)100/100:0.1610874640	Cryptococcus_sp._OR849:0.0522285979)98.4/98:0.0498615895	Cryptococcus_wingfieldii_CBS7118:0.0329284740)70.5/79:0.0031257662	Cryptococcus_floricola_DSM27421:0.0690650171)100/100:0.0519639865);
(Cryptococcus_amylolentus_CBS6039:0.0075042307	Cryptococcus_amylolentus_CBS6273:0.0075895722	((((((Cryptococcus_bacillisporus_CA1280:2e-06	Cryptococcus_bacillisporus_CA1873:2e-06	((((Cryptococcus_decagattii_7685027:0.0000010000	Cryptococcus_decagattii_CBS11687:0.0043632251)94.3/99:0.0184386080	(Cryptococcus_sp._MF13:0.0000010000	Cryptococcus_sp._MF34:0.0000010000)74.6/95:0.0036170216)77.4/65:0.0035690062	(Cryptococcus_tetragattii_CBS11718:0.0036146540	Cryptococcus_tetragattii_IND107:0.0000010000)88.4/99:0.0072768129)77/62:0.0036061880	Cryptococcus_gattii_E566:2e-06	Cryptococcus_gattii_WM276:2e-06)78.7/50:0.0035967603)76.9/55:0.0036736299	(Cryptococcus_deuterogattii_CBS10090:0.0035954191	Cryptococcus_deuterogattii_R265:0.0000010000)74.8/72:0.0035346712)91.4/97:0.0274658882	((Cryptococcus_deneoformans_NIH12:0.0000010000	Cryptococcus_deneoformans_NIH433:0.0036029672)98.9/99:0.0257676381	((Cryptococcus_neoformans_125.91:0.0000010000	Cryptococcus_neoformans_H99:0.0000010000)91.8/89:0.00354007	Cryptococcus_neoformans_Bt206:6e-06	Cryptococcus_neoformans_PMHc1023.ENR:5e-06	Cryptococcus_neoformans_Bt22:4e-06	Cryptococcus_neoformans_Ftc555-1:3e-06	Cryptococcus_neoformans_Bt1:2e-06	Cryptococcus_neoformans_T4:0.0000010000)84.1/88:0.0072610900)77.1/79:0.0113094509)100/100:0.1296389358	(((Cryptococcus_depauperatus_CBS7841:0.0000027760	Cryptococcus_depauperatus_CBS7855:0.0255731280)100/100:0.1120807276	Cryptococcus_sp._CMW60451:0.1192358685)87.9/91:0.0257434115	(((Cryptococcus_sp._DSM108351:4e-06	Cryptococcus_sp._DSM108352:5e-06	Cryptococcus_sp._DSM111204:5e-06	Cryptococcus_sp._DSM111205:3e-06	Cryptococcus_sp._DSM117830:2e-06	Cryptococcus_sp._NCYC1536:0.0000010000)99.3/100:0.0778420761	(Cryptococcus_sp._DSM109063:0.0109492719	Cryptococcus_sp._OR918:0.0000010000)85.9/95:0.0182478929)97.9/99:0.0727687127	Kwoniella_shandongensis_CBS12478:0.1811743148)95.4/93:0.0634651685)78.2/78:0.0128648565)98.3/97:0.0588672457	Cryptococcus_sp._OR849:0.0456319581)99.4/100:0.0909866723	Cryptococcus_floricola_DSM27421:0.116104	Cryptococcus_wingfieldii_CBS7118:0.0313297)92.5/81:0.0224732994);
(Cryptococcus_amylolentus_CBS6039:0.0013719938	Cryptococcus_amylolentus_CBS6273:0.0497494462	(((((((((Cryptococcus_bacillisporus_CA1280:0.0047677958	Cryptococcus_bacillisporus_CA1873:0.0000010000)94.9/99:0.0071840456	(Cryptococcus_decagattii_7685027:0.0000010000	Cryptococcus_decagattii_CBS11687:0.0000010000)89.8/94:0.00477018	(Cryptococcus_sp._MF13:0.0350570661	Cryptococcus_sp._MF34:0.0000010000)84.8/96:0.00238218	Cryptococcus_deuterogattii_CBS10090:0.00715846	Cryptococcus_deuterogattii_R265:0.0171572	(Cryptococcus_tetragattii_CBS11718:0.0000010000	Cryptococcus_tetragattii_IND107:0.0000010000)98.6/94:0.0170085)75.6/50:0.0023686452	(Cryptococcus_gattii_E566:0.0000010000	Cryptococcus_gattii_WM276:0.0000010000)97/100:0.0120335411)83.4/62:0.0068799018	((Cryptococcus_deneoformans_NIH12:0.0000010000	Cryptococcus_deneoformans_NIH433:0.0000010000)97.8/100:0.0147700173	(Cryptococcus_neoformans_125.91:6e-06	Cryptococcus_neoformans_Bt22:6e-06	Cryptococcus_neoformans_Ftc555-1:5e-06	Cryptococcus_neoformans_T4:4e-06	Cryptococcus_neoformans_H99:3e-06	Cryptococcus_neoformans_PMHc1023.ENR:0.00239169	(Cryptococcus_neoformans_Bt1:0.0000010000	Cryptococcus_neoformans_Bt206:0.0000010000)85.6/97:0.0023882440)80.6/92:0.0046316738)96.3/98:0.0203161131)100/100:0.0839377000	Kwoniella_shandongensis_CBS12478:0.1070190986)91.5/55:0.0559426	((Cryptococcus_sp._DSM108351:3e-06	Cryptococcus_sp._DSM111205:4e-06	Cryptococcus_sp._NCYC1536:4e-06	Cryptococcus_sp._DSM117830:2e-06	(Cryptococcus_sp._DSM108352:0.0000010000	Cryptococcus_sp._DSM111204:0.0000010000)80.1/94:0.0023996500)99.7/100:0.0355087473	(Cryptococcus_sp._DSM109063:0.0068535908	Cryptococcus_sp._OR918:0.0103831533)80.3/83:0.0106298303)97.8/98:0.0647586	Cryptococcus_sp._CMW60451:0.0893577163)71.9/75:0.0300666020	(Cryptococcus_depauperatus_CBS7841:0.0030696744	Cryptococcus_depauperatus_CBS7855:0.0094397247)100/100:0.1418093183)99.5/100:0.0712622677	Cryptococcus_sp._OR849:0.0618832622)98.9/99:0.0583959	Cryptococcus_floricola_DSM27421:0.00717702	Cryptococcus_wingfieldii_CBS7118:0.0071991214)98.2/97:0.0154646997);
(Cryptococcus_amylolentus_CBS6039:0.0000010000	Cryptococcus_amylolentus_CBS6273:0.0000010000	(((((((((Cryptococcus_bacillisporus_CA1280:0.0000010000	Cryptococcus_bacillisporus_CA1873:0.00805096	(Cryptococcus_decagattii_7685027:0.0040132563	Cryptococcus_decagattii_CBS11687:0.0000010000)99.3/100:0.0285365)94.8/94:0.0121651	(Cryptococcus_tetragattii_CBS11718:0.0000010000	Cryptococcus_tetragattii_IND107:0.0000010000)85.2/97:0.0081263	Cryptococcus_gattii_E566:4e-06	Cryptococcus_gattii_WM276:3e-06	Cryptococcus_sp._MF34:2e-06	Cryptococcus_sp._MF13:0.0000010000)77.2/88:0.0040628257	(Cryptococcus_deuterogattii_CBS10090:0.0000010000	Cryptococcus_deuterogattii_R265:0.0000010000)86.6/95:0.0080775905)97.9/100:0.0338668	(Cryptococcus_deneoformans_NIH12:0.0000010000	Cryptococcus_deneoformans_NIH433:0.0039880761)95/99:0.0289841	(Cryptococcus_neoformans_PMHc1023.ENR:0.0000010000	Cryptococcus_neoformans_T4:0.0000010000)72.3/73:0.00402447	Cryptococcus_neoformans_125.91:3e-06	Cryptococcus_neoformans_H99:2e-06	(Cryptococcus_neoformans_Bt22:0.0000010000	Cryptococcus_neoformans_Ftc555-1:0.0040108563)85.2/91:0.0040103849)79.7/65:0.0040107623	Cryptococcus_neoformans_Bt1:2e-06	Cryptococcus_neoformans_Bt206:2e-06)97.7/98:0.0886247058	(Cryptococcus_depauperatus_CBS7841:0.0040913136	Cryptococcus_depauperatus_CBS7855:0.0000010000)100/100:0.2255306203)76.9/67:0.0287567031	Cryptococcus_sp._CMW60451:0.384456	((Cryptococcus_sp._DSM108351:0.0104772	Cryptococcus_sp._DSM111205:0.0104772	Cryptococcus_sp._DSM117830:0.0104762	Cryptococcus_sp._DSM108352:0.0104762	Cryptococcus_sp._DSM111204:0.0104762	Cryptococcus_sp._NCYC1536:0.0143998	(Cryptococcus_sp._DSM109063:0.0241381464	Cryptococcus_sp._OR918:0.0497951382)95.2/99:0.0363165803)100/100:0.2036372623	Kwoniella_shandongensis_CBS12478:0.1621105204)96/95:0.140893)99.8/100:0.1838214570	Cryptococcus_sp._OR849:0.0306443488)93.7/97:0.0446607436	(Cryptococcus_floricola_DSM27421:0.0084350674	Cryptococcus_wingfieldii_CBS7118:0.0000010000)78.6/87:0.0089941688)81.6/95:0.0078187313);
(Cryptococcus_amylolentus_CBS6039:0.0021184778	Cryptococcus_amylolentus_CBS6273:0.0019194486	((((((((Cryptococcus_bacillisporus_CA1280:0.0009772255	Cryptococcus_bacillisporus_CA1873:0.0025288238)99.9/100:0.0061630266	(Cryptococcus_decagattii_7685027:0.0032368079	Cryptococcus_decagattii_CBS11687:0.0017791933)100/100:0.0133729514)100/100:0.0087064710	((Cryptococcus_gattii_E566:0.0000010000	Cryptococcus_gattii_WM276:0.0010032969)100/100:0.0108589399	(Cryptococcus_sp._MF13:0.0014376229	Cryptococcus_sp._MF34:0.0020527991)100/100:0.015185	(Cryptococcus_tetragattii_CBS11718:0.0005002199	Cryptococcus_tetragattii_IND107:0.0019907262)100/100:0.0150958)86.3/89:0.0011098118)91.3/96:0.0032286599	(Cryptococcus_deuterogattii_CBS10090:0.0034931507	Cryptococcus_deuterogattii_R265:0.0000010000)100/100:0.0164714343)100/100:0.0600035766	(Cryptococcus_deneoformans_NIH12:0.0014885714	Cryptococcus_deneoformans_NIH433:0.0004892871)100/100:0.050601	((((Cryptococcus_neoformans_125.91:0.0024811516	Cryptococcus_neoformans_H99:0.0000010000)98.1/100:0.0029986278	(Cryptococcus_neoformans_PMHc1023.ENR:0.0000010000	Cryptococcus_neoformans_T4:0.0000010000)99.9/100:0.0079835756)74.5/49:0.0004757385	(Cryptococcus_neoformans_Bt1:0.0000010000	Cryptococcus_neoformans_Bt206:0.0009893345)99.7/100:0.0039702981)74.8/49:0.0004973007	(Cryptococcus_neoformans_Bt22:0.0004954881	Cryptococcus_neoformans_Ftc555-1:0.0000026156)86.2/95:0.0009915965)100/100:0.0488711)100/100:0.241356	((Cryptococcus_depauperatus_CBS7841:0.0155480421	Cryptococcus_depauperatus_CBS7855:0.0129772637)100/100:0.4096059493	Cryptococcus_sp._CMW60451:0.2524263344)100/100:0.142502	(((Cryptococcus_sp._DSM108351:0.00101091	Cryptococcus_sp._NCYC1536:0.00151564	Cryptococcus_sp._DSM108352:4e-06	Cryptococcus_sp._DSM111205:4e-06	Cryptococcus_sp._DSM111204:0.00108321	Cryptococcus_sp._DSM117830:0.0000010000)100/100:0.1078035663	(Cryptococcus_sp._DSM109063:0.0577073121	Cryptococcus_sp._OR918:0.0264115404)99.4/100:0.0296371663)100/100:0.1531274489	Kwoniella_shandongensis_CBS12478:0.2935642574)100/100:0.2030291975)100/100:0.2321520574	Cryptococcus_sp._OR849:0.0773672285)100/100:0.0836544985	(Cryptococcus_floricola_DSM27421:0.0118260334	Cryptococcus_wingfieldii_CBS7118:0.0157421391)79.8/91:0.0034127342)100/100:0.0160238823);
(Cryptococcus_amylolentus_CBS6039:0.0013915436	Cryptococcus_amylolentus_CBS6273:0.0013259422	(((((((Cryptococcus_bacillisporus_CA1280:0.0039987377	Cryptococcus_bacillisporus_CA1873:0.0026535163)92.3/97:0.0039794146	(Cryptococcus_decagattii_7685027:0.0026417505	Cryptococcus_decagattii_CBS11687:0.0000010000)96/99:0.0053190138)92.5/95:0.00400022	(Cryptococcus_gattii_E566:0.0000010000	Cryptococcus_gattii_WM276:0.0000010000)98.2/100:0.00666576	((Cryptococcus_sp._MF13:0.0013277422	Cryptococcus_sp._MF34:0.0013258590)93.7/98:0.0039930425	(Cryptococcus_tetragattii_CBS11718:0.0000010000	Cryptococcus_tetragattii_IND107:0.0013229172)93.2/99:0.0039811613)77.6/87:0.0013287456)74.7/86:0.0013138179	(Cryptococcus_deuterogattii_CBS10090:0.0013236399	Cryptococcus_deuterogattii_R265:0.0000010000)85.8/94:0.0026672953)99.1/100:0.0195361890	((Cryptococcus_deneoformans_NIH12:0.0000010000	Cryptococcus_deneoformans_NIH433:0.0000010000)93.9/97:0.0078143348	((Cryptococcus_neoformans_125.91:0.0000010000	Cryptococcus_neoformans_H99:0.0000010000)77.3/92:0.0013277928	(Cryptococcus_neoformans_Bt1:0.00267023	(Cryptococcus_neoformans_PMHc1023.ENR:0.0000010000	Cryptococcus_neoformans_T4:0.0000010000)97.6/100:0.00667722	Cryptococcus_neoformans_Bt206:2e-06	(Cryptococcus_neoformans_Bt22:0.0000010000	Cryptococcus_neoformans_Ftc555-1:0.0000010000)84.6/95:0.0013306263)77.4/86:0.0013319372)99.2/100:0.0164369775)89.9/90:0.0084489586)100/100:0.104704	(((Cryptococcus_sp._DSM108351:2e-06	Cryptococcus_sp._DSM117830:2e-06	Cryptococcus_sp._DSM108352:4e-06	Cryptococcus_sp._NCYC1536:4e-06	Cryptococcus_sp._DSM111204:3e-06	Cryptococcus_sp._DSM111205:2e-06)98.6/100:0.0198230237	Cryptococcus_sp._DSM109063:0.0355837	Cryptococcus_sp._OR918:0.0125331)100/100:0.1146763965	Kwoniella_shandongensis_CBS12478:0.1345911185)100/100:0.107097	((Cryptococcus_depauperatus_CBS7841:0.0024477294	Cryptococcus_depauperatus_CBS7855:0.0108979294)100/100:0.1986400074	Cryptococcus_sp._CMW60451:0.1766563204)97.3/97:0.0531954568)100/100:0.1289755498	(Cryptococcus_floricola_DSM27421:0.026005	Cryptococcus_sp._OR849:0.0980354	Cryptococcus_wingfieldii_CBS7118:0.0064599318)99.2/93:0.0342130475)86.1/97:0.0085144392);
(Cryptococcus_amylolentus_CBS6039:0.0070958717	Cryptococcus_amylolentus_CBS6273:0.0056790365	((((((((((Cryptococcus_bacillisporus_CA1280:0.0116178489	Cryptococcus_bacillisporus_CA1873:0.0036694075)87/95:0.0072861761	(Cryptococcus_decagattii_7685027:0.0000010000	Cryptococcus_decagattii_CBS11687:0.0015432846)99.5/100:0.0126246010)80.4/88:0.0031588207	((Cryptococcus_gattii_E566:0.0000010000	Cryptococcus_gattii_WM276:0.0000010000)99.8/100:0.0125432	(Cryptococcus_sp._MF13:0.0015564447	Cryptococcus_sp._MF34:0.0015551171)94.6/99:0.00466468	(Cryptococcus_tetragattii_CBS11718:0.0015614501	Cryptococcus_tetragattii_IND107:0.0000010000)99.2/100:0.0110050332)90.9/94:0.0058687060)85.8/87:0.0065580825	(Cryptococcus_deuterogattii_CBS10090:0.0000010000	Cryptococcus_deuterogattii_R265:0.0000010000)98.1/100:0.0132625446)100/100:0.0465078076	(Cryptococcus_deneoformans_NIH12:0.0000010000	Cryptococcus_deneoformans_NIH433:0.0000010000)100/99:0.0310140470)83.5/82:0.0114486143	((Cryptococcus_neoformans_125.91:0.0000010000	Cryptococcus_neoformans_H99:0.0015491424)92.2/98:0.00310675	(Cryptococcus_neoformans_PMHc1023.ENR:0.0000010000	Cryptococcus_neoformans_T4:0.0000010000)90.1/98:0.00310523	((Cryptococcus_neoformans_Bt1:0.0000010000	Cryptococcus_neoformans_Bt206:0.0000010000)99.4/100:0.0078270735	Cryptococcus_neoformans_Bt22:2e-06	Cryptococcus_neoformans_Ftc555-1:2e-06)87.6/97:0.0031049123)88.8/92:0.0095709669)100/100:0.1957439185	(Cryptococcus_depauperatus_CBS7841:0.0000026080	Cryptococcus_depauperatus_CBS7855:0.0092982807)100/100:0.2538861782)87.8/68:0.119816	(((((Cryptococcus_sp._DSM108351:2e-06	Cryptococcus_sp._DSM108352:3e-06	Cryptococcus_sp._NCYC1536:3e-06	Cryptococcus_sp._DSM111204:0.0000010000)77.7/93:0.0015522010	Cryptococcus_sp._DSM111205:2e-06	Cryptococcus_sp._DSM117830:0.00155482)100/100:0.0828818540	Cryptococcus_sp._DSM109063:0.0115759916)92.8/97:0.0178198823	Cryptococcus_sp._OR918:0.0069945234)99.9/100:0.0975410264	Kwoniella_shandongensis_CBS12478:0.1509461997)100/100:0.181054	Cryptococcus_sp._CMW60451:0.4483599558)100/100:0.2382971564	Cryptococcus_sp._OR849:0.0452287639)97.7/100:0.0527159	Cryptococcus_wingfieldii_CBS7118:0.0116232	Cryptococcus_floricola_DSM27421:0.0096420569)94.2/99:0.0092132466);
(Cryptococcus_amylolentus_CBS6039:0.0000010003	Cryptococcus_amylolentus_CBS6273:0.0000010003	(((((((((Cryptococcus_bacillisporus_CA1280:0.0016392593	Cryptococcus_bacillisporus_CA1873:0.0024839871)100/100:0.0440859293	(Cryptococcus_decagattii_7685027:0.0015421441	Cryptococcus_decagattii_CBS11687:0.0007593848)100/100:0.0217616359)88.9/98:0.00682775	(Cryptococcus_gattii_E566:0.0015398528	Cryptococcus_gattii_WM276:0.0000010003)100/100:0.0182364	((Cryptococcus_sp._MF13:0.0007673011	Cryptococcus_sp._MF34:0.0007669654)99.7/100:0.0102910869	(Cryptococcus_tetragattii_CBS11718:0.0000010003	Cryptococcus_tetragattii_IND107:0.0007682300)99.7/100:0.0099639056)99/100:0.0098348063)88.9/90:0.0075447531	(Cryptococcus_deuterogattii_CBS10090:0.0470243781	Cryptococcus_deuterogattii_R265:0.0005573929)100/100:0.0272341651)100/100:0.0919281682	((Cryptococcus_deneoformans_NIH12:0.0007370208	Cryptococcus_deneoformans_NIH433:0.0038283968)100/100:0.0539400136	(((Cryptococcus_neoformans_125.91:0.0000010003	Cryptococcus_neoformans_H99:0.0000010003)96.9/100:0.0040919868	((Cryptococcus_neoformans_Bt1:0.0000010003	Cryptococcus_neoformans_Bt206:0.0007578909)86.7/97:0.0018107181	(Cryptococcus_neoformans_Bt22:0.0015174198	Cryptococcus_neoformans_Ftc555-1:0.0022863345)96.3/100:0.0042871577)86.1/88:0.0022842956)77.2/87:0.0015751567	(Cryptococcus_neoformans_PMHc1023.ENR:0.0000010003	Cryptococcus_neoformans_T4:0.0000010003)99.6/100:0.0095943396)100/100:0.0562473226)92.6/94:0.0314366301)100/100:0.6990145351	((Cryptococcus_depauperatus_CBS7841:0.0069790052	Cryptococcus_depauperatus_CBS7855:0.0084212665)100/100:0.9945291473	Cryptococcus_sp._CMW60451:0.9541116953)99.8/100:0.3386781220)94.5/96:0.1402876523	((((Cryptococcus_sp._DSM108351:0.0031839783	Cryptococcus_sp._NCYC1536:0.0007054297)85.3/94:0.0020246747	(Cryptococcus_sp._DSM108352:3.0009e-06	Cryptococcus_sp._DSM111204:3.0009e-06	Cryptococcus_sp._DSM111205:0.000635682	Cryptococcus_sp._DSM117830:0.0025398715)91.7/94:0.0036292294)100/100:0.1700741147	(Cryptococcus_sp._DSM109063:0.0490350304	Cryptococcus_sp._OR918:0.0358296426)99.6/100:0.0874038248)100/100:0.5618378151	Kwoniella_shandongensis_CBS12478:0.6484048110)100/100:0.4592367372)100/100:1.0085979819	Cryptococcus_sp._OR849:0.1391951651)97/99:0.0584143633	(Cryptococcus_floricola_DSM27421:0.0200280990	Cryptococcus_wingfieldii_CBS7118:0.0142044492)82.9/95:0.0031692456)100/100:0.0270803459);
(Cryptococcus_amylolentus_CBS6039:0.0000010000	(Cryptococcus_amylolentus_CBS6273:0.0000010000	Cryptococcus_floricola_DSM27421:0.0067803617)94.9/93:0.0140391646	(((((((Cryptococcus_bacillisporus_CA1280:2e-06	Cryptococcus_bacillisporus_CA1873:2e-06	(Cryptococcus_decagattii_7685027:0.0021254395	Cryptococcus_decagattii_CBS11687:0.0000010000)97.6/99:0.0085467300)91.4/97:0.0096053717	((Cryptococcus_deuterogattii_CBS10090:0.0000010000	Cryptococcus_deuterogattii_R265:0.0000010000)90.1/97:0.00425944	(Cryptococcus_sp._MF13:0.0000010000	Cryptococcus_sp._MF34:0.0000010000)84.1/96:0.00212167	(Cryptococcus_tetragattii_CBS11718:0.0000010000	Cryptococcus_tetragattii_IND107:0.0000010000)83.2/94:0.0021181829)89/94:0.00536316	(Cryptococcus_gattii_E566:0.0000010000	Cryptococcus_gattii_WM276:0.0000010000)94.2/99:0.00754078)99.2/100:0.0441609747	((Cryptococcus_deneoformans_NIH12:0.0000010000	Cryptococcus_deneoformans_NIH433:0.0000010000)99.5/100:0.0332191438	(Cryptococcus_neoformans_125.91:0.00646946	Cryptococcus_neoformans_Bt1:0.00431886	Cryptococcus_neoformans_H99:0.00431886	Cryptococcus_neoformans_Bt206:0.0086468	Cryptococcus_neoformans_Bt22:0.00431886	Cryptococcus_neoformans_Ftc555-1:0.00431686	Cryptococcus_neoformans_PMHc1023.ENR:2e-06	Cryptococcus_neoformans_T4:2e-06)88/93:0.0117660511)84.4/85:0.0167054578)99.9/100:0.1002735422	((Cryptococcus_depauperatus_CBS7841:0.0023843270	Cryptococcus_depauperatus_CBS7855:0.0000010000)100/100:0.1713419470	Cryptococcus_sp._CMW60451:0.1896845588)90/92:0.0329488547)73/77:0.0316216378	(((Cryptococcus_sp._DSM108351:3e-06	Cryptococcus_sp._NCYC1536:3e-06	Cryptococcus_sp._DSM108352:4e-06	Cryptococcus_sp._DSM111205:4e-06	Cryptococcus_sp._DSM117830:3e-06	Cryptococcus_sp._DSM111204:0.0086285910)99.4/100:0.0759500507	(Cryptococcus_sp._DSM109063:0.0517767687	Cryptococcus_sp._OR918:0.0137132012)98/100:0.0642680239)99.9/100:0.1270729272	Kwoniella_shandongensis_CBS12478:0.2042095070)94.4/97:0.0444702567)100/100:0.2264865718	Cryptococcus_wingfieldii_CBS7118:0.0000020550)83.2/80:0.0062019117	Cryptococcus_sp._OR849:0.0382140437)74.7/76:0.0022697220);
(Cryptococcus_amylolentus_CBS6039:0.0008603665	Cryptococcus_amylolentus_CBS6273:0.0008845442	((((((((((Cryptococcus_bacillisporus_CA1280:0.0151968355	Cryptococcus_bacillisporus_CA1873:0.0024452745)90.8/98:0.0024209944	(Cryptococcus_decagattii_7685027:0.0008949741	Cryptococcus_decagattii_CBS11687:0.0024226144)93.1/99:0.0043121017)94.3/99:0.0037759621	(Cryptococcus_tetragattii_CBS11718:0.0000010000	Cryptococcus_tetragattii_IND107:0.0008167634)100/100:0.0108373458)88.7/81:0.0031483421	(Cryptococcus_deuterogattii_CBS10090:0.0000010000	Cryptococcus_deuterogattii_R265:0.0023519787)99.8/100:0.0081813128)72/57:0.0008719710	((Cryptococcus_gattii_E566:0.0000010000	Cryptococcus_gattii_WM276:0.0007936346)98.4/100:0.0055302352	(Cryptococcus_sp._MF13:0.0000010000	Cryptococcus_sp._MF34:0.0015850323)98.5/100:0.0055351523)84.9/67:0.0020224705)99.9/100:0.0323372912	((Cryptococcus_deneoformans_NIH12:0.0007899721	Cryptococcus_deneoformans_NIH433:0.0000023084)100/100:0.0322263279	(((Cryptococcus_neoformans_125.91:0.0007881491	Cryptococcus_neoformans_H99:0.0000010000)99.1/100:0.0054804400	(Cryptococcus_neoformans_Bt1:0.0023642440	Cryptococcus_neoformans_Bt206:0.0000010000)92.9/97:0.00195415	(Cryptococcus_neoformans_Bt22:0.0007872671	Cryptococcus_neoformans_Ftc555-1:0.0015756669)77.5/93:0.00116552)77.1/91:0.0011923959	(Cryptococcus_neoformans_PMHc1023.ENR:0.0000010000	Cryptococcus_neoformans_T4:0.0000010000)89.6/97:0.0024328491)99.6/100:0.0163253243)97.7/99:0.0230117124)100/100:0.1570111216	(((Cryptococcus_sp._DSM108351:0.0049865938	((Cryptococcus_sp._DSM108352:0.0000010000	Cryptococcus_sp._DSM111204:0.0000010000)72.8/97:0.000834789	Cryptococcus_sp._DSM111205:0.00167226	Cryptococcus_sp._DSM117830:0.0000010000)78.5/60:0.00169384	Cryptococcus_sp._NCYC1536:0.00336452)100/100:0.0776518160	(Cryptococcus_sp._DSM109063:0.0367376534	Cryptococcus_sp._OR918:0.0221807313)100/100:0.0457537430)100/100:0.1521011840	Kwoniella_shandongensis_CBS12478:0.1844381247)99.4/100:0.0601021530)77.1/67:0.0574757	(Cryptococcus_depauperatus_CBS7841:0.0008927801	Cryptococcus_depauperatus_CBS7855:0.0000020415)100/100:0.194138	Cryptococcus_sp._CMW60451:0.5007716582)100/100:0.1727570073	Cryptococcus_sp._OR849:0.0392478337)95.3/97:0.0226642313	(Cryptococcus_floricola_DSM27421:0.0075837248	Cryptococcus_wingfieldii_CBS7118:0.0072887684)87.6/93:0.0078967717)100/100:0.0181468878);
(Cryptococcus_amylolentus_CBS6039:0.0000010000	Cryptococcus_amylolentus_CBS6273:0.0000010000	(((((((((Cryptococcus_bacillisporus_CA1280:0.0039809502	Cryptococcus_bacillisporus_CA1873:0.0039845015)96.5/100:0.0120471773	(Cryptococcus_decagattii_7685027:0.0000010000	Cryptococcus_decagattii_CBS11687:0.0022442009)99.9/100:0.0267225090)98.5/100:0.0197209	(Cryptococcus_tetragattii_CBS11718:0.0022166409	Cryptococcus_tetragattii_IND107:0.0000010000)99.9/100:0.0270435	(Cryptococcus_sp._MF13:0.0022229114	Cryptococcus_sp._MF34:0.0000010000)99.9/100:0.0237766701)96.9/81:0.0273839	(Cryptococcus_gattii_E566:0.0022497400	Cryptococcus_gattii_WM276:0.0000010000)100/100:0.0499412	(Cryptococcus_deuterogattii_CBS10090:0.0090263401	Cryptococcus_deuterogattii_R265:0.0000010000)99.9/100:0.0330273544)98.7/100:0.0783004700	((Cryptococcus_deneoformans_NIH12:0.0053732985	Cryptococcus_deneoformans_NIH433:0.0088898072)99.7/100:0.0482011075	((Cryptococcus_neoformans_125.91:0.0020839414	Cryptococcus_neoformans_H99:0.0000010000)97.5/100:0.0181945170	((Cryptococcus_neoformans_Bt1:3.2631e-06	Cryptococcus_neoformans_Bt206:0.00218724	(Cryptococcus_neoformans_PMHc1023.ENR:0.0000010000	Cryptococcus_neoformans_T4:0.0000010000)94.5/99:0.0154616832)99.8/100:0.0274961391	(Cryptococcus_neoformans_Bt22:0.0000010000	Cryptococcus_neoformans_Ftc555-1:0.0000010000)89.1/96:0.0057773361)85/92:0.0049464272)99.9/100:0.0464337842)95.5/96:0.0429714188)100/100:0.546044	((Cryptococcus_depauperatus_CBS7841:0.0180783199	Cryptococcus_depauperatus_CBS7855:0.0000020741)100/100:0.7539551299	Cryptococcus_sp._CMW60451:0.4761504874)91.3/94:0.294163	Kwoniella_shandongensis_CBS12478:0.602383	((Cryptococcus_sp._DSM108351:3e-06	Cryptococcus_sp._DSM111205:4e-06	Cryptococcus_sp._NCYC1536:4e-06	Cryptococcus_sp._DSM117830:0.00228157	Cryptococcus_sp._DSM108352:0.00228033	Cryptococcus_sp._DSM111204:0.00228033)100/100:0.1541121908	(Cryptococcus_sp._DSM109063:0.0630767807	Cryptococcus_sp._OR918:0.0439733691)82/92:0.0256385498)100/100:0.3335435067)100/100:0.2782605925	Cryptococcus_sp._OR849:0.0774536848)95.4/96:0.0559854200	Cryptococcus_wingfieldii_CBS7118:0.0450580300)74.5/88:0.0114325742	Cryptococcus_floricola_DSM27421:0.0114194924)99.7/100:0.0282032578);
(Cryptococcus_amylolentus_CBS6039:0.0000010000	Cryptococcus_amylolentus_CBS6273:0.0000010000	((((((((Cryptococcus_bacillisporus_CA1280:0.0022484975	Cryptococcus_bacillisporus_CA1873:0.0022699853)96.5/100:0.00912091	Cryptococcus_decagattii_7685027:3e-06	Cryptococcus_decagattii_CBS11687:2e-06	(Cryptococcus_deuterogattii_CBS10090:0.0022538491	Cryptococcus_deuterogattii_R265:0.0067807295)92.6/99:0.00909918	(Cryptococcus_gattii_E566:0.0000010000	Cryptococcus_gattii_WM276:0.0000010000)98/100:0.0140659	((Cryptococcus_sp._MF13:0.0033367905	Cryptococcus_sp._MF34:0.0000010000)96.3/100:0.0142686008	(Cryptococcus_tetragattii_CBS11718:0.0000010000	Cryptococcus_tetragattii_IND107:0.0000010000)78.6/90:0.0045424105)79.2/89:0.00679064)88.7/88:0.0140831906	(Cryptococcus_deneoformans_NIH12:0.0000010000	Cryptococcus_deneoformans_NIH433:0.0000010000)97.7/99:0.0169598621)82.3/77:0.0097492900	((Cryptococcus_neoformans_125.91:0.0000010000	Cryptococcus_neoformans_H99:0.0022396936)92.6/96:0.00447989	(Cryptococcus_neoformans_Bt22:2e-06	Cryptococcus_neoformans_Ftc555-1:2e-06	(Cryptococcus_neoformans_PMHc1023.ENR:0.0000010000	Cryptococcus_neoformans_T4:0.0022283376)96.5/98:0.0090079920)84.8/66:0.00224022	(Cryptococcus_neoformans_Bt1:0.0000010000	Cryptococcus_neoformans_Bt206:0.0023335854)91/97:0.0046819284)74.2/78:0.0039161341)100/100:0.1500109737	((((Cryptococcus_sp._DSM108351:4.5005e-06	Cryptococcus_sp._DSM111205:4.5005e-06	Cryptococcus_sp._DSM111204:3.5005e-06	(Cryptococcus_sp._DSM108352:2e-06	Cryptococcus_sp._NCYC1536:2e-06	Cryptococcus_sp._DSM117830:0.0000010000)100/100:0.2048925340)98.9/100:0.0475369049	Cryptococcus_sp._OR918:0.0079111235)75.8/81:0.0096345421	Cryptococcus_sp._DSM109063:0.0550766357)99.9/100:0.1237303142	Kwoniella_shandongensis_CBS12478:0.2065240849)98.2/100:0.1081593434)91.9/93:0.0520004721	((Cryptococcus_depauperatus_CBS7841:0.0044773050	Cryptococcus_depauperatus_CBS7855:0.0004528800)100/100:0.3029164953	Cryptococcus_sp._CMW60451:0.2439381547)95.3/97:0.0852408838)99.9/100:0.1151283980	Cryptococcus_sp._OR849:0.0360948252)87.1/95:0.0153398902	(Cryptococcus_floricola_DSM27421:0.0021603128	Cryptococcus_wingfieldii_CBS7118:0.0115741155)89.1/97:0.0071766815)83.4/95:0.0043156105);
(Cryptococcus_amylolentus_CBS6039:0.0000010000	Cryptococcus_amylolentus_CBS6273:0.0000010000	((((((((Cryptococcus_bacillisporus_CA1280:0.0000010000	Cryptococcus_bacillisporus_CA1873:0.0049234390)76/43:0.0024551560	(Cryptococcus_decagattii_7685027:0.0000010000	Cryptococcus_decagattii_CBS11687:0.0024513498)88.7/98:0.0049309974)73/48:0.0021545656	((Cryptococcus_deuterogattii_CBS10090:0.0000010000	Cryptococcus_deuterogattii_R265:0.0000010000)80.3/96:0.0024688234	(Cryptococcus_gattii_E566:0.0000010000	Cryptococcus_gattii_WM276:0.0000010000)97.2/99:0.0099354953)75.1/60:0.00771226	(Cryptococcus_sp._MF13:2e-06	Cryptococcus_sp._MF34:0.00245305	(Cryptococcus_tetragattii_CBS11718:0.0000010000	Cryptococcus_tetragattii_IND107:0.0024532849)91.6/98:0.0049205337)76.6/87:0.00771745)88.7/84:0.0177593123	((Cryptococcus_deneoformans_NIH12:0.0000010000	Cryptococcus_deneoformans_NIH433:0.0000010000)97/99:0.0165076621	(Cryptococcus_neoformans_125.91:2e-06	Cryptococcus_neoformans_H99:2e-06	((Cryptococcus_neoformans_Bt1:0.0024548128	Cryptococcus_neoformans_Bt206:0.0024571057)78/89:0.00246262	(Cryptococcus_neoformans_PMHc1023.ENR:0.0000010000	Cryptococcus_neoformans_T4:0.0000010000)85.8/94:0.00246087	Cryptococcus_neoformans_Bt22:2e-06	Cryptococcus_neoformans_Ftc555-1:2e-06)84.6/94:0.0024623630)88/97:0.0084786813)81.7/81:0.0183525520)100/100:0.2573234211	((Cryptococcus_depauperatus_CBS7841:0.0227193196	Cryptococcus_depauperatus_CBS7855:0.0127019849)100/100:0.5116962784	Cryptococcus_sp._CMW60451:0.4785515161)93/93:0.208591	(((Cryptococcus_sp._DSM108351:4e-06	Cryptococcus_sp._DSM111204:4e-06	Cryptococcus_sp._DSM108352:4e-06	Cryptococcus_sp._NCYC1536:4e-06	Cryptococcus_sp._DSM111205:2e-06	Cryptococcus_sp._DSM117830:0.0000010000)98.7/100:0.0785742586	(Cryptococcus_sp._DSM109063:0.0451763282	Cryptococcus_sp._OR918:0.0610046278)99.9/100:0.1598903295)99.8/100:0.1631393590	Kwoniella_shandongensis_CBS12478:0.4385658212)98.2/99:0.181555)100/100:0.4133514595	Cryptococcus_sp._OR849:0.0749869502)93.9/99:0.0454133184	Cryptococcus_floricola_DSM27421:0.0144418449)75/90:0.0024814470	Cryptococcus_wingfieldii_CBS7118:0.0072670183)97.1/100:0.0121482067);
(Cryptococcus_amylolentus_CBS6039:0.0000010000	Cryptococcus_amylolentus_CBS6273:0.0000010000	(((((((((Cryptococcus_bacillisporus_CA1280:0.0036571130	Cryptococcus_bacillisporus_CA1873:0.0036424194)86/93:0.0026397677	(Cryptococcus_decagattii_7685027:0.0012169043	Cryptococcus_decagattii_CBS11687:0.0000010000)100/100:0.0222038161)98.2/100:0.0105368063	(((Cryptococcus_gattii_E566:0.0000010000	Cryptococcus_gattii_WM276:0.0000010000)99.2/100:0.0109581431	(Cryptococcus_tetragattii_CBS11718:0.0000010000	Cryptococcus_tetragattii_IND107:0.0012071671)98.9/100:0.0085295127)89.8/97:0.0036661434	(Cryptococcus_sp._MF13:0.0012092342	Cryptococcus_sp._MF34:0.0000010000)98.8/100:0.0073413078)94/98:0.0057008780)87.8/93:0.0041502428	(Cryptococcus_deuterogattii_CBS10090:0.0012138158	Cryptococcus_deuterogattii_R265:0.0012129039)92.7/99:0.0052972758)99/100:0.0317303087	(Cryptococcus_deneoformans_NIH12:0.0024299795	Cryptococcus_deneoformans_NIH433:0.0012051379)99.2/88:0.0285917	(((((Cryptococcus_neoformans_125.91:0.0036444713	Cryptococcus_neoformans_H99:0.0012103741)74.7/95:0.0012152814	Cryptococcus_neoformans_Bt1:0.0073124166)75.2/88:0.0012164424	Cryptococcus_neoformans_Bt206:0.0036424682)73.5/89:0.0012090270	Cryptococcus_neoformans_Bt22:2e-06	Cryptococcus_neoformans_Ftc555-1:2e-06)74.8/75:0.0009078006	(Cryptococcus_neoformans_PMHc1023.ENR:0.0012046838	Cryptococcus_neoformans_T4:0.0012091129)95.5/99:0.0051800552)99.8/100:0.0360867)100/100:0.293833	(((Cryptococcus_sp._DSM108351:5e-06	Cryptococcus_sp._DSM111204:5e-06	Cryptococcus_sp._DSM108352:4e-06	Cryptococcus_sp._DSM111205:3e-06	Cryptococcus_sp._NCYC1536:0.00134823	Cryptococcus_sp._DSM117830:0.0000010000)100/100:0.0955917814	(Cryptococcus_sp._DSM109063:0.0148219125	Cryptococcus_sp._OR918:0.0188912866)86.9/87:0.0252564241)100/100:0.1378422231	Kwoniella_shandongensis_CBS12478:0.3698920889)99.6/100:0.132633	((Cryptococcus_depauperatus_CBS7841:0.0024246456	Cryptococcus_depauperatus_CBS7855:0.0093416912)100/100:0.3302719082	Cryptococcus_sp._CMW60451:0.2145341462)95.6/95:0.0600704943)100/100:0.1973475120	Cryptococcus_sp._OR849:0.0087896393)97.8/100:0.0246090668	Cryptococcus_floricola_DSM27421:0.0026060454)93.1/98:0.0056205300	Cryptococcus_wingfieldii_CBS7118:0.0042048244)97.4/100:0.0082927477);
(Cryptococcus_amylolentus_CBS6039:0.0000009995	Cryptococcus_amylolentus_CBS6273:0.0000009995	((((((((((Cryptococcus_bacillisporus_CA1280:0.0013756785	Cryptococcus_bacillisporus_CA1873:0.0026424551)97.4/99:0.0093606311	(Cryptococcus_decagattii_7685027:0.0000009995	Cryptococcus_decagattii_CBS11687:0.0053411754)100/100:0.0228933586)97.9/100:0.0084710144	(Cryptococcus_tetragattii_CBS11718:0.0000009995	Cryptococcus_tetragattii_IND107:0.0000009995)100/100:0.0176923548)73.2/79:0.0013895011	(Cryptococcus_gattii_E566:0.0000009995	Cryptococcus_gattii_WM276:0.0000009995)100/100:0.0217211531)90/94:0.0039257361	(Cryptococcus_sp._MF13:0.0000009995	Cryptococcus_sp._MF34:0.0000009995)99.6/100:0.0121003153)74.8/84:0.0031576185	(Cryptococcus_deuterogattii_CBS10090:0.0013298779	Cryptococcus_deuterogattii_R265:0.0000009995)100/100:0.0351357249)99.2/100:0.0533089827	((Cryptococcus_deneoformans_NIH12:0.0014785820	Cryptococcus_deneoformans_NIH433:0.0043576462)100/100:0.0487558434	(((Cryptococcus_neoformans_125.91:0.0040518263	Cryptococcus_neoformans_Bt1:0.00405293	Cryptococcus_neoformans_H99:0.00404989)93.5/98:0.0040570835	(Cryptococcus_neoformans_Bt206:0.0054211110	(Cryptococcus_neoformans_Bt22:0.0000009995	Cryptococcus_neoformans_Ftc555-1:0.0000009995)99.2/100:0.0122154085)85.4/92:0.0027169456)91.2/98:0.0055000992	(Cryptococcus_neoformans_PMHc1023.ENR:0.0000009995	Cryptococcus_neoformans_T4:0.0000009995)74.3/91:0.0012502389)100/100:0.0355022422)94.5/96:0.0307031262)100/100:0.2903082205	((Cryptococcus_depauperatus_CBS7841:0.0057767010	Cryptococcus_depauperatus_CBS7855:0.0035650312)100/100:0.499303	Cryptococcus_sp._CMW60451:0.34566	((((Cryptococcus_sp._DSM108351:1.999e-06	Cryptococcus_sp._DSM117830:1.999e-06	Cryptococcus_sp._DSM111205:1.999e-06	Cryptococcus_sp._NCYC1536:1.999e-06)80.2/94:0.0013490522	Cryptococcus_sp._DSM108352:1.999e-06	Cryptococcus_sp._DSM111204:1.999e-06)100/100:0.1259847512	(Cryptococcus_sp._DSM109063:0.0315859812	Cryptococcus_sp._OR918:0.0299676220)90.9/95:0.0323415929)100/100:0.2380434732	Kwoniella_shandongensis_CBS12478:0.6501325062)99.3/98:0.1660331217)85.3/85:0.0493702883)100/100:0.3381522909	Cryptococcus_sp._OR849:0.0355349084)97/98:0.0403553	Cryptococcus_floricola_DSM27421:0.0153903	Cryptococcus_wingfieldii_CBS7118:0.0176501015)99.9/100:0.0235851598);
(Cryptococcus_amylolentus_CBS6039:0.0000010000	Cryptococcus_amylolentus_CBS6273:0.0000010000	(((((((((Cryptococcus_bacillisporus_CA1280:0.0036740875	Cryptococcus_bacillisporus_CA1873:0.0018269166)92.6/97:0.0055092035	(Cryptococcus_decagattii_7685027:0.0000010000	Cryptococcus_decagattii_CBS11687:0.0018271406)97.4/100:0.0092270036)88.9/82:0.0036827749	(Cryptococcus_sp._MF13:0.0000010000	Cryptococcus_sp._MF34:0.0018217965)88.8/97:0.0036610482)76.8/66:0.0018749085	(((Cryptococcus_deuterogattii_CBS10090:0.0000010000	Cryptococcus_deuterogattii_R265:0.0000010000)98.7/100:0.0129611072	(Cryptococcus_tetragattii_CBS11718:0.0018359059	Cryptococcus_tetragattii_IND107:0.0000010000)99.3/100:0.0148781955)76.1/86:0.0017860305	(Cryptococcus_gattii_E566:0.0000010000	Cryptococcus_gattii_WM276:0.0000010000)98.7/99:0.0110386508)72.1/55:0.0017566253)99.7/100:0.0425564735	(Cryptococcus_deneoformans_NIH12:0.0000010000	Cryptococcus_deneoformans_NIH433:0.0018141296)99/100:0.0264101	(((Cryptococcus_neoformans_125.91:0.0018180409	Cryptococcus_neoformans_H99:0.0018089359)89.3/97:0.00363346	(Cryptococcus_neoformans_Bt1:0.0000010000	Cryptococcus_neoformans_Bt206:0.0000010000)76.3/94:0.00181552	Cryptococcus_neoformans_Bt22:2e-06	Cryptococcus_neoformans_Ftc555-1:0.0018094299)91.1/96:0.0058697320	(Cryptococcus_neoformans_PMHc1023.ENR:0.0000010000	Cryptococcus_neoformans_T4:0.0000010000)95.1/99:0.0088966632)96.7/98:0.0232443)100/100:0.1465208751	((Cryptococcus_depauperatus_CBS7841:0.0000022129	Cryptococcus_depauperatus_CBS7855:0.0126466819)100/100:0.272055	Cryptococcus_sp._CMW60451:0.172609	(((Cryptococcus_sp._DSM108351:3e-06	Cryptococcus_sp._DSM108352:5e-06	Cryptococcus_sp._DSM117830:5e-06	Cryptococcus_sp._NCYC1536:4e-06	Cryptococcus_sp._DSM111205:2e-06	Cryptococcus_sp._DSM111204:0.0000010000)99.9/100:0.0760096678	(Cryptococcus_sp._DSM109063:0.0283743714	Cryptococcus_sp._OR918:0.0115911239)94.9/95:0.0359376494)99.4/98:0.1094156153	Kwoniella_shandongensis_CBS12478:0.4142707155)99.5/99:0.1068418436)76.3/83:0.0340929785)100/100:0.1648931259	Cryptococcus_sp._OR849:0.0477402588)98.4/100:0.0449085147	Cryptococcus_floricola_DSM27421:0.0140793580)88.5/95:0.0075060533	Cryptococcus_wingfieldii_CBS7118:0.0045583150)99.9/100:0.0237017713);
(Cryptococcus_amylolentus_CBS6039:0.0032242974	Cryptococcus_amylolentus_CBS6273:0.0032122830	((((((Cryptococcus_bacillisporus_CA1280:0.0062415396	Cryptococcus_bacillisporus_CA1873:0.0093629692)98/100:0.0191026449	(Cryptococcus_decagattii_7685027:0.0032877173	Cryptococcus_decagattii_CBS11687:0.0105980387)98.7/100:0.0214368021)73.7/80:0.0201209	(Cryptococcus_gattii_E566:0.0000010000	Cryptococcus_gattii_WM276:0.0031174024)99.9/100:0.0458196	(Cryptococcus_sp._MF13:0.0063610500	Cryptococcus_sp._MF34:0.0095546250)98.1/98:0.0425365	(Cryptococcus_tetragattii_CBS11718:0.0031215145	Cryptococcus_tetragattii_IND107:0.0000010000)99.6/100:0.0521347	(Cryptococcus_deuterogattii_CBS10090:0.0057571034	Cryptococcus_deuterogattii_R265:0.0204323058)92.1/98:0.0207471469)97.8/99:0.1111335574	((Cryptococcus_deneoformans_NIH12:0.0091258335	Cryptococcus_deneoformans_NIH433:0.0104160844)100/100:0.1436539432	(((Cryptococcus_neoformans_125.91:0.0063569177	Cryptococcus_neoformans_H99:0.0000010000)98.2/100:0.0199999292	(Cryptococcus_neoformans_Bt1:0.00318023	Cryptococcus_neoformans_Ftc555-1:0.00318447	Cryptococcus_neoformans_Bt22:2e-06	Cryptococcus_neoformans_Bt206:0.0031766700)82/80:0.0057060092)86.1/85:0.0147299169	(Cryptococcus_neoformans_PMHc1023.ENR:0.0000010000	Cryptococcus_neoformans_T4:0.0000010000)97.5/100:0.0247489126)99.8/100:0.0931386108)94.6/97:0.0989209216)100/100:0.659773	((((Cryptococcus_sp._DSM108351:4e-06	Cryptococcus_sp._DSM111204:4e-06	Cryptococcus_sp._NCYC1536:3e-06	Cryptococcus_sp._DSM111205:2e-06	Cryptococcus_sp._DSM108352:0.0000010000)87.6/94:0.0131332204	Cryptococcus_sp._DSM117830:0.0096222740)100/100:0.1615741020	Cryptococcus_sp._DSM109063:0.0718045	Cryptococcus_sp._OR918:0.0543745)100/100:0.5319378163	Kwoniella_shandongensis_CBS12478:0.6848703071)90.7/92:0.213495	((Cryptococcus_depauperatus_CBS7841:0.0078968601	Cryptococcus_depauperatus_CBS7855:0.0192931018)100/100:0.8360638778	Cryptococcus_sp._CMW60451:0.5561753060)97.8/99:0.3093385061)100/100:0.583607	Cryptococcus_sp._OR849:0.229953	(Cryptococcus_floricola_DSM27421:0.0059649944	Cryptococcus_wingfieldii_CBS7118:0.0238758876)71/78:0.0143439273)98.4/100:0.0377845967);
(Cryptococcus_amylolentus_CBS6039:0.0000010000	Cryptococcus_amylolentus_CBS6273:0.0000010000	((((((((Cryptococcus_bacillisporus_CA1280:0.0810565284	Cryptococcus_bacillisporus_CA1873:0.0000010000)76.1/87:0.0029691016	(Cryptococcus_decagattii_7685027:0.0000010000	Cryptococcus_decagattii_CBS11687:0.0029877861)88.8/96:0.0059762710)88.7/87:0.0059694	(Cryptococcus_gattii_E566:0.0000010000	Cryptococcus_gattii_WM276:0.0000010000)93.4/92:0.00593154	Cryptococcus_sp._MF13:0.00296498	Cryptococcus_sp._MF34:0.00296498	Cryptococcus_deuterogattii_CBS10090:3e-06	Cryptococcus_deuterogattii_R265:0.00295838	(Cryptococcus_tetragattii_CBS11718:0.0029433990	Cryptococcus_tetragattii_IND107:0.0000010000)92/92:0.0059375317)86.3/84:0.0164381240	((Cryptococcus_deneoformans_NIH12:0.0000010000	Cryptococcus_deneoformans_NIH433:0.0000010000)98.9/100:0.0242342454	(Cryptococcus_neoformans_125.91:4e-06	Cryptococcus_neoformans_Bt1:0.00593912	Cryptococcus_neoformans_H99:6e-06	Cryptococcus_neoformans_Ftc555-1:5e-06	Cryptococcus_neoformans_Bt22:3e-06	(Cryptococcus_neoformans_PMHc1023.ENR:0.0000010000	Cryptococcus_neoformans_T4:0.0000010000)98.1/100:0.0119093	Cryptococcus_neoformans_Bt206:0.0059509637)89.6/91:0.0119475468)80/82:0.0091555549)99.6/100:0.1261553042	((Cryptococcus_depauperatus_CBS7841:0.0000024109	Cryptococcus_depauperatus_CBS7855:0.0092536655)100/100:0.3129570180	Cryptococcus_sp._CMW60451:0.1833390346)74.1/82:0.0515671625)94.5/95:0.0748614871	(((Cryptococcus_sp._DSM108351:4e-06	Cryptococcus_sp._DSM111205:5e-06	Cryptococcus_sp._DSM117830:5e-06	Cryptococcus_sp._DSM111204:3e-06	Cryptococcus_sp._NCYC1536:2e-06	Cryptococcus_sp._DSM108352:0.0000010000)99.8/100:0.0735364146	(Cryptococcus_sp._DSM109063:0.0101569007	Cryptococcus_sp._OR918:0.0233005001)87.9/90:0.0186771183)97.9/100:0.0944001132	Kwoniella_shandongensis_CBS12478:0.2346608751)99.8/100:0.1399775447)100/100:0.208361	Cryptococcus_wingfieldii_CBS7118:0.0263166	Cryptococcus_floricola_DSM27421:0.0167789896)84.9/79:0.0091789178	Cryptococcus_sp._OR849:0.0601161626)97.1/100:0.0249897769);
(Cryptococcus_amylolentus_CBS6039:0.0000009967	Cryptococcus_amylolentus_CBS6273:0.0000009967	((((((((Cryptococcus_bacillisporus_CA1280:0.0000009967	Cryptococcus_bacillisporus_CA1873:0.0089716017)84.3/94:0.0022366851	(Cryptococcus_decagattii_7685027:0.0022465298	Cryptococcus_decagattii_CBS11687:0.0000009967)99.9/100:0.0157041	(Cryptococcus_sp._MF13:0.0000009967	Cryptococcus_sp._MF34:0.0000009967)85.5/91:0.00447543	(Cryptococcus_gattii_E566:0.0022313918	Cryptococcus_gattii_WM276:0.0000009967)95.1/97:0.00671614	(Cryptococcus_tetragattii_CBS11718:0.0000009967	Cryptococcus_tetragattii_IND107:0.0000009967)97.5/99:0.00894664)76.5/84:0.0027935239	(Cryptococcus_deuterogattii_CBS10090:0.0000009967	Cryptococcus_deuterogattii_R265:0.0067038402)93.4/98:0.0083977759)87.7/91:0.0104338696	((Cryptococcus_deneoformans_NIH12:0.0000009967	Cryptococcus_deneoformans_NIH433:0.0000009967)96.4/99:0.0145110212	((Cryptococcus_neoformans_125.91:0.0000009967	Cryptococcus_neoformans_H99:0.0000009967)87/92:0.00444628	(Cryptococcus_neoformans_PMHc1023.ENR:0.0000009967	Cryptococcus_neoformans_T4:0.0000009967)92.1/97:0.00668635	Cryptococcus_neoformans_Bt22:2.9901e-06	(Cryptococcus_neoformans_Bt1:0.0000009967	Cryptococcus_neoformans_Bt206:0.0022326776)98.3/99:0.00897428	Cryptococcus_neoformans_Ftc555-1:0.0022271943)98.3/100:0.0182781249)87.7/94:0.0115546365)100/100:0.1576375578	((Cryptococcus_depauperatus_CBS7841:0.0169328399	Cryptococcus_depauperatus_CBS7855:0.0054919470)100/100:0.3274160223	Cryptococcus_sp._CMW60451:0.3003011402)96.2/96:0.0760278018)92.9/91:0.0605466137	(((Cryptococcus_sp._DSM108351:1.9934e-06	Cryptococcus_sp._NCYC1536:1.9934e-06	(Cryptococcus_sp._DSM108352:2.9901e-06	Cryptococcus_sp._DSM111204:2.9901e-06	Cryptococcus_sp._DSM117830:1.9934e-06	Cryptococcus_sp._DSM111205:0.0021874129)76.8/95:0.0021944526)99.7/100:0.0643953419	(Cryptococcus_sp._DSM109063:0.0247735618	Cryptococcus_sp._OR918:0.0044977266)87.5/93:0.0199644105)100/100:0.2702311677	Kwoniella_shandongensis_CBS12478:0.3135205119)97.9/95:0.0979429329)100/100:0.2567402249	Cryptococcus_sp._OR849:0.0402324666)94/97:0.0309121766	(Cryptococcus_floricola_DSM27421:0.0092257969	Cryptococcus_wingfieldii_CBS7118:0.0114127648)73.1/93:0.0019161252)99/100:0.0185553980);
(Cryptococcus_amylolentus_CBS6039:0.0000010000	Cryptococcus_amylolentus_CBS6273:0.0000010000	((((((Cryptococcus_bacillisporus_CA1280:0.0000010000	Cryptococcus_bacillisporus_CA1873:0.0000010000)98.2/100:0.0214057	(Cryptococcus_deuterogattii_CBS10090:0.0000010000	Cryptococcus_deuterogattii_R265:0.0023640051)98.9/99:0.019002	(Cryptococcus_sp._MF13:0.0023780937	Cryptococcus_sp._MF34:0.0000010000)94.8/89:0.0142062	(Cryptococcus_gattii_E566:0.00475625	Cryptococcus_gattii_WM276:0.0095171	(Cryptococcus_tetragattii_CBS11718:0.0000010000	Cryptococcus_tetragattii_IND107:0.0000010000)96/100:0.0095879315)92.9/94:0.0142428	(Cryptococcus_decagattii_7685027:0.0000010000	Cryptococcus_decagattii_CBS11687:0.0000010000)96.7/99:0.0120527702)99/100:0.0334303712	((Cryptococcus_deneoformans_NIH12:0.0044688779	Cryptococcus_deneoformans_NIH433:0.0026119451)99.5/100:0.0236081772	(Cryptococcus_neoformans_125.91:4e-06	Cryptococcus_neoformans_Bt22:5e-06	Cryptococcus_neoformans_H99:5e-06	Cryptococcus_neoformans_Bt206:3e-06	Cryptococcus_neoformans_Bt1:0.00236912	(Cryptococcus_neoformans_PMHc1023.ENR:0.0000010000	Cryptococcus_neoformans_T4:0.0000010000)96.3/99:0.00950289	Cryptococcus_neoformans_Ftc555-1:0.0023737844)99.6/100:0.0312310755)70.8/90:0.0068124719)99.4/100:0.16751	((Cryptococcus_sp._DSM108351:2e-06	Cryptococcus_sp._NCYC1536:2e-06	(Cryptococcus_sp._DSM108352:0.0000010000	Cryptococcus_sp._DSM111204:3e-06	Cryptococcus_sp._DSM117830:3e-06	Cryptococcus_sp._DSM111205:2e-06)88.8/95:0.0048559987)93.2/96:0.0363750179	(Cryptococcus_sp._DSM109063:0.0724333387	Cryptococcus_sp._OR918:0.1144874984)98.6/100:0.0788662364)100/100:0.543284	Kwoniella_shandongensis_CBS12478:0.281455	((Cryptococcus_depauperatus_CBS7841:0.0075697643	Cryptococcus_depauperatus_CBS7855:0.0023727358)100/100:0.2418573537	Cryptococcus_sp._CMW60451:0.2969881891)98.3/87:0.0913620190)100/100:0.2052328773	Cryptococcus_sp._OR849:0.0293758067)91.7/96:0.0275533273	(Cryptococcus_floricola_DSM27421:0.0122173500	Cryptococcus_wingfieldii_CBS7118:0.0146481023)83/94:0.0046356708)98/100:0.0172085417);
(Cryptococcus_amylolentus_CBS6039:0.0000010000	Cryptococcus_amylolentus_CBS6273:0.0000010000	(((((((((Cryptococcus_bacillisporus_CA1280:0.0000010000	Cryptococcus_bacillisporus_CA1873:0.0000010000)88.8/96:0.0044708084	(Cryptococcus_decagattii_7685027:0.0000010000	Cryptococcus_decagattii_CBS11687:0.0000010000)94.7/99:0.0067476162)76.2/90:0.0022264	(Cryptococcus_sp._MF13:0.0022258142	Cryptococcus_sp._MF34:0.0000010000)86.1/95:0.00222317	((Cryptococcus_gattii_E566:0.0022241637	Cryptococcus_gattii_WM276:0.0000010000)98.3/100:0.0135201655	(Cryptococcus_tetragattii_CBS11718:0.0000010000	Cryptococcus_tetragattii_IND107:0.0000010000)87.7/94:0.0044777595)78.7/72:0.0022254023)76/66:0.0021863538	(Cryptococcus_deuterogattii_CBS10090:0.0000010000	Cryptococcus_deuterogattii_R265:0.0022200323)87.5/93:0.0045087223)98.6/97:0.0180066613	(Cryptococcus_deneoformans_NIH12:0.0022217737	Cryptococcus_deneoformans_NIH433:0.0021942797)96.3/98:0.0135481129)82.7/84:0.0092046286	((Cryptococcus_neoformans_125.91:0.0000010000	Cryptococcus_neoformans_H99:0.0000010000)91.7/97:0.0044174259	(Cryptococcus_neoformans_Bt1:3e-06	Cryptococcus_neoformans_Ftc555-1:3e-06	Cryptococcus_neoformans_Bt206:2e-06	Cryptococcus_neoformans_Bt22:0.0022133269)93.1/94:0.00220733	Cryptococcus_neoformans_PMHc1023.ENR:3e-06	Cryptococcus_neoformans_T4:3e-06)75.1/77:0.0023031655)99.8/100:0.0802973774	((Cryptococcus_depauperatus_CBS7841:0.0090041711	Cryptococcus_depauperatus_CBS7855:0.0018267610)100/100:0.2429688373	Cryptococcus_sp._CMW60451:0.1462115758)100/100:0.163449	((((Cryptococcus_sp._DSM108351:3e-06	Cryptococcus_sp._NCYC1536:3e-06	Cryptococcus_sp._DSM117830:0.00224182	Cryptococcus_sp._DSM111205:0.0000010000)72.7/85:0.0022334281	Cryptococcus_sp._DSM108352:3.0745e-06	Cryptococcus_sp._DSM111204:3.0745e-06)100/100:0.0755959	Cryptococcus_sp._OR918:0.0172445	Cryptococcus_sp._DSM109063:0.0200713045)100/100:0.1950442088	Kwoniella_shandongensis_CBS12478:0.2918247923)98.4/98:0.10877)100/100:0.1996149157	Cryptococcus_sp._OR849:0.0303429378)85.1/92:0.0182228860	Cryptococcus_floricola_DSM27421:0.0166791	Cryptococcus_wingfieldii_CBS7118:0.0114866)97.3/100:0.0143050852);
(Cryptococcus_amylolentus_CBS6039:0.0000009999	Cryptococcus_amylolentus_CBS6273:0.0027402556	(((((((Cryptococcus_bacillisporus_CA1280:0.0034460595	Cryptococcus_bacillisporus_CA1873:0.0044650363)96.2/99:0.0053054219	(Cryptococcus_decagattii_7685027:0.0011158059	Cryptococcus_decagattii_CBS11687:0.0000009999)100/100:0.0167577599)96/100:0.00953082	((Cryptococcus_deuterogattii_CBS10090:0.0033583783	Cryptococcus_deuterogattii_R265:0.0067363755)100/100:0.0136253178	(Cryptococcus_tetragattii_CBS11718:0.0000009999	Cryptococcus_tetragattii_IND107:0.0000009999)99.9/100:0.0169835362)86.1/85:0.00561081	((Cryptococcus_gattii_E566:0.0011099681	Cryptococcus_gattii_WM276:0.0022418348)100/100:0.0116037402	(Cryptococcus_sp._MF13:0.0011199050	Cryptococcus_sp._MF34:0.0000009999)99.9/100:0.0156426082)70.3/70:0.0012886299)97.7/100:0.0357613945	((Cryptococcus_deneoformans_NIH12:0.0000009999	Cryptococcus_deneoformans_NIH433:0.0000009999)99.9/100:0.0292724420	((Cryptococcus_neoformans_125.91:0.0000009999	Cryptococcus_neoformans_H99:0.0000009999)96.9/99:0.0079656	(Cryptococcus_neoformans_Bt1:0.0000009999	Cryptococcus_neoformans_Bt206:0.0033894711)86.6/96:0.00342826	Cryptococcus_neoformans_Bt22:0.00909702	Cryptococcus_neoformans_Ftc555-1:0.00342391	(Cryptococcus_neoformans_PMHc1023.ENR:0.0000009999	Cryptococcus_neoformans_T4:0.0000009999)95.1/99:0.0046207436)100/100:0.0318530294)75.4/78:0.0084820430)100/100:0.2724058965	(((Cryptococcus_depauperatus_CBS7841:0.0076678369	Cryptococcus_depauperatus_CBS7855:0.0072012431)100/100:0.4654364510	Cryptococcus_sp._CMW60451:0.3562810938)99.8/100:0.2283816236	(((Cryptococcus_sp._DSM108351:1.9998e-06	Cryptococcus_sp._NCYC1536:1.9998e-06	(Cryptococcus_sp._DSM108352:1.9998e-06	Cryptococcus_sp._DSM111204:1.9998e-06	Cryptococcus_sp._DSM111205:1.9998e-06	Cryptococcus_sp._DSM117830:0.00152263)74.1/89:0.0014340553)99.8/100:0.0874292606	(Cryptococcus_sp._DSM109063:0.0486157351	Cryptococcus_sp._OR918:0.0258805412)94.6/96:0.0457112169)100/100:0.4271421617	Kwoniella_shandongensis_CBS12478:0.7579888568)94.3/95:0.1645372960)79.1/83:0.0830131099)100/100:0.5151186303	Cryptococcus_sp._OR849:0.0874241409)99.2/100:0.0654816469	(Cryptococcus_floricola_DSM27421:0.0124351406	Cryptococcus_wingfieldii_CBS7118:0.0096872551)82.8/95:0.0037076463)99.5/100:0.0227730410);
(Cryptococcus_amylolentus_CBS6039:0.0000010000	Cryptococcus_amylolentus_CBS6273:0.0000010000	((((Cryptococcus_bacillisporus_CA1280:0.0189516	Cryptococcus_bacillisporus_CA1873:0.0100044	Cryptococcus_sp._MF13:0.0469379	(Cryptococcus_tetragattii_CBS11718:0.0000010000	Cryptococcus_tetragattii_IND107:0.0000010000)73.6/96:0.018956	Cryptococcus_gattii_WM276:0.0100034	Cryptococcus_gattii_E566:0.0100024	Cryptococcus_decagattii_7685027:0.0100014	Cryptococcus_sp._MF34:0.0100004	Cryptococcus_decagattii_CBS11687:0.0672529	Cryptococcus_deuterogattii_R265:2e-06	Cryptococcus_deuterogattii_CBS10090:0.0000010000)84.6/92:0.0217235483	((Cryptococcus_deneoformans_NIH12:0.0000010000	Cryptococcus_deneoformans_NIH433:0.0000010000)89.8/96:0.0253662353	(Cryptococcus_neoformans_125.91:4e-06	Cryptococcus_neoformans_Bt206:4e-06	Cryptococcus_neoformans_Bt22:4e-06	Cryptococcus_neoformans_Ftc555-1:0.00894071	(Cryptococcus_neoformans_PMHc1023.ENR:0.0000010000	Cryptococcus_neoformans_T4:0.0000010000)75.5/97:0.00900883	Cryptococcus_neoformans_H99:2e-06	Cryptococcus_neoformans_Bt1:0.0000010000)76.8/80:0.0072058887)75.2/81:0.0117388454)98/97:0.226241	(Cryptococcus_depauperatus_CBS7841:0.0000010000	Cryptococcus_depauperatus_CBS7855:0.0000010000)99.5/100:0.287435	(Cryptococcus_sp._CMW60451:0.2101977613	((((Cryptococcus_sp._DSM108351:0.0000010000	Cryptococcus_sp._DSM111205:2e-06	Cryptococcus_sp._DSM117830:3e-06	Cryptococcus_sp._NCYC1536:3e-06)91.7/98:0.0188674	Cryptococcus_sp._DSM111204:2e-06	Cryptococcus_sp._DSM108352:0.0000010000)87.1/89:0.0277904	Cryptococcus_sp._OR918:0.0746903	Cryptococcus_sp._DSM109063:0.0180295177)85.4/75:0.0471447580	Kwoniella_shandongensis_CBS12478:0.1791117237)71.9/67:0.0570967799)83.4/66:0.0510431557)100/100:0.422747	Cryptococcus_sp._OR849:0.0557027	(Cryptococcus_floricola_DSM27421:0.0000010000	Cryptococcus_wingfieldii_CBS7118:0.0000010000)77.1/85:0.0085426889)81.8/93:0.0091283458);
(Cryptococcus_amylolentus_CBS6039:0.0000010000	Cryptococcus_amylolentus_CBS6273:0.0000010000	(((((((((Cryptococcus_bacillisporus_CA1280:2e-06	(Cryptococcus_decagattii_7685027:0.0000010000	Cryptococcus_decagattii_CBS11687:0.0000010000)96/100:0.0164624	Cryptococcus_bacillisporus_CA1873:0.0000010000)83.7/97:0.00544445	(Cryptococcus_gattii_E566:0.0000010000	Cryptococcus_gattii_WM276:0.0000010000)86.8/97:0.00543899	(Cryptococcus_tetragattii_CBS11718:0.0000010000	Cryptococcus_tetragattii_IND107:0.0000010000)84.3/97:0.0054737806)82.9/80:0.0054140048	Cryptococcus_sp._MF13:2e-06	Cryptococcus_sp._MF34:2e-06)76/73:0.0053431277	(Cryptococcus_deuterogattii_CBS10090:0.0000010000	Cryptococcus_deuterogattii_R265:0.0053800553)76.6/91:0.0054252847)96.2/99:0.0449927458	((Cryptococcus_deneoformans_NIH12:0.0000010000	Cryptococcus_deneoformans_NIH433:0.0053847627)95.4/99:0.0322240266	(((((Cryptococcus_neoformans_125.91:0.0000010000	Cryptococcus_neoformans_H99:0.0000010000)80.6/97:0.0053567007	Cryptococcus_neoformans_Ftc555-1:0.0053322316)80/92:0.0053278571	Cryptococcus_neoformans_Bt22:0.0000010000)84.6/95:0.00533046	Cryptococcus_neoformans_PMHc1023.ENR:2e-06	Cryptococcus_neoformans_T4:0.0000010000)76/88:0.0051921226	(Cryptococcus_neoformans_Bt1:0.0000010000	Cryptococcus_neoformans_Bt206:0.0000010000)88/96:0.0109589692)87.1/91:0.0140286256)73.5/83:0.0105343350)99.6/99:0.1250034008	Cryptococcus_sp._CMW60451:0.23197	Kwoniella_shandongensis_CBS12478:0.275255)87.1/60:0.0441625203	(Cryptococcus_depauperatus_CBS7841:0.0000020451	Cryptococcus_depauperatus_CBS7855:0.0126664989)100/100:0.395949	((Cryptococcus_sp._DSM108351:3e-06	Cryptococcus_sp._DSM108352:4e-06	Cryptococcus_sp._DSM111204:4e-06	Cryptococcus_sp._DSM111205:2e-06	Cryptococcus_sp._DSM117830:2e-06	Cryptococcus_sp._NCYC1536:2e-06)80/94:0.0341824402	(Cryptococcus_sp._DSM109063:0.0329733654	Cryptococcus_sp._OR918:0.0353563934)94/97:0.0675230002)99/100:0.261331)96.6/95:0.1114640484	Cryptococcus_sp._OR849:0.0411840148)87.1/91:0.0455940856	(Cryptococcus_floricola_DSM27421:0.0000010000	Cryptococcus_wingfieldii_CBS7118:0.0000010000)73.9/90:0.0053299027)74.3/95:0.0055551981);
(Cryptococcus_amylolentus_CBS6039:0.0000010000	Cryptococcus_amylolentus_CBS6273:0.0000010000	(((((((((Cryptococcus_bacillisporus_CA1280:0.0022798145	Cryptococcus_bacillisporus_CA1873:0.0011648719)96.7/100:0.0073910712	(Cryptococcus_decagattii_7685027:0.0022697734	Cryptococcus_decagattii_CBS11687:0.0000010000)99.9/100:0.0186633567)94.4/97:0.0090929070	((Cryptococcus_sp._MF13:0.0000010000	Cryptococcus_sp._MF34:0.0011386669)100/100:0.0192973027	(Cryptococcus_tetragattii_CBS11718:0.0011382520	Cryptococcus_tetragattii_IND107:0.0075447503)100/100:0.0191075306)77.4/85:0.0055564976)87.4/71:0.0041423355	((Cryptococcus_deuterogattii_CBS10090:0.0011395683	Cryptococcus_deuterogattii_R265:0.0022884362)99.9/100:0.0187148364	(Cryptococcus_gattii_E566:0.0000010000	Cryptococcus_gattii_WM276:0.0000010000)99.6/100:0.0156623465)71.3/61:0.0027753852)100/100:0.0597692833	((Cryptococcus_deneoformans_NIH12:0.0023592756	Cryptococcus_deneoformans_NIH433:0.0021836371)100/100:0.0377397168	(((Cryptococcus_neoformans_125.91:0.0011298246	Cryptococcus_neoformans_H99:0.0000010000)86.9/96:0.0022654978	(((Cryptococcus_neoformans_Bt1:0.0011295100	Cryptococcus_neoformans_Bt206:0.0011292832)78.9/98:0.0011289964	Cryptococcus_neoformans_Ftc555-1:0.0000010000)96.2/99:0.0045271707	Cryptococcus_neoformans_Bt22:0.0033908703)75.2/86:0.0011278077)80.1/84:0.0020610997	(Cryptococcus_neoformans_PMHc1023.ENR:0.0000010000	Cryptococcus_neoformans_T4:0.0000010000)94.3/99:0.0047412775)100/100:0.0302550290)79.4/83:0.0171861197)100/100:0.2145722748	((Cryptococcus_depauperatus_CBS7841:0.0000027156	Cryptococcus_depauperatus_CBS7855:0.0046269529)100/100:0.3071904488	Cryptococcus_sp._CMW60451:0.3170199237)100/100:0.1708418160)94.4/96:0.0611799245	(((Cryptococcus_sp._DSM108351:0.0000010000	(Cryptococcus_sp._DSM108352:3e-06	Cryptococcus_sp._DSM111204:3e-06	Cryptococcus_sp._DSM117830:0.00112105	Cryptococcus_sp._NCYC1536:0.0011200765)100/100:0.0196226	Cryptococcus_sp._DSM111205:0.00111783)100/100:0.1284755698	(Cryptococcus_sp._DSM109063:0.0244878681	Cryptococcus_sp._OR918:0.0243695893)98.9/100:0.0559773705)100/100:0.3517344446	Kwoniella_shandongensis_CBS12478:0.8891099318)99.9/100:0.2547052576)100/100:0.3017023886	Cryptococcus_sp._OR849:0.0549866481)89.2/95:0.0210588	Cryptococcus_wingfieldii_CBS7118:0.020099	Cryptococcus_floricola_DSM27421:0.0072177742)99.9/100:0.0165333845);
(Cryptococcus_amylolentus_CBS6039:0.0000010000	Cryptococcus_amylolentus_CBS6273:0.0000010000	((((((((((Cryptococcus_bacillisporus_CA1280:0.0000010000	Cryptococcus_bacillisporus_CA1873:0.0000010000)98.9/100:0.0227737546	(Cryptococcus_decagattii_7685027:0.0048544969	Cryptococcus_decagattii_CBS11687:0.0024200277)96.6/100:0.0167205821)92/96:0.0094566	(Cryptococcus_gattii_E566:0.0024094907	Cryptococcus_gattii_WM276:0.0000010000)98/100:0.0121273	(Cryptococcus_tetragattii_CBS11718:0.0000010000	Cryptococcus_tetragattii_IND107:0.0024113410)98.4/100:0.0170808321)87.5/90:0.0052986134	(Cryptococcus_sp._MF13:0.0024061052	Cryptococcus_sp._MF34:0.0000010000)99.6/100:0.0269657532)78.9/86:0.0045212978	(Cryptococcus_deuterogattii_CBS10090:0.0000010000	Cryptococcus_deuterogattii_R265:0.0000010000)99.6/99:0.0294090457)94.5/93:0.0381888838	((Cryptococcus_deneoformans_NIH12:0.0000010000	Cryptococcus_deneoformans_NIH433:0.0072608972)99.8/100:0.0386552214	((Cryptococcus_neoformans_125.91:2e-06	(Cryptococcus_neoformans_Bt206:0.00244347	Cryptococcus_neoformans_Bt22:0.00488123	Cryptococcus_neoformans_Ftc555-1:0.0048917672)85.1/93:0.00244052	Cryptococcus_neoformans_H99:0.00243748	Cryptococcus_neoformans_Bt1:0.0024314759)92.3/96:0.0081739901	(Cryptococcus_neoformans_PMHc1023.ENR:0.0000010000	Cryptococcus_neoformans_T4:0.0000010000)96.5/100:0.0167314754)98.1/99:0.0242443401)96.1/98:0.0374905897)100/97:0.287656	((((Cryptococcus_sp._DSM108351:0.0000010000	Cryptococcus_sp._NCYC1536:0.0000010000)72.7/94:0.0052201830	(Cryptococcus_sp._DSM108352:0.0000010000	Cryptococcus_sp._DSM111204:2e-06	Cryptococcus_sp._DSM111205:2e-06)80.6/94:0.0026014	Cryptococcus_sp._DSM117830:0.0025968)99.9/100:0.1567078024	(Cryptococcus_sp._DSM109063:0.0275150482	Cryptococcus_sp._OR918:0.0224782332)82.7/90:0.0314175557)99.8/100:0.3064737727	Kwoniella_shandongensis_CBS12478:0.9643986182)97/97:0.211505	((Cryptococcus_depauperatus_CBS7841:0.0119995295	Cryptococcus_depauperatus_CBS7855:0.0125933010)100/100:0.9110672379	Cryptococcus_sp._CMW60451:0.2704529613)75.2/73:0.0858014269)100/100:0.3980783807	Cryptococcus_sp._OR849:0.0657682212)96.3/93:0.0516840381	Cryptococcus_floricola_DSM27421:0.0084333234)83.4/90:0.0070542942	Cryptococcus_wingfieldii_CBS7118:0.0210347840)99.8/100:0.0339852418);
(Cryptococcus_amylolentus_CBS6039:0.0000010000	Cryptococcus_amylolentus_CBS6273:2e-06	Cryptococcus_floricola_DSM27421:2e-06	((((((Cryptococcus_bacillisporus_CA1280:0.0081715369	Cryptococcus_bacillisporus_CA1873:0.0000010000)79.4/89:0.0081841426	(Cryptococcus_decagattii_7685027:0.0000010000	Cryptococcus_decagattii_CBS11687:0.0000010000)78.4/90:0.0081094221)80.4/86:0.0160868	Cryptococcus_sp._MF13:0.00800229	Cryptococcus_sp._MF34:0.0159633	Cryptococcus_deuterogattii_CBS10090:0.00799277	(Cryptococcus_tetragattii_CBS11718:0.0000010000	Cryptococcus_tetragattii_IND107:0.0000010000)73.5/94:0.00803543	Cryptococcus_deuterogattii_R265:4e-06	Cryptococcus_gattii_WM276:3e-06	Cryptococcus_gattii_E566:2e-06)95.9/93:0.0423029739	((Cryptococcus_deneoformans_NIH12:0.0000010000	Cryptococcus_deneoformans_NIH433:0.0000010000)78.8/88:0.0127861662	(Cryptococcus_neoformans_125.91:6e-06	Cryptococcus_neoformans_Bt22:6e-06	Cryptococcus_neoformans_Ftc555-1:5e-06	Cryptococcus_neoformans_Bt1:4e-06	Cryptococcus_neoformans_Bt206:3e-06	Cryptococcus_neoformans_H99:2e-06	(Cryptococcus_neoformans_PMHc1023.ENR:0.0000010000	Cryptococcus_neoformans_T4:0.0000010000)91.7/97:0.0161255005)79.3/82:0.0116914955)77.9/89:0.0151983035)90.3/83:0.0555746405	(((Cryptococcus_depauperatus_CBS7841:0.0079665108	Cryptococcus_depauperatus_CBS7855:0.0000010000)98.1/100:0.1210163810	Cryptococcus_sp._CMW60451:0.0988822507)75.7/72:0.0388215652	(((Cryptococcus_sp._DSM108351:4e-06	Cryptococcus_sp._DSM111205:5e-06	Cryptococcus_sp._DSM117830:5e-06	Cryptococcus_sp._DSM111204:3e-06	Cryptococcus_sp._DSM108352:2e-06	Cryptococcus_sp._NCYC1536:0.0000010000)77.7/84:0.0185343384	(Cryptococcus_sp._DSM109063:0.0170421627	Cryptococcus_sp._OR918:0.0000010000)91.2/94:0.0623417881)87/80:0.0719183876	Kwoniella_shandongensis_CBS12478:0.1549409000)93.6/88:0.1049793425)83.4/68:0.0515682806)94.4/94:0.0625058301	Cryptococcus_sp._OR849:0.0000010000)95.4/97:0.0235654	Cryptococcus_wingfieldii_CBS7118:0.00776657);
(Cryptococcus_amylolentus_CBS6039:0.0000010000	Cryptococcus_amylolentus_CBS6273:0.0000010000	(((((((Cryptococcus_bacillisporus_CA1280:0.0025221111	Cryptococcus_bacillisporus_CA1873:0.0025243638)78.2/91:0.00253079	(Cryptococcus_decagattii_7685027:0.0025118881	Cryptococcus_decagattii_CBS11687:0.0000010000)98.2/98:0.0101738	(Cryptococcus_tetragattii_CBS11718:0.0025185379	Cryptococcus_tetragattii_IND107:0.0000010000)94/99:0.00760897	(Cryptococcus_gattii_E566:0.0000010000	Cryptococcus_gattii_WM276:0.0000010000)95.8/97:0.0050632	(Cryptococcus_sp._MF13:0.0000010000	Cryptococcus_sp._MF34:0.0025366068)97.4/98:0.0101899945)76.2/70:0.00263821	(Cryptococcus_deuterogattii_CBS10090:0.0023809718	Cryptococcus_deuterogattii_R265:0.0074298761)92.9/87:0.00766217	((Cryptococcus_deneoformans_NIH12:0.0000021402	Cryptococcus_deneoformans_NIH433:0.0024915093)98.9/100:0.0295481281	((((Cryptococcus_neoformans_125.91:0.0000010000	Cryptococcus_neoformans_H99:0.0000010000)88.8/96:0.0051937874	(Cryptococcus_neoformans_Bt22:0.0000010000	Cryptococcus_neoformans_Ftc555-1:0.0000010000)93.7/99:0.0099885067)78/60:0.0025448646	(Cryptococcus_neoformans_PMHc1023.ENR:0.0000010000	Cryptococcus_neoformans_T4:0.0000010000)99.5/100:0.0205116328)75.2/61:0.0024300878	(Cryptococcus_neoformans_Bt1:0.0000010000	Cryptococcus_neoformans_Bt206:0.0000010000)70.5/77:0.0024074642)98.6/99:0.0222743606)93.1/94:0.0178932896)100/100:0.1158812476	((Cryptococcus_depauperatus_CBS7841:0.0000022053	Cryptococcus_depauperatus_CBS7855:0.0125826998)100/100:0.2435689427	Cryptococcus_sp._CMW60451:0.1756282810)95.9/96:0.0585227153)74.5/78:0.0339133278	(((Cryptococcus_sp._DSM108351:0.00254399	Cryptococcus_sp._DSM108352:4e-06	Cryptococcus_sp._DSM117830:4e-06	Cryptococcus_sp._NCYC1536:3e-06	(Cryptococcus_sp._DSM111204:0.0000010000	Cryptococcus_sp._DSM111205:0.0000010000)88.8/95:0.0058414512)98.8/100:0.0528985799	(Cryptococcus_sp._DSM109063:0.0348619600	Cryptococcus_sp._OR918:0.0120533750)95.9/99:0.0337172230)99.9/100:0.1477057233	Kwoniella_shandongensis_CBS12478:0.3181368902)95.4/93:0.0879332680)100/100:0.1770308608	Cryptococcus_sp._OR849:0.0297376706)93.6/96:0.0288082805	Cryptococcus_floricola_DSM27421:0.00249975	Cryptococcus_wingfieldii_CBS7118:2e-06)95/98:0.0100720365);
[truncated: 2,505 more rows]
