# Supplementary material for: Genomic and phenotypic insights into the expanding phylogenetic landscape of the Cryptococcus genus
Source: bioRxiv. 2025 Oct 28:2025.06.18.660340. Originally published 2025 Jun 24. Preprint. [Version 3] doi: 10.1101/2025.06.18.660340 (PMC12262581; doi:10.1101/2025.06.18.660340)
Supplement: Supplement 16 — S1 File. Gene tree and quartet topology datasets used for concordance-factor and ASTRAL analyses. Includes ML gene trees (trimal_pergene.treefile), trees with branches <70 % UFboot collapsed for ASTRAL (trimal_pergene.BS70.treefile), and the ASTRAL quartet annotation file with topology partitions and frequencies (trimal_pergene.t16.freqquad.csv). [file media-16.zip › trimal_pergene.treefile]

(Cryptococcus_amylolentus_CBS6039:0.0000010000	Cryptococcus_amylolentus_CBS6273:0.0046481286	((((((((((Cryptococcus_bacillisporus_CA1280:0.0019889306	Cryptococcus_bacillisporus_CA1873:0.0000010000)87.1/96:0.0040055629	(Cryptococcus_decagattii_7685027:0.0020041093	Cryptococcus_decagattii_CBS11687:0.0000010000)97.3/100:0.0100731665)73.8/74:0.0021489961	((Cryptococcus_gattii_E566:0.0000010000	Cryptococcus_gattii_WM276:0.0000010000)98.2/100:0.0140657449	((Cryptococcus_sp._MF13:0.0019892084	Cryptococcus_sp._MF34:0.0000010000)99.2/100:0.0142315193	(Cryptococcus_tetragattii_CBS11718:0.0020100007	Cryptococcus_tetragattii_IND107:0.0020022888)88.1/96:0.0040004751)75.1/65:0.0020621856)22.6/39:0.0019855641)94.6/93:0.0144683061	(Cryptococcus_deuterogattii_CBS10090:0.0040193623	Cryptococcus_deuterogattii_R265:0.0000010000)98.3/100:0.0209633769)99.8/99:0.0411484632	(((Cryptococcus_neoformans_125.91:0.0000010000	Cryptococcus_neoformans_H99:0.0000010000)78.6/91:0.0019894159	((Cryptococcus_neoformans_Bt1:0.0000010000	Cryptococcus_neoformans_Bt206:0.0019782211)79.9/90:0.0019781619	(Cryptococcus_neoformans_Bt22:0.0019766038	Cryptococcus_neoformans_Ftc555-1:0.0000010000)0/62:0.0000010000)34.3/70:0.0019625077)86.5/94:0.0050204074	(Cryptococcus_neoformans_PMHc1023.ENR:0.0000010000	Cryptococcus_neoformans_T4:0.0000010000)86.8/96:0.0051828567)99.9/99:0.0505413470)28.1/59:0.0075349523	(Cryptococcus_deneoformans_NIH12:0.0000010000	Cryptococcus_deneoformans_NIH433:0.0000010000)99/100:0.0417272059)100/100:0.3095472852	((((Cryptococcus_depauperatus_CBS7841:0.0152401931	Cryptococcus_depauperatus_CBS7855:0.0102906473)100/100:0.3399333149	Cryptococcus_sp._CMW60451:0.3742106753)92.5/93:0.0900157203	((((Cryptococcus_sp._DSM108351:0.0000010000	(Cryptococcus_sp._DSM111204:0.0000010000	(Cryptococcus_sp._DSM117830:0.0021547569	Cryptococcus_sp._NCYC1536:0.0000010000)0/9:0.0000010000)0/12:0.0000010000)0/28:0.0000010000	Cryptococcus_sp._DSM108352:0.0000010000)0/65:0.0000010000	Cryptococcus_sp._DSM111205:0.0021163188)99.6/100:0.0659345870	(Cryptococcus_sp._DSM109063:0.0410598796	Cryptococcus_sp._OR918:0.0247503441)95.1/98:0.0418816810)100/100:0.1478037006)34.7/69:0.0158079019	Kwoniella_shandongensis_CBS12478:0.2572649471)93.9/90:0.0769992851)100/100:0.2244399105	Cryptococcus_sp._OR849:0.0492860315)98.4/100:0.0556620159	Cryptococcus_floricola_DSM27421:0.0133925469)78.8/90:0.0083826629	Cryptococcus_wingfieldii_CBS7118:0.0297446533)98.3/100:0.0185318175);
(Cryptococcus_amylolentus_CBS6039:0.0013566741	Cryptococcus_amylolentus_CBS6273:0.0013837486	(((((((((((Cryptococcus_bacillisporus_CA1280:0.0013433123	Cryptococcus_bacillisporus_CA1873:0.0040575284)97.5/99:0.0067827429	(Cryptococcus_gattii_E566:0.0000010000	Cryptococcus_gattii_WM276:0.0000010000)88.8/97:0.0026992992)76.9/50:0.0013459307	((Cryptococcus_decagattii_7685027:0.0027200354	Cryptococcus_decagattii_CBS11687:0.0000010000)99.9/100:0.0165749293	(Cryptococcus_tetragattii_CBS11718:0.0000010000	Cryptococcus_tetragattii_IND107:0.0000010000)0/73:0.0000010000)82.3/48:0.0013457273)77.7/64:0.0013645186	(Cryptococcus_deuterogattii_CBS10090:0.0000010000	Cryptococcus_deuterogattii_R265:0.0000010000)98.5/100:0.0081535716)74.3/76:0.0012866195	(Cryptococcus_sp._MF13:0.0041554714	Cryptococcus_sp._MF34:0.0000010000)94.6/99:0.0068593718)100/100:0.0564316379	(Cryptococcus_deneoformans_NIH12:0.0000010000	Cryptococcus_deneoformans_NIH433:0.0000010000)99.7/100:0.0261647816)5.2/52:0.0052464872	((Cryptococcus_neoformans_125.91:0.0000010000	Cryptococcus_neoformans_H99:0.0000010000)95.5/100:0.0055419901	((((Cryptococcus_neoformans_Bt1:0.0000010000	Cryptococcus_neoformans_Bt22:0.0026990450)0/3:0.0000010000	(Cryptococcus_neoformans_PMHc1023.ENR:0.0013464171	Cryptococcus_neoformans_T4:0.0013552500)80.8/91:0.0013522248)0/14:0.0000010000	Cryptococcus_neoformans_Ftc555-1:0.0000010000)0/14:0.0000010000	Cryptococcus_neoformans_Bt206:0.0013496263)72.6/86:0.0012493605)96.4/99:0.0175809198)100/100:0.1539488119	((Cryptococcus_depauperatus_CBS7841:0.0000026958	Cryptococcus_depauperatus_CBS7855:0.0138946885)100/100:0.4015503209	Cryptococcus_sp._CMW60451:0.1299948320)73.2/81:0.0310346896)69.9/79:0.0311996993	((((Cryptococcus_sp._DSM108351:0.0000010000	Cryptococcus_sp._NCYC1536:0.0000010000)88.4/96:0.0027029020	(((Cryptococcus_sp._DSM108352:0.0000010000	Cryptococcus_sp._DSM111205:0.0000010000)0/47:0.0000010000	Cryptococcus_sp._DSM111204:0.0000010000)92.2/96:0.0013484814	Cryptococcus_sp._DSM117830:0.0000010000)0/76:0.0000010000)100/100:0.1271810319	(Cryptococcus_sp._DSM109063:0.0148781345	Cryptococcus_sp._OR918:0.0164345376)13/63:0.0119771265)100/100:0.1025371012	Kwoniella_shandongensis_CBS12478:0.2421138873)99.3/100:0.0830420597)100/100:0.1327028629	Cryptococcus_sp._OR849:0.0440318270)99.8/100:0.0430686485	(Cryptococcus_floricola_DSM27421:0.0126196301	Cryptococcus_wingfieldii_CBS7118:0.0177362111)88.9/98:0.0059594411)96/99:0.0095827904);
(Cryptococcus_amylolentus_CBS6039:0.0005761348	Cryptococcus_amylolentus_CBS6273:0.0017173771	(((((((((Cryptococcus_bacillisporus_CA1280:0.0048839969	Cryptococcus_bacillisporus_CA1873:0.0078092054)96.5/99:0.0043577059	(Cryptococcus_decagattii_7685027:0.0022395119	Cryptococcus_decagattii_CBS11687:0.0027470734)99.9/100:0.0092991936)99.1/100:0.0068867949	(Cryptococcus_deuterogattii_CBS10090:0.0014501565	Cryptococcus_deuterogattii_R265:0.0008286398)100/100:0.0160536591)75.5/68:0.0005696918	(((Cryptococcus_gattii_E566:0.0000010052	Cryptococcus_gattii_WM276:0.0000010052)100/100:0.0134405608	(Cryptococcus_tetragattii_CBS11718:0.0038929345	Cryptococcus_tetragattii_IND107:0.0033339426)99.1/100:0.0050743553)92/94:0.0024665873	(Cryptococcus_sp._MF13:0.0010969500	Cryptococcus_sp._MF34:0.0016484715)99.7/100:0.0069283063)75.1/70:0.0007631250)100/100:0.0265792542	((Cryptococcus_deneoformans_NIH12:0.0017433106	Cryptococcus_deneoformans_NIH433:0.0027496472)100/100:0.0200635427	((((Cryptococcus_neoformans_125.91:0.0005580001	Cryptococcus_neoformans_H99:0.0011168592)78.8/88:0.0005589392	((Cryptococcus_neoformans_Bt206:0.0022389608	Cryptococcus_neoformans_Bt22:0.0027965946)0/32:0.0000010052	Cryptococcus_neoformans_Ftc555-1:0.0000010052)0/22:0.0000010052)0/27:0.0000010052	Cryptococcus_neoformans_Bt1:0.0016771261)97/98:0.0039406843	(Cryptococcus_neoformans_PMHc1023.ENR:0.0005596892	Cryptococcus_neoformans_T4:0.0000010052)99.8/100:0.0067780758)100/100:0.0258351736)98.5/100:0.0138688224)100/100:0.0952024889	((Cryptococcus_depauperatus_CBS7841:0.0078931348	Cryptococcus_depauperatus_CBS7855:0.0072415327)100/100:0.2548273306	Cryptococcus_sp._CMW60451:0.1687585235)96.8/87:0.0470288667)82.3/77:0.0330110117	((((Cryptococcus_sp._DSM108351:0.0000010052	Cryptococcus_sp._NCYC1536:0.0000010052)90.6/97:0.0020634695	((Cryptococcus_sp._DSM108352:0.0000010052	Cryptococcus_sp._DSM111204:0.0000010052)84.8/96:0.0005885782	(Cryptococcus_sp._DSM111205:0.0000010052	Cryptococcus_sp._DSM117830:0.0000010052)0/73:0.0000010052)56.5/77:0.0002921608)100/100:0.0650982067	(Cryptococcus_sp._DSM109063:0.0240079002	Cryptococcus_sp._OR918:0.0231044208)99/99:0.0302016116)100/100:0.2273542399	Kwoniella_shandongensis_CBS12478:0.3243555863)100/100:0.1432567010)100/100:0.1458103859	Cryptococcus_sp._OR849:0.0345411628)100/100:0.0443644507	(Cryptococcus_floricola_DSM27421:0.0166404305	Cryptococcus_wingfieldii_CBS7118:0.0102055240)76.9/87:0.0034618617)99.6/100:0.0098042407);
(Cryptococcus_amylolentus_CBS6039:0.0000010000	Cryptococcus_amylolentus_CBS6273:0.0000010000	((((((((((Cryptococcus_bacillisporus_CA1280:0.0036594912	Cryptococcus_bacillisporus_CA1873:0.0008975326)97.5/100:0.0045822395	(Cryptococcus_decagattii_7685027:0.0000010000	Cryptococcus_decagattii_CBS11687:0.0000010000)90.6/98:0.0018229149)0/26:0.0000010000	(Cryptococcus_gattii_E566:0.0009102944	Cryptococcus_gattii_WM276:0.0000010000)97.4/99:0.0036541141)0/33:0.0000010000	(Cryptococcus_deuterogattii_CBS10090:0.0009150260	Cryptococcus_deuterogattii_R265:0.0018135600)99.9/100:0.0082517712)71.1/61:0.0009988103	((Cryptococcus_sp._MF13:0.0018182824	Cryptococcus_sp._MF34:0.0000010000)76.1/88:0.0009125537	(Cryptococcus_tetragattii_CBS11718:0.0018153911	Cryptococcus_tetragattii_IND107:0.0000010000)100/100:0.0082401437)76.3/74:0.0008246725)97.9/93:0.0157269657	((Cryptococcus_deneoformans_NIH12:0.0000010000	Cryptococcus_deneoformans_NIH433:0.0000010000)99.8/100:0.0140291458	(Cryptococcus_neoformans_125.91:0.0009090325	(Cryptococcus_neoformans_Bt1:0.0000010000	(((Cryptococcus_neoformans_Bt206:0.0000010000	Cryptococcus_neoformans_H99:0.0000010000)0/17:0.0000010000	(Cryptococcus_neoformans_Ftc555-1:0.0000010000	(Cryptococcus_neoformans_PMHc1023.ENR:0.0000010000	Cryptococcus_neoformans_T4:0.0000010000)92.3/98:0.0018192675)0/3:0.0000010000)0/8:0.0000010000	Cryptococcus_neoformans_Bt22:0.0000010000)0/10:0.0000010000)0/27:0.0000010000)99.5/100:0.0114436756)92.6/95:0.0088471018)100/100:0.0710323684	(((((Cryptococcus_sp._DSM108351:0.0000010000	Cryptococcus_sp._DSM111204:0.0000010000)0/41:0.0000010000	(Cryptococcus_sp._DSM108352:0.0000010000	(Cryptococcus_sp._DSM111205:0.0000010000	Cryptococcus_sp._DSM117830:0.0000010000)0/17:0.0000010000)0/11:0.0000010000)0/39:0.0000010000	Cryptococcus_sp._NCYC1536:0.0000010000)99.8/100:0.0389806608	(Cryptococcus_sp._DSM109063:0.0176569441	Cryptococcus_sp._OR918:0.0115211492)32.9/69:0.0113266784)100/100:0.1783203740	Kwoniella_shandongensis_CBS12478:0.2537417873)99.4/99:0.0689779671)82.1/80:0.0311699204	((Cryptococcus_depauperatus_CBS7841:0.0072066771	Cryptococcus_depauperatus_CBS7855:0.0071542622)100/100:0.2161474151	Cryptococcus_sp._CMW60451:0.1149213813)70.7/81:0.0247173578)100/100:0.2049418587	Cryptococcus_sp._OR849:0.0279288762)97.8/100:0.0212660774	(Cryptococcus_floricola_DSM27421:0.0045722036	Cryptococcus_wingfieldii_CBS7118:0.0054019829)91.8/97:0.0041175987)95.4/100:0.0069347837);
(Cryptococcus_amylolentus_CBS6039:0.0000009987	Cryptococcus_amylolentus_CBS6273:0.0000009987	(((((((((((Cryptococcus_bacillisporus_CA1280:0.0000009987	Cryptococcus_bacillisporus_CA1873:0.0000009987)0/37:0.0000009987	((Cryptococcus_gattii_E566:0.0000009987	Cryptococcus_gattii_WM276:0.0000009987)87.1/93:0.0114495930	(Cryptococcus_tetragattii_CBS11718:0.0000009987	Cryptococcus_tetragattii_IND107:0.0000009987)75.2/95:0.0057055955)0/18:0.0000009987)0/19:0.0000009987	(Cryptococcus_deuterogattii_CBS10090:0.0000009987	Cryptococcus_deuterogattii_R265:0.0000009987)91.5/94:0.0056978347)0/15:0.0000009987	(Cryptococcus_sp._MF13:0.0000009987	Cryptococcus_sp._MF34:0.0000009987)90.6/96:0.0114570168)75.5/79:0.0078716192	(Cryptococcus_decagattii_7685027:0.0000009987	Cryptococcus_decagattii_CBS11687:0.0057218503)94.7/98:0.0230408904)74.9/81:0.0228675125	((Cryptococcus_deneoformans_NIH12:0.0000021477	Cryptococcus_deneoformans_NIH433:0.0114263564)80.1/82:0.0142085153	((((Cryptococcus_neoformans_125.91:0.0000009987	Cryptococcus_neoformans_H99:0.0057177769)89.1/96:0.0057013119	(Cryptococcus_neoformans_Bt1:0.0000009987	Cryptococcus_neoformans_Bt206:0.0000009987)83.9/95:0.0056837429)0/47:0.0000009987	(Cryptococcus_neoformans_PMHc1023.ENR:0.0000009987	Cryptococcus_neoformans_T4:0.0000009987)93.7/96:0.0113355281)82.8/94:0.0056840251	(Cryptococcus_neoformans_Bt22:0.0000009987	Cryptococcus_neoformans_Ftc555-1:0.0000009987)0/52:0.0000009987)90.6/94:0.0170286825)75.3/85:0.0217740931)100/100:0.3706010711	((((Cryptococcus_sp._DSM108351:0.0000009987	(((Cryptococcus_sp._DSM108352:0.0000009987	Cryptococcus_sp._DSM111205:0.0000009987)0/18:0.0000009987	Cryptococcus_sp._NCYC1536:0.0000009987)0/7:0.0000009987	Cryptococcus_sp._DSM117830:0.0000009987)0/18:0.0000009987)0/24:0.0000009987	Cryptococcus_sp._DSM111204:0.0000009987)97.6/99:0.1087716443	(Cryptococcus_sp._DSM109063:0.0498496046	Cryptococcus_sp._OR918:0.0218270875)83.7/93:0.0416942889)92.7/96:0.0956968136	Kwoniella_shandongensis_CBS12478:0.3400265331)71.1/70:0.0514085103)89.7/92:0.1592050121	((Cryptococcus_depauperatus_CBS7841:0.0000009987	Cryptococcus_depauperatus_CBS7855:0.0000009987)99.9/100:0.4686992229	Cryptococcus_sp._CMW60451:0.2415175901)85.9/89:0.1220019108)100/100:0.4419811776	Cryptococcus_sp._OR849:0.0258180922)92.3/95:0.0614408752	Cryptococcus_wingfieldii_CBS7118:0.0716728297)83.1/91:0.0216548907	Cryptococcus_floricola_DSM27421:0.0494891735)75.4/95:0.0078530758);
(Cryptococcus_amylolentus_CBS6039:0.0043655089	Cryptococcus_amylolentus_CBS6273:0.0000010000	((((((((((Cryptococcus_bacillisporus_CA1280:0.0068514233	(Cryptococcus_decagattii_7685027:0.0000010000	Cryptococcus_decagattii_CBS11687:0.0022477208)86.6/97:0.0045602587)90.7/93:0.0067902745	Cryptococcus_bacillisporus_CA1873:0.0000010000)98.4/100:0.0169721053	((Cryptococcus_gattii_E566:0.0021874117	Cryptococcus_gattii_WM276:0.0045464229)99.2/100:0.0180244188	(Cryptococcus_tetragattii_CBS11718:0.0000010000	Cryptococcus_tetragattii_IND107:0.0000010000)98.3/100:0.0148383569)37.2/76:0.0045847613)70.9/78:0.0032005617	(Cryptococcus_sp._MF13:0.0066655843	Cryptococcus_sp._MF34:0.0000010000)97.4/100:0.0141191221)89.9/90:0.0088745256	(Cryptococcus_deuterogattii_CBS10090:0.0022806450	Cryptococcus_deuterogattii_R265:0.0000010000)93.5/98:0.0103231373)99.7/100:0.0528863629	((Cryptococcus_deneoformans_NIH12:0.0000010000	Cryptococcus_deneoformans_NIH433:0.0022420163)98.4/99:0.0231310207	((Cryptococcus_neoformans_125.91:0.0022051212	((Cryptococcus_neoformans_Bt1:0.0000010000	Cryptococcus_neoformans_H99:0.0000010000)71.9/81:0.0022224162	(Cryptococcus_neoformans_Bt206:0.0000010000	(Cryptococcus_neoformans_PMHc1023.ENR:0.0000010000	Cryptococcus_neoformans_T4:0.0044338047)92.7/85:0.0066080277)0/44:0.0000029397)92.1/75:0.0044212411)0/43:0.0000020363	(Cryptococcus_neoformans_Bt22:0.0043859719	Cryptococcus_neoformans_Ftc555-1:0.0000010000)98/91:0.0110798350)99.7/100:0.0287842306)73.8/85:0.0183982339)99.9/100:0.1340909854	(((Cryptococcus_depauperatus_CBS7841:0.0063764558	Cryptococcus_depauperatus_CBS7855:0.0091828613)100/100:0.1955130281	Cryptococcus_sp._CMW60451:0.2450865524)89.8/84:0.0513977386	(((Cryptococcus_sp._DSM108351:0.0000010000	(Cryptococcus_sp._DSM108352:0.0000010000	(Cryptococcus_sp._DSM111204:0.0000010000	((Cryptococcus_sp._DSM111205:0.0000010000	Cryptococcus_sp._NCYC1536:0.0000010000)0/16:0.0000010000	Cryptococcus_sp._DSM117830:0.0000010000)0/10:0.0000010000)0/13:0.0000010000)0/4:0.0000010000)99.2/100:0.0667270123	(Cryptococcus_sp._DSM109063:0.0359646950	Cryptococcus_sp._OR918:0.0247435771)92/97:0.0303580399)100/100:0.1935316038	Kwoniella_shandongensis_CBS12478:0.3002791143)93.5/78:0.0644320006)89.4/83:0.0494291090)100/100:0.2595039567	Cryptococcus_sp._OR849:0.0725302033)96/99:0.0503761057	Cryptococcus_wingfieldii_CBS7118:0.0046037286)80/91:0.0041722716	Cryptococcus_floricola_DSM27421:0.0221200390)100/100:0.0371036139);
(Cryptococcus_amylolentus_CBS6039:0.0000010000	Cryptococcus_amylolentus_CBS6273:0.0000010000	(((((((((Cryptococcus_bacillisporus_CA1280:0.0014733366	Cryptococcus_bacillisporus_CA1873:0.0000010000)73.8/79:0.0014738319	(Cryptococcus_decagattii_7685027:0.0029527554	Cryptococcus_decagattii_CBS11687:0.0000010000)95.6/100:0.0058347941)75.2/65:0.0015543211	(Cryptococcus_deuterogattii_CBS10090:0.0000010000	Cryptococcus_deuterogattii_R265:0.0014392962)99.4/100:0.0115884671)44.2/44:0.0029546448	(((Cryptococcus_gattii_E566:0.0014475053	Cryptococcus_gattii_WM276:0.0000010000)99.1/100:0.0102175469	Cryptococcus_sp._MF13:0.0000010000)82.8/72:0.0014497512	(Cryptococcus_sp._MF34:0.0000010000	(Cryptococcus_tetragattii_CBS11718:0.0000010000	Cryptococcus_tetragattii_IND107:0.0014710722)85/98:0.0014499570)0/63:0.0000010000)95.6/96:0.0074239667)98.8/99:0.0157800656	(((((Cryptococcus_neoformans_125.91:0.0014481565	Cryptococcus_neoformans_Bt1:0.0014492536)0/13:0.0000010000	Cryptococcus_neoformans_H99:0.0000010000)0/26:0.0000010000	Cryptococcus_neoformans_Bt206:0.0014473891)77.5/88:0.0014463612	(Cryptococcus_neoformans_PMHc1023.ENR:0.0000010000	Cryptococcus_neoformans_T4:0.0000010000)96.1/99:0.0058055184)78.8/87:0.0024505632	(Cryptococcus_neoformans_Bt22:0.0000010000	Cryptococcus_neoformans_Ftc555-1:0.0000010000)76.8/87:0.0018948060)88.2/85:0.0072770286)92/97:0.0139408772	(Cryptococcus_deneoformans_NIH12:0.0000010000	Cryptococcus_deneoformans_NIH433:0.0014476696)97.5/99:0.0183445060)99.7/100:0.0890520357	(((Cryptococcus_depauperatus_CBS7841:0.0058174426	Cryptococcus_depauperatus_CBS7855:0.0000022265)100/100:0.2686026231	Cryptococcus_sp._CMW60451:0.2207627231)77.3/66:0.0270992519	((((((Cryptococcus_sp._DSM108351:0.0000010000	Cryptococcus_sp._NCYC1536:0.0000010000)0/42:0.0000010000	Cryptococcus_sp._DSM117830:0.0000010000)0/77:0.0000010000	(Cryptococcus_sp._DSM108352:0.0000010000	Cryptococcus_sp._DSM111204:0.0000010000)0/77:0.0000010000)0/68:0.0000010000	Cryptococcus_sp._DSM111205:0.0014363470)99.9/100:0.0513251454	(Cryptococcus_sp._DSM109063:0.0137180257	Cryptococcus_sp._OR918:0.0101581708)96/98:0.0226911344)100/100:0.0844828151	Kwoniella_shandongensis_CBS12478:0.2075123256)100/100:0.0861495570)89.9/68:0.0319359981)100/100:0.3885739406	Cryptococcus_sp._OR849:0.0601216841)99.7/100:0.0769666129	(Cryptococcus_floricola_DSM27421:0.0174789531	Cryptococcus_wingfieldii_CBS7118:0.0414440226)14.8/69:0.0058409915)99.4/100:0.0262729412);
(Cryptococcus_amylolentus_CBS6039:0.0000010000	Cryptococcus_amylolentus_CBS6273:0.0073440764	((((((((Cryptococcus_bacillisporus_CA1280:0.0033035713	Cryptococcus_bacillisporus_CA1873:0.0065885736)95/99:0.0158297092	(Cryptococcus_decagattii_7685027:0.0000010000	Cryptococcus_decagattii_CBS11687:0.0000010000)99.1/100:0.0265801700)86/83:0.0100190308	(Cryptococcus_deuterogattii_CBS10090:0.0000010000	Cryptococcus_deuterogattii_R265:0.0000010000)98.7/97:0.0330467389)72.3/24:0.0040243767	((Cryptococcus_gattii_E566:0.0000010000	Cryptococcus_gattii_WM276:0.0000010000)88.8/96:0.0082390635	((Cryptococcus_sp._MF13:0.0000010000	Cryptococcus_sp._MF34:0.0000010000)0/60:0.0000010000	(Cryptococcus_tetragattii_CBS11718:0.0000010000	Cryptococcus_tetragattii_IND107:0.0031623796)91.4/97:0.0063340951)98.8/100:0.0206897143)74.4/76:0.0037065567)40/32:0.0102767767	(((((Cryptococcus_deneoformans_NIH12:0.0000010000	Cryptococcus_deneoformans_NIH433:0.0000010000)100/100:0.0560742208	Cryptococcus_neoformans_Bt1:0.0000010000)86.5/76:0.0031262922	(Cryptococcus_neoformans_Bt206:0.0000010000	Cryptococcus_neoformans_H99:0.0031279686)83.6/85:0.0031291896)0/30:0.0000010000	Cryptococcus_neoformans_Bt22:0.0000010000)0/36:0.0000010000	((Cryptococcus_neoformans_125.91:0.0036457767	(Cryptococcus_neoformans_PMHc1023.ENR:0.0000010000	Cryptococcus_neoformans_T4:0.0000010000)84/68:0.0036436365)0/24:0.0000010000	Cryptococcus_neoformans_Ftc555-1:0.0000010000)80.9/52:0.0036387300)96.9/90:0.0302460577)99.8/100:0.1711953307	((Cryptococcus_depauperatus_CBS7841:0.0069739433	Cryptococcus_depauperatus_CBS7855:0.0000010000)100/100:0.3914773690	Cryptococcus_sp._CMW60451:0.4002410453)84.5/93:0.0744885919)91.9/98:0.0829337845	((((((Cryptococcus_sp._DSM108351:0.0000010000	(Cryptococcus_sp._DSM117830:0.0000010000	Cryptococcus_sp._NCYC1536:0.0000010000)0/25:0.0000010000)0/18:0.0000010000	Cryptococcus_sp._DSM111205:0.0000010000)0/21:0.0000010000	Cryptococcus_sp._DSM111204:0.0000010000)0/9:0.0000010000	Cryptococcus_sp._DSM108352:0.0000010000)96.7/100:0.0443075659	(Cryptococcus_sp._DSM109063:0.0113801504	Cryptococcus_sp._OR918:0.0199169616)93.4/99:0.0264584451)99.3/100:0.1108877947	Kwoniella_shandongensis_CBS12478:0.1694174606)98.7/100:0.1301802322)99.9/100:0.1649468356	((Cryptococcus_floricola_DSM27421:0.0150373418	Cryptococcus_wingfieldii_CBS7118:0.0111612802)0/81:0.0000022973	Cryptococcus_sp._OR849:0.0918415236)59.6/69:0.0225587001)0/85:0.0000020102);
(Cryptococcus_amylolentus_CBS6039:0.0000009951	Cryptococcus_amylolentus_CBS6273:0.0140178184	(((((((((((Cryptococcus_bacillisporus_CA1280:0.0025592687	Cryptococcus_bacillisporus_CA1873:0.0000009951)85.6/97:0.0052122414	(Cryptococcus_decagattii_7685027:0.0000009951	Cryptococcus_decagattii_CBS11687:0.0729986575)87/94:0.0053283684)97.3/100:0.0406143484	(Cryptococcus_gattii_E566:0.0233876053	Cryptococcus_gattii_WM276:0.0221288592)90.7/97:0.0249851325)77.4/75:0.0139517965	(Cryptococcus_deuterogattii_CBS10090:0.0000009951	Cryptococcus_deuterogattii_R265:0.0000009951)98.1/100:0.0331358766)63.7/68:0.0084593980	((Cryptococcus_sp._MF13:0.0000009951	Cryptococcus_sp._MF34:0.0329947071)94.6/99:0.0137272594	(Cryptococcus_tetragattii_CBS11718:0.0057773324	Cryptococcus_tetragattii_IND107:0.0115377838)93.9/99:0.0252259993)85/89:0.0086203078)83.3/85:0.0259952430	((Cryptococcus_deneoformans_NIH12:0.0129610359	Cryptococcus_deneoformans_NIH433:0.0078001593)88.7/99:0.0357532573	((Cryptococcus_neoformans_125.91:0.0215153587	(((Cryptococcus_neoformans_Bt1:0.0000009951	Cryptococcus_neoformans_Bt206:0.0000009951)0/61:0.0000009951	(Cryptococcus_neoformans_Bt22:0.0000009951	Cryptococcus_neoformans_Ftc555-1:0.0000009951)97/100:0.0098728765)0/77:0.0050479504	Cryptococcus_neoformans_H99:0.0064262771)25.6/75:0.0301007744)77.7/80:0.0139979692	(Cryptococcus_neoformans_PMHc1023.ENR:0.0118768227	Cryptococcus_neoformans_T4:0.0167208498)95.2/99:0.0418728228)99.5/100:0.0861215338)87.3/91:0.0585517653)100/100:0.6700808094	((((Cryptococcus_sp._DSM108351:0.0000009951	Cryptococcus_sp._NCYC1536:0.0025305659)71.4/95:0.0025300825	(((Cryptococcus_sp._DSM108352:0.0000009951	Cryptococcus_sp._DSM111204:0.0000009951)0/35:0.0000009951	Cryptococcus_sp._DSM111205:0.0000009951)0/66:0.0000009951	Cryptococcus_sp._DSM117830:0.0025314650)0/71:0.0000021870)99.2/100:0.2650500592	(Cryptococcus_sp._DSM109063:0.0726919289	Cryptococcus_sp._OR918:0.0375219863)65.8/78:0.0801339507)100/100:0.6213635442	Kwoniella_shandongensis_CBS12478:1.0332760245)86.8/73:0.1939667871)9/51:0.0771345808	((Cryptococcus_depauperatus_CBS7841:0.0000009951	Cryptococcus_depauperatus_CBS7855:0.0073889169)100/100:0.7798925087	Cryptococcus_sp._CMW60451:1.2103024962)97.8/95:0.4423936842)100/100:1.1755548077	Cryptococcus_sp._OR849:0.1802428363)69.9/71:0.1301519490	Cryptococcus_floricola_DSM27421:0.0199174474)75.8/92:0.0093510107	Cryptococcus_wingfieldii_CBS7118:0.0284134700)97.8/99:0.0743381630);
(Cryptococcus_amylolentus_CBS6039:0.0000010000	Cryptococcus_amylolentus_CBS6273:0.0000010000	((((((((((Cryptococcus_bacillisporus_CA1280:0.0000010000	Cryptococcus_bacillisporus_CA1873:0.0000010000)89.5/95:0.0060487996	(Cryptococcus_decagattii_7685027:0.0000010000	Cryptococcus_decagattii_CBS11687:0.0000010000)93.4/99:0.0092448901)76.6/84:0.0030378002	(Cryptococcus_sp._MF13:0.0000010000	Cryptococcus_sp._MF34:0.0030095209)82.2/94:0.0030154820)0/37:0.0000010000	(Cryptococcus_tetragattii_CBS11718:0.0000010000	Cryptococcus_tetragattii_IND107:0.0000010000)0/53:0.0000010000)37.6/84:0.0030121109	((Cryptococcus_deuterogattii_CBS10090:0.0000010000	Cryptococcus_deuterogattii_R265:0.0000010000)95.3/96:0.0060336520	(Cryptococcus_gattii_E566:0.0000010000	Cryptococcus_gattii_WM276:0.0000010000)0/61:0.0000010000)0/51:0.0000010000)89.1/89:0.0228008317	((Cryptococcus_deneoformans_NIH12:0.0030283467	Cryptococcus_deneoformans_NIH433:0.0000010000)96.4/99:0.0185308755	((Cryptococcus_neoformans_125.91:0.0030194591	Cryptococcus_neoformans_H99:0.0030275080)81.3/89:0.0029975782	(((Cryptococcus_neoformans_Bt1:0.0000010000	Cryptococcus_neoformans_PMHc1023.ENR:0.0000010000)0/37:0.0000010000	(Cryptococcus_neoformans_Bt206:0.0000010000	(Cryptococcus_neoformans_Bt22:0.0000010000	Cryptococcus_neoformans_T4:0.0000010000)0/24:0.0000010000)0/18:0.0000010000)0/32:0.0000010000	Cryptococcus_neoformans_Ftc555-1:0.0000010000)0/56:0.0000010000)89/95:0.0092782271)90.9/97:0.0208827138)100/100:0.1065671354	((Cryptococcus_depauperatus_CBS7841:0.0107120698	Cryptococcus_depauperatus_CBS7855:0.0047295976)100/100:0.2625445171	(((((((Cryptococcus_sp._DSM108351:0.0000010000	Cryptococcus_sp._NCYC1536:0.0000010000)0/42:0.0000010000	Cryptococcus_sp._DSM111204:0.0000010000)0/26:0.0000010000	Cryptococcus_sp._DSM108352:0.0000010000)0/26:0.0000010000	Cryptococcus_sp._DSM117830:0.0000010000)0/54:0.0000010000	Cryptococcus_sp._DSM111205:0.0031302057)98.4/100:0.0450965451	(Cryptococcus_sp._DSM109063:0.0086675309	Cryptococcus_sp._OR918:0.0075315619)96.9/99:0.0379050118)93.9/95:0.0595386240	Kwoniella_shandongensis_CBS12478:0.2107940148)98.6/99:0.0998240319)49/39:0.0279158695)75.6/43:0.0403588015	Cryptococcus_sp._CMW60451:0.1927523790)100/100:0.1303255687	Cryptococcus_sp._OR849:0.0625893106)85.8/93:0.0276405384	(Cryptococcus_floricola_DSM27421:0.0077161434	Cryptococcus_wingfieldii_CBS7118:0.0196416019)72.5/89:0.0059104789)95.3/100:0.0178931522);
(Cryptococcus_amylolentus_CBS6039:0.0000009751	Cryptococcus_amylolentus_CBS6273:0.0000009751	(((((((((Cryptococcus_bacillisporus_CA1280:0.0000009751	Cryptococcus_bacillisporus_CA1873:0.0000009751)91.2/98:0.0285689998	(Cryptococcus_decagattii_7685027:0.0000009751	Cryptococcus_decagattii_CBS11687:0.0218333573)91.5/98:0.0430815954)0/42:0.0000026291	Cryptococcus_tetragattii_IND107:0.0283016396)0/24:0.0000009751	(((Cryptococcus_gattii_E566:0.0000009751	(Cryptococcus_sp._MF13:0.0000009751	Cryptococcus_sp._MF34:0.0437293166)92.8/88:0.0371875421)0/24:0.0000009751	Cryptococcus_tetragattii_CBS11718:0.0137951066)86.6/34:0.0201621841	Cryptococcus_gattii_WM276:0.0000009751)0/9:0.0000009751)76.5/31:0.0150419036	(Cryptococcus_deuterogattii_CBS10090:0.0168249846	Cryptococcus_deuterogattii_R265:0.0000009751)74.6/79:0.0158895639)94.8/92:0.0715839258	(Cryptococcus_deneoformans_NIH12:0.0079327784	Cryptococcus_deneoformans_NIH433:0.0000009751)94.2/98:0.0980592860)24.5/31:0.0284651493	((Cryptococcus_neoformans_125.91:0.0000009751	((((Cryptococcus_neoformans_Bt1:0.0000009751	Cryptococcus_neoformans_Bt206:0.0000009751)0/77:0.0000009751	(Cryptococcus_neoformans_Bt22:0.0060635289	Cryptococcus_neoformans_Ftc555-1:0.0102950326)43.5/63:0.0047824157)76.5/89:0.0155825110	Cryptococcus_neoformans_T4:0.0000009751)0/26:0.0000009751	Cryptococcus_neoformans_H99:0.0000009751)0/26:0.0000009751)0/23:0.0000009751	Cryptococcus_neoformans_PMHc1023.ENR:0.0000009751)88.3/91:0.0592947644)93.4/97:0.1330295219	(((Cryptococcus_depauperatus_CBS7841:0.0000009751	Cryptococcus_depauperatus_CBS7855:0.0000009751)98.6/100:0.2275039060	Cryptococcus_sp._CMW60451:0.4753992159)82/61:0.0809356121	((((((Cryptococcus_sp._DSM108351:0.0000009751	Cryptococcus_sp._DSM108352:0.0000009751)0/28:0.0000009751	((Cryptococcus_sp._DSM111205:0.0000009751	Cryptococcus_sp._DSM117830:0.0000009751)0/14:0.0000009751	Cryptococcus_sp._NCYC1536:0.0000009751)0/14:0.0000009751)0/20:0.0000009751	Cryptococcus_sp._DSM111204:0.0000009751)93.6/99:0.0456977219	Cryptococcus_sp._DSM109063:0.0142139457)73.9/93:0.0147231434	Cryptococcus_sp._OR918:0.0321530567)96.5/99:0.1253884755	Kwoniella_shandongensis_CBS12478:0.1768536432)89.8/93:0.0960304812)59.5/61:0.1053510069)100/100:0.4789708403	((Cryptococcus_floricola_DSM27421:0.0276626191	Cryptococcus_wingfieldii_CBS7118:0.0449965918)0/60:0.0000022491	Cryptococcus_sp._OR849:0.1076256581)91/98:0.0561009354)0/56:0.0000020380);
(Cryptococcus_amylolentus_CBS6039:0.0000010000	Cryptococcus_amylolentus_CBS6273:0.0000010000	(((((((((Cryptococcus_bacillisporus_CA1280:0.0013386774	Cryptococcus_bacillisporus_CA1873:0.0000010000)99.5/100:0.0140089290	(Cryptococcus_decagattii_7685027:0.0013389126	Cryptococcus_decagattii_CBS11687:0.0013353414)99.5/100:0.0195460496)87.2/83:0.0047498202	(Cryptococcus_deuterogattii_CBS10090:0.0000010000	Cryptococcus_deuterogattii_R265:0.0000010000)99.1/100:0.0102906603)77.9/83:0.0019282958	(Cryptococcus_gattii_E566:0.0026838724	Cryptococcus_gattii_WM276:0.0013344676)98.8/100:0.0094637128)71.3/82:0.0014140556	((Cryptococcus_sp._MF13:0.0053859153	Cryptococcus_sp._MF34:0.0026817286)94.2/99:0.0054204439	(Cryptococcus_tetragattii_CBS11718:0.0000010000	Cryptococcus_tetragattii_IND107:0.0000010000)89.5/98:0.0039999025)94.1/95:0.0053687773)98.4/100:0.0309138468	((Cryptococcus_deneoformans_NIH12:0.0014241361	Cryptococcus_deneoformans_NIH433:0.0040255571)98.5/100:0.0173869730	((Cryptococcus_neoformans_125.91:0.0026818383	Cryptococcus_neoformans_H99:0.0026843259)88.1/96:0.0026817367	(((Cryptococcus_neoformans_Bt1:0.0013388179	(Cryptococcus_neoformans_Bt206:0.0000010000	Cryptococcus_neoformans_Ftc555-1:0.0000010000)0/47:0.0000010000)0/52:0.0000010000	Cryptococcus_neoformans_Bt22:0.0026818504)88.8/97:0.0026790924	(Cryptococcus_neoformans_PMHc1023.ENR:0.0000010000	Cryptococcus_neoformans_T4:0.0000010000)98/100:0.0067483641)0/64:0.0000010000)99.5/100:0.0201829175)92.1/96:0.0174066854)100/100:0.1557187779	(((Cryptococcus_depauperatus_CBS7841:0.0166413472	Cryptococcus_depauperatus_CBS7855:0.0058740243)100/100:0.5507673977	Cryptococcus_sp._CMW60451:0.3735928483)97.6/97:0.1145171741	(((((Cryptococcus_sp._DSM108351:0.0000010000	(Cryptococcus_sp._DSM111205:0.0000010000	Cryptococcus_sp._NCYC1536:0.0000010000)0/23:0.0000010000)0/57:0.0000010000	Cryptococcus_sp._DSM117830:0.0013240399)77/89:0.0013238544	(Cryptococcus_sp._DSM108352:0.0000010000	Cryptococcus_sp._DSM111204:0.0000010000)0/76:0.0000010000)100/100:0.0971158839	(Cryptococcus_sp._DSM109063:0.0430543926	Cryptococcus_sp._OR918:0.0189119655)93.9/97:0.0311141253)100/100:0.2239177159	Kwoniella_shandongensis_CBS12478:0.2500858720)99.9/100:0.1884098553)4.1/53:0.0342817787)100/100:0.2733981035	Cryptococcus_sp._OR849:0.0646902275)99.7/100:0.0833889863	(Cryptococcus_floricola_DSM27421:0.0041701200	Cryptococcus_wingfieldii_CBS7118:0.0109305931)67/83:0.0058968808)89.2/97:0.0084245490);
(Cryptococcus_amylolentus_CBS6039:0.0000010002	Cryptococcus_amylolentus_CBS6273:0.0000010002	((((((((((Cryptococcus_bacillisporus_CA1280:0.0000010002	Cryptococcus_bacillisporus_CA1873:0.0000010002)98/100:0.0079048765	(Cryptococcus_decagattii_7685027:0.0015723601	Cryptococcus_decagattii_CBS11687:0.0000010002)92/98:0.0047295727)87.5/95:0.0036066452	((Cryptococcus_sp._MF13:0.0024987880	Cryptococcus_sp._MF34:0.0053519615)86.3/87:0.0051860084	(Cryptococcus_tetragattii_CBS11718:0.0000010002	Cryptococcus_tetragattii_IND107:0.0000010002)91.2/99:0.0067773962)42.2/51:0.0022124050)74.1/55:0.0019639628	(Cryptococcus_gattii_E566:0.0015689265	Cryptococcus_gattii_WM276:0.0000010002)94.7/99:0.0055208807)50.6/54:0.0036206387	(Cryptococcus_deuterogattii_CBS10090:0.0000010002	Cryptococcus_deuterogattii_R265:0.0000010002)98.3/99:0.0130136168)91.8/69:0.0203818479	((Cryptococcus_deneoformans_NIH12:0.0016276746	Cryptococcus_deneoformans_NIH433:0.0016765328)100/99:0.0257516865	((((Cryptococcus_neoformans_125.91:0.0000010002	Cryptococcus_neoformans_Bt206:0.0000010002)0/62:0.0000010002	(Cryptococcus_neoformans_Bt1:0.0000010002	Cryptococcus_neoformans_Bt22:0.0031425284)81.1/90:0.0015704901)77.7/79:0.0015712492	(Cryptococcus_neoformans_Ftc555-1:0.0015717549	Cryptococcus_neoformans_H99:0.0000010002)0/63:0.0000010002)74.3/89:0.0016844096	(Cryptococcus_neoformans_PMHc1023.ENR:0.0015778427	Cryptococcus_neoformans_T4:0.0000010002)94.7/99:0.0078192643)97.4/98:0.0154521682)84.3/89:0.0181656237)100/100:0.2312313354	(((((Cryptococcus_sp._DSM108351:0.0000010002	Cryptococcus_sp._NCYC1536:0.0039339076)35.7/87:0.0016661948	(((Cryptococcus_sp._DSM108352:0.0000010002	Cryptococcus_sp._DSM111204:0.0000010002)0/33:0.0000010002	Cryptococcus_sp._DSM117830:0.0000010002)0/26:0.0000010002	Cryptococcus_sp._DSM111205:0.0000010002)90.1/99:0.0062149432)100/100:0.1891845555	Cryptococcus_sp._DSM109063:0.0201279565)29.1/78:0.0097752039	Cryptococcus_sp._OR918:0.0220269553)99.4/100:0.2769240031	Kwoniella_shandongensis_CBS12478:0.5468049919)99.8/100:0.2901104914)92.9/92:0.1115009563	((Cryptococcus_depauperatus_CBS7841:0.0000010002	Cryptococcus_depauperatus_CBS7855:0.0039411514)100/100:0.4986538406	Cryptococcus_sp._CMW60451:0.3382255763)95.9/99:0.1447030740)99.8/100:0.2034477550	Cryptococcus_sp._OR849:0.1249198590)91.1/97:0.0408786792	(Cryptococcus_floricola_DSM27421:0.0247532994	Cryptococcus_wingfieldii_CBS7118:0.0081952595)84.4/95:0.0043775318)93.7/99:0.0111577368);
(Cryptococcus_amylolentus_CBS6039:0.0000009993	Cryptococcus_amylolentus_CBS6273:0.0000009993	(((((((((((Cryptococcus_bacillisporus_CA1280:0.0000009993	Cryptococcus_bacillisporus_CA1873:0.0000009993)75.6/91:0.0037932924	(Cryptococcus_decagattii_7685027:0.0097467682	Cryptococcus_decagattii_CBS11687:0.0000009993)96.8/100:0.0241975770)93/97:0.0165612278	(Cryptococcus_gattii_E566:0.0000009993	Cryptococcus_gattii_WM276:0.0000009993)98.1/100:0.0295212106)73.9/84:0.0044743424	(((Cryptococcus_sp._MF13:0.0048644325	Cryptococcus_sp._MF34:0.0048750115)90.2/97:0.0096707928	Cryptococcus_tetragattii_CBS11718:0.0097225783)0/30:0.0000009993	Cryptococcus_tetragattii_IND107:0.0000009993)89.6/87:0.0098064084)84.7/83:0.0157258569	(Cryptococcus_deuterogattii_CBS10090:0.0000009993	Cryptococcus_deuterogattii_R265:0.0098603181)98.7/98:0.0453656824)99.7/86:0.0907335493	((((Cryptococcus_neoformans_125.91:0.0000009993	Cryptococcus_neoformans_Bt1:0.0000009993)0/36:0.0000009993	Cryptococcus_neoformans_Bt206:0.0000009993)84.4/93:0.0050129842	((Cryptococcus_neoformans_Bt22:0.0000009993	Cryptococcus_neoformans_H99:0.0049602448)0/33:0.0000009993	Cryptococcus_neoformans_Ftc555-1:0.0000009993)0/49:0.0000009993)71.9/92:0.0099585510	(Cryptococcus_neoformans_PMHc1023.ENR:0.0000009993	Cryptococcus_neoformans_T4:0.0000009993)0/60:0.0000009993)98.8/100:0.0615934615)83.6/76:0.0508682437	(Cryptococcus_deneoformans_NIH12:0.0000009993	Cryptococcus_deneoformans_NIH433:0.0000009993)59.6/79:0.0073661082)99.9/100:0.4783002649	((((Cryptococcus_depauperatus_CBS7841:0.0016682237	Cryptococcus_depauperatus_CBS7855:0.0094835244)100/100:0.4563048670	Cryptococcus_sp._CMW60451:0.2706210888)97.1/98:0.2697663550	((((Cryptococcus_sp._DSM108351:0.0000009993	Cryptococcus_sp._DSM111204:0.0000009993)0/11:0.0000009993	Cryptococcus_sp._DSM117830:0.0000009993)0/12:0.0000009993	((Cryptococcus_sp._DSM108352:0.0000009993	Cryptococcus_sp._NCYC1536:0.0000009993)0/26:0.0000009993	Cryptococcus_sp._DSM111205:0.0000009993)0/4:0.0000009993)83.3/92:0.0386741828	(Cryptococcus_sp._DSM109063:0.0468520511	Cryptococcus_sp._OR918:0.0262720069)90.2/92:0.0934297124)99.2/100:0.2769168439)83.7/80:0.1928876957	Kwoniella_shandongensis_CBS12478:0.3434675822)17.8/46:0.1024836881)99.9/100:0.4345478580	Cryptococcus_sp._OR849:0.0669786825)97.4/98:0.1796752510	Cryptococcus_wingfieldii_CBS7118:0.0052568555)12.1/69:0.0056120428	Cryptococcus_floricola_DSM27421:0.0417767093)96.3/98:0.0231324761);
(Cryptococcus_amylolentus_CBS6039:0.0000010000	Cryptococcus_amylolentus_CBS6273:0.0000010000	((((((((((((Cryptococcus_bacillisporus_CA1280:0.0000010000	Cryptococcus_bacillisporus_CA1873:0.0000010000)90/97:0.0129458702	(Cryptococcus_decagattii_7685027:0.0000024981	Cryptococcus_decagattii_CBS11687:0.0000010000)0/70:0.0062309021)79.1/89:0.0063775182	((Cryptococcus_gattii_E566:0.0000010000	(Cryptococcus_tetragattii_CBS11718:0.0000010000	Cryptococcus_tetragattii_IND107:0.0063969325)0/43:0.0000020462)0/59:0.0000024242	Cryptococcus_gattii_WM276:0.0000010000)0/33:0.0000021688)80.1/86:0.0065239415	(Cryptococcus_deuterogattii_CBS10090:0.0000010000	Cryptococcus_deuterogattii_R265:0.0000010000)78.3/93:0.0096618274)73.6/74:0.0055684894	(Cryptococcus_sp._MF13:0.0000010000	Cryptococcus_sp._MF34:0.0000010000)79.1/90:0.0072566591)71.8/75:0.0151693911	(Cryptococcus_depauperatus_CBS7841:0.0000010000	Cryptococcus_depauperatus_CBS7855:0.0000010000)100/100:0.3112559474)42.4/52:0.0173199538	((Cryptococcus_deneoformans_NIH12:0.0065240735	Cryptococcus_deneoformans_NIH433:0.0065057067)0/50:0.0000010000	((Cryptococcus_neoformans_125.91:0.0000010000	((((Cryptococcus_neoformans_Bt1:0.0000010000	Cryptococcus_neoformans_T4:0.0000010000)0/25:0.0000010000	Cryptococcus_neoformans_PMHc1023.ENR:0.0000010000)0/20:0.0000010000	Cryptococcus_neoformans_Bt206:0.0000010000)0/7:0.0000010000	Cryptococcus_neoformans_Bt22:0.0000010000)0/18:0.0000010000)0/35:0.0000010000	(Cryptococcus_neoformans_Ftc555-1:0.0000010000	Cryptococcus_neoformans_H99:0.0000010000)0/69:0.0000010000)95.7/99:0.0281541043)89.8/93:0.0308271968)98.5/81:0.1201866922	((((((Cryptococcus_sp._DSM108351:0.0000010000	(Cryptococcus_sp._DSM108352:0.0000010000	Cryptococcus_sp._NCYC1536:0.0000010000)0/79:0.0000010000)0/44:0.0000010000	Cryptococcus_sp._DSM117830:0.0000010000)0/33:0.0000010000	Cryptococcus_sp._DSM111204:0.0000010000)0/21:0.0000010000	Cryptococcus_sp._DSM111205:0.0000010000)82.9/93:0.0206884139	(Cryptococcus_sp._DSM109063:0.0000010000	Cryptococcus_sp._OR918:0.0091013449)88.3/93:0.0192947739)77.8/87:0.0246241438	Kwoniella_shandongensis_CBS12478:0.2590060341)36.4/60:0.0518697588)75.6/83:0.0390210593	Cryptococcus_sp._CMW60451:0.0361738582)100/100:0.3300568929	Cryptococcus_floricola_DSM27421:0.0000020758)81.3/69:0.0097080211	Cryptococcus_wingfieldii_CBS7118:0.0000020240)0/46:0.0000022463	Cryptococcus_sp._OR849:0.0777395101)44.9/94:0.0202731592);
(Cryptococcus_amylolentus_CBS6039:0.3918699444	Cryptococcus_amylolentus_CBS6273:0.0000021360	(((((((((((Cryptococcus_bacillisporus_CA1280:0.0000010000	Cryptococcus_decagattii_CBS11687:0.0000010000)0/29:0.0000010000	Cryptococcus_tetragattii_IND107:0.0000010000)0/8:0.0000010000	(Cryptococcus_bacillisporus_CA1873:0.0000010000	(Cryptococcus_decagattii_7685027:0.0000010000	Cryptococcus_gattii_E566:0.0000010000)0/12:0.0000010000)0/10:0.0000010000)0/34:0.0000010000	(((Cryptococcus_deneoformans_NIH12:0.0000010000	Cryptococcus_deneoformans_NIH433:0.0000010000)91/91:0.0138257866	(Cryptococcus_neoformans_125.91:0.0000010000	(((((Cryptococcus_neoformans_Bt1:0.0000027146	Cryptococcus_neoformans_H99:0.0068080436)0/42:0.0000010000	Cryptococcus_neoformans_PMHc1023.ENR:0.0000010000)0/26:0.0000010000	Cryptococcus_neoformans_T4:0.0000010000)0/9:0.0000010000	(Cryptococcus_neoformans_Bt206:0.0000010000	Cryptococcus_neoformans_Bt22:0.0000010000)0/32:0.0000010000)0/8:0.0000010000	Cryptococcus_neoformans_Ftc555-1:0.0000010000)0/31:0.0000010000)0/52:0.0000024811)98.6/93:0.0275820422	(Cryptococcus_sp._MF13:0.0000010000	Cryptococcus_sp._MF34:0.1953829893)76.1/71:0.0067421099)0/37:0.0000010000)0/16:0.0000010000	Cryptococcus_tetragattii_CBS11718:0.0067313766)0/18:0.0000010000	Cryptococcus_gattii_WM276:0.0140051216)86/78:0.0174910153	(Cryptococcus_deuterogattii_CBS10090:0.0000010000	Cryptococcus_deuterogattii_R265:0.0000010000)72.5/78:0.0114595667)92.6/80:0.0881301255	((((Cryptococcus_sp._DSM108351:0.0000010000	((((Cryptococcus_sp._DSM108352:0.0000010000	Cryptococcus_sp._NCYC1536:0.0000010000)0/18:0.0000010000	Cryptococcus_sp._DSM111204:0.0000010000)0/34:0.0000010000	Cryptococcus_sp._DSM117830:0.0000010000)0/28:0.0000010000	Cryptococcus_sp._DSM111205:0.0000010000)0/14:0.0000010000)99.6/99:0.0609884724	Cryptococcus_sp._DSM109063:0.0145437293)67.4/72:0.0066873660	Cryptococcus_sp._OR918:0.0075035003)95.9/94:0.0952925435	Kwoniella_shandongensis_CBS12478:0.1340849662)92.2/89:0.0834439676)60.7/67:0.0833254489	((Cryptococcus_depauperatus_CBS7841:0.0000010000	Cryptococcus_depauperatus_CBS7855:0.0000010000)99.7/100:0.1965227682	Cryptococcus_sp._CMW60451:0.0984240245)73.1/76:0.0455659115)100/99:0.2312261166	Cryptococcus_sp._OR849:0.0266401404)42.9/48:0.0334796246	(Cryptococcus_floricola_DSM27421:0.0067697333	Cryptococcus_wingfieldii_CBS7118:0.0068169507)71/79:0.0073592124)59.7/50:0.0130842968);
(Cryptococcus_amylolentus_CBS6039:0.0012986263	Cryptococcus_amylolentus_CBS6273:0.0000010000	((((((((((Cryptococcus_bacillisporus_CA1280:0.0012873589	Cryptococcus_bacillisporus_CA1873:0.0012889078)80.1/88:0.0012872618	(Cryptococcus_gattii_E566:0.0000010000	Cryptococcus_gattii_WM276:0.0012879633)91.3/96:0.0025764735)0/15:0.0000010000	((Cryptococcus_decagattii_7685027:0.0000010000	Cryptococcus_decagattii_CBS11687:0.0012871135)96.2/98:0.0038651876	(Cryptococcus_tetragattii_CBS11718:0.0051725185	Cryptococcus_tetragattii_IND107:0.0000010000)92/95:0.0025758247)0/12:0.0000010000)0/14:0.0000010000	(Cryptococcus_sp._MF13:0.0012878166	Cryptococcus_sp._MF34:0.0000010000)84.3/90:0.0012869462)72.1/70:0.0012304542	(Cryptococcus_deuterogattii_CBS10090:0.0000010000	Cryptococcus_deuterogattii_R265:0.2343554489)75.1/85:0.0052699287)82.6/85:0.0052349945	((Cryptococcus_deneoformans_NIH12:0.0012872670	Cryptococcus_deneoformans_NIH433:0.0000010000)93.2/96:0.0050207588	(Cryptococcus_neoformans_125.91:0.0012870493	(((Cryptococcus_neoformans_Bt1:0.0000010000	Cryptococcus_neoformans_T4:0.0000010000)0/13:0.0000010000	((Cryptococcus_neoformans_Bt206:0.0039143814	Cryptococcus_neoformans_Ftc555-1:0.0000010000)100/100:0.0251456968	Cryptococcus_neoformans_Bt22:0.0000010000)90.9/91:0.0025975989)0/3:0.0000010000	(Cryptococcus_neoformans_H99:0.0012922494	Cryptococcus_neoformans_PMHc1023.ENR:0.0000010000)0/18:0.0000010000)0/4:0.0000010000)85.2/89:0.0027877589)96.5/99:0.0116610843)100/100:0.0752415649	((((((Cryptococcus_sp._DSM108351:0.0000010000	(Cryptococcus_sp._DSM108352:0.0000010000	Cryptococcus_sp._NCYC1536:0.0000010000)0/21:0.0000010000)0/12:0.0000010000	Cryptococcus_sp._DSM111205:0.0000010000)0/21:0.0000010000	Cryptococcus_sp._DSM117830:0.0000010000)0/69:0.0000010000	Cryptococcus_sp._DSM111204:0.0029038614)99.7/100:0.0227320378	(Cryptococcus_sp._DSM109063:0.0065642542	Cryptococcus_sp._OR918:0.0038718127)52.6/65:0.0064544860)98/100:0.0310039723	Kwoniella_shandongensis_CBS12478:0.0901800879)100/100:0.0639524488)97.9/98:0.0520810727	((Cryptococcus_depauperatus_CBS7841:0.0018271308	Cryptococcus_depauperatus_CBS7855:0.0073729943)100/100:0.1345282611	Cryptococcus_sp._CMW60451:0.1619707334)99.8/100:0.0733133970)100/100:0.1101612463	Cryptococcus_sp._OR849:0.0148088485)88.5/94:0.0091828875	(Cryptococcus_floricola_DSM27421:0.0012850996	Cryptococcus_wingfieldii_CBS7118:0.0025955869)93/97:0.0055562205)97.1/100:0.0090038823);
(Cryptococcus_amylolentus_CBS6039:0.0213089035	Cryptococcus_amylolentus_CBS6273:0.0022025996	(((((((((((Cryptococcus_bacillisporus_CA1280:0.0000010000	Cryptococcus_bacillisporus_CA1873:0.0000010000)83.4/90:0.0022049616	Cryptococcus_tetragattii_CBS11718:0.0022121491)0/5:0.0000010000	(Cryptococcus_sp._MF13:0.0000010000	Cryptococcus_sp._MF34:0.0000010000)91.4/95:0.0022068948)0/8:0.0000010000	Cryptococcus_tetragattii_IND107:0.0000010000)0/14:0.0000010000	(Cryptococcus_gattii_E566:0.0000010000	Cryptococcus_gattii_WM276:0.0000010000)96.7/99:0.0088977924)83.4/90:0.0022049820	((Cryptococcus_decagattii_7685027:0.0000010000	Cryptococcus_decagattii_CBS11687:0.0000010000)90.9/97:0.0044127869	(Cryptococcus_deuterogattii_CBS10090:0.0000010000	Cryptococcus_deuterogattii_R265:0.0000010000)84.5/96:0.0022043271)0/50:0.0000010000)84.9/87:0.0063926756	((Cryptococcus_deneoformans_NIH12:0.0000010000	Cryptococcus_deneoformans_NIH433:0.0000010000)91.5/98:0.0068557173	(((Cryptococcus_neoformans_125.91:0.0000010000	Cryptococcus_neoformans_H99:0.0000010000)85.8/92:0.0021855738	(Cryptococcus_neoformans_PMHc1023.ENR:0.0021992726	Cryptococcus_neoformans_T4:0.0000010000)86.9/95:0.0021904557)0/39:0.0000010000	((Cryptococcus_neoformans_Bt1:0.0000010000	Cryptococcus_neoformans_Bt22:0.0000010000)0/26:0.0000010000	(Cryptococcus_neoformans_Bt206:0.0000010000	Cryptococcus_neoformans_Ftc555-1:0.0000010000)0/34:0.0000010000)81.6/96:0.0021869449)96.2/93:0.0109225203)53.2/64:0.0053656132)98.8/99:0.0433716326	((((((Cryptococcus_sp._DSM108351:0.0000010000	Cryptococcus_sp._DSM117830:0.0000010000)0/12:0.0000010000	Cryptococcus_sp._NCYC1536:0.0000010000)0/16:0.0000010000	(Cryptococcus_sp._DSM108352:0.0000010000	Cryptococcus_sp._DSM111204:0.0000010000)0/26:0.0000010000)0/78:0.0000010000	Cryptococcus_sp._DSM111205:0.0022361910)99.8/100:0.0400223014	(Cryptococcus_sp._DSM109063:0.0270868303	Cryptococcus_sp._OR918:0.0154023917)88.9/95:0.0151046038)100/100:0.0948169443	Kwoniella_shandongensis_CBS12478:0.1000071337)99.3/100:0.0654921930)85.1/88:0.0227122715	((Cryptococcus_depauperatus_CBS7841:0.0026902431	Cryptococcus_depauperatus_CBS7855:0.0039688595)99.9/100:0.1056958730	Cryptococcus_sp._CMW60451:0.1566831831)99.5/100:0.0930018412)100/100:0.0908396542	Cryptococcus_sp._OR849:0.0066658458)12.6/51:0.0030074350	(Cryptococcus_floricola_DSM27421:0.0089718617	Cryptococcus_wingfieldii_CBS7118:0.0000010000)76.6/87:0.0023094967)85.8/80:0.0044917819);
(Cryptococcus_amylolentus_CBS6039:0.0022330834	Cryptococcus_amylolentus_CBS6273:0.0034035525	(((((((((((Cryptococcus_bacillisporus_CA1280:0.0019834174	Cryptococcus_bacillisporus_CA1873:0.0009896776)92.5/98:0.0029654467	(Cryptococcus_decagattii_7685027:0.0000010000	Cryptococcus_decagattii_CBS11687:0.0019790634)98.7/100:0.0069707770)96.4/97:0.0050081033	((Cryptococcus_sp._MF13:0.0000010000	Cryptococcus_sp._MF34:0.0000010000)99.6/100:0.0089974785	(Cryptococcus_tetragattii_CBS11718:0.0019778199	Cryptococcus_tetragattii_IND107:0.0000010000)99.6/100:0.0100186801)92.8/94:0.0039544853)75.6/57:0.0018191752	(Cryptococcus_gattii_E566:0.0000010000	Cryptococcus_gattii_WM276:0.0000010000)100/100:0.0160229041)0/23:0.0000021636	(Cryptococcus_deuterogattii_CBS10090:0.0000010000	Cryptococcus_deuterogattii_R265:0.0000010000)99.5/100:0.0091206669)99.8/100:0.0386386449	((Cryptococcus_deneoformans_NIH12:0.0019707336	Cryptococcus_deneoformans_NIH433:0.0000010000)98.7/100:0.0165528703	(((((Cryptococcus_neoformans_125.91:0.0009891395	Cryptococcus_neoformans_H99:0.0009927983)78.8/90:0.0009887251	Cryptococcus_neoformans_Bt206:0.0000010000)0/11:0.0000010000	Cryptococcus_neoformans_Bt1:0.0000010000)0/27:0.0000010000	(Cryptococcus_neoformans_Bt22:0.0000010000	Cryptococcus_neoformans_Ftc555-1:0.0009888086)90.4/97:0.0019811057)84.7/95:0.0024195970	(Cryptococcus_neoformans_PMHc1023.ENR:0.0000010000	Cryptococcus_neoformans_T4:0.0000010000)92.9/96:0.0035490566)100/100:0.0221952839)84.6/90:0.0092137737)100/100:0.1712495705	((((Cryptococcus_sp._DSM108351:0.0000010000	Cryptococcus_sp._NCYC1536:0.0000010000)33.4/89:0.0009646390	(Cryptococcus_sp._DSM108352:0.0009650715	(Cryptococcus_sp._DSM111204:0.0000010000	(Cryptococcus_sp._DSM111205:0.0000010000	Cryptococcus_sp._DSM117830:0.0000010000)0/38:0.0000010000)0/68:0.0000010000)0/74:0.0000010000)100/100:0.1369234946	(Cryptococcus_sp._DSM109063:0.0418086618	Cryptococcus_sp._OR918:0.0227682474)98.7/99:0.0432189591)100/100:0.1425936707	Kwoniella_shandongensis_CBS12478:0.3059495712)99.3/100:0.0957118114)91/94:0.0465776920	((Cryptococcus_depauperatus_CBS7841:0.0054462993	Cryptococcus_depauperatus_CBS7855:0.0022969650)100/100:0.3777523871	Cryptococcus_sp._CMW60451:0.2962102893)100/100:0.2470567247)100/100:0.2300451977	Cryptococcus_sp._OR849:0.0466044841)93.5/98:0.0211346607	Cryptococcus_wingfieldii_CBS7118:0.0158174809)37.1/74:0.0051258102	Cryptococcus_floricola_DSM27421:0.0292952689)98.4/100:0.0124388389);
(Cryptococcus_amylolentus_CBS6039:0.0012982312	Cryptococcus_amylolentus_CBS6273:0.0039048051	(((((((((((Cryptococcus_bacillisporus_CA1280:0.0025933355	Cryptococcus_bacillisporus_CA1873:0.0013002776)95.1/100:0.0052152983	(Cryptococcus_gattii_E566:0.0000010000	Cryptococcus_gattii_WM276:0.0000010000)98.4/99:0.0078423647)73.9/50:0.0012947296	((Cryptococcus_sp._MF13:0.0012936063	Cryptococcus_sp._MF34:0.0012896057)60/80:0.0025893652	(Cryptococcus_tetragattii_CBS11718:0.0025923517	Cryptococcus_tetragattii_IND107:0.0013077905)99.9/100:0.0131395304)0/26:0.0000010000)0/14:0.0000010000	(Cryptococcus_decagattii_7685027:0.0000010000	Cryptococcus_decagattii_CBS11687:0.0000010000)97.5/100:0.0051897759)87.2/63:0.0028933251	(Cryptococcus_deuterogattii_CBS10090:0.0000010000	Cryptococcus_deuterogattii_R265:0.0000010000)90.3/95:0.0036595746)77.2/67:0.0030181542	((Cryptococcus_deneoformans_NIH12:0.0012910482	Cryptococcus_deneoformans_NIH433:0.0000010000)98.1/100:0.0147943069	(Cryptococcus_neoformans_125.91:0.0012858566	(((((Cryptococcus_neoformans_Bt1:0.0000010000	Cryptococcus_neoformans_Bt206:0.0012854654)85/93:0.0012854060	(Cryptococcus_neoformans_PMHc1023.ENR:0.0000010000	Cryptococcus_neoformans_T4:0.0000010000)73/95:0.0012858021)0/10:0.0000010000	Cryptococcus_neoformans_H99:0.0000010000)0/4:0.0000010000	Cryptococcus_neoformans_Ftc555-1:0.0000010000)0/5:0.0000010000	Cryptococcus_neoformans_Bt22:0.0000010000)0/32:0.0000010000)99.6/100:0.0202879884)99.6/100:0.0239233290)100/100:0.0553107526	((Cryptococcus_depauperatus_CBS7841:0.0000022707	Cryptococcus_depauperatus_CBS7855:0.0122199839)100/100:0.1595459388	Cryptococcus_sp._CMW60451:0.1108685093)99.4/98:0.0460172312)90.1/87:0.0190950903	((((((Cryptococcus_sp._DSM108351:0.0013163202	Cryptococcus_sp._NCYC1536:0.0000010000)75.2/92:0.0013325466	Cryptococcus_sp._DSM117830:0.0000010000)0/36:0.0000010000	Cryptococcus_sp._DSM111205:0.0000010000)0/29:0.0000010000	(Cryptococcus_sp._DSM108352:0.0000010000	Cryptococcus_sp._DSM111204:0.0000010000)73.4/94:0.0013353140)88.6/95:0.0092625162	(Cryptococcus_sp._DSM109063:0.0107830235	Cryptococcus_sp._OR918:0.0052015381)92.8/98:0.0113485835)100/100:0.0919923754	Kwoniella_shandongensis_CBS12478:0.1749204216)87.9/83:0.0379761699)100/100:0.1464225683	Cryptococcus_sp._OR849:0.0131947448)98.7/100:0.0220114936	Cryptococcus_wingfieldii_CBS7118:0.0012759817)74.4/92:0.0016695972	Cryptococcus_floricola_DSM27421:0.0075678227)96.8/100:0.0065110779);
(Cryptococcus_amylolentus_CBS6039:0.0013251567	Cryptococcus_amylolentus_CBS6273:0.0013232262	(((((((((Cryptococcus_bacillisporus_CA1280:0.0000009996	Cryptococcus_bacillisporus_CA1873:0.0012958871)97.9/100:0.0078613523	(Cryptococcus_decagattii_7685027:0.0025909531	Cryptococcus_decagattii_CBS11687:0.0000009996)99.9/100:0.0145163453)82.1/61:0.0052314499	((Cryptococcus_gattii_E566:0.0000009996	Cryptococcus_gattii_WM276:0.0012969644)95.5/99:0.0039200986	((Cryptococcus_sp._MF13:0.0012963266	Cryptococcus_sp._MF34:0.0025950455)94.2/94:0.0039451067	(Cryptococcus_tetragattii_CBS11718:0.0038920619	Cryptococcus_tetragattii_IND107:0.0012955397)99.7/100:0.0091818702)73.4/64:0.0012755402)0/36:0.0000009996)79.7/36:0.0027549430	(Cryptococcus_deuterogattii_CBS10090:0.0012926262	Cryptococcus_deuterogattii_R265:0.0000009996)98.7/100:0.0143355616)97.6/97:0.0225131894	((Cryptococcus_deneoformans_NIH12:0.0000009996	Cryptococcus_deneoformans_NIH433:0.0000009996)99.6/100:0.0225039705	((((Cryptococcus_neoformans_125.91:0.0000009996	Cryptococcus_neoformans_H99:0.0000009996)84.8/93:0.0012858482	(Cryptococcus_neoformans_Bt22:0.0000009996	Cryptococcus_neoformans_Ftc555-1:0.0000009996)0/63:0.0000009996)79.5/93:0.0012863868	(Cryptococcus_neoformans_Bt1:0.0000009996	Cryptococcus_neoformans_Bt206:0.0012864740)0/56:0.0000009996)86.1/95:0.0031276450	(Cryptococcus_neoformans_PMHc1023.ENR:0.0000009996	Cryptococcus_neoformans_T4:0.0000009996)80.3/89:0.0021043449)99.4/100:0.0253695504)98.5/100:0.0222238229)100/100:0.1519041072	((((Cryptococcus_sp._DSM108351:0.0013734989	Cryptococcus_sp._NCYC1536:0.0000009996)75.7/89:0.0021055590	((Cryptococcus_sp._DSM108352:0.0000009996	Cryptococcus_sp._DSM111204:0.0000009996)82.3/94:0.0013711673	(Cryptococcus_sp._DSM111205:0.0000009996	Cryptococcus_sp._DSM117830:0.0000009996)0/80:0.0000009996)76.5/83:0.0020300370)100/100:0.1066528367	(Cryptococcus_sp._DSM109063:0.0172290408	Cryptococcus_sp._OR918:0.0093443632)94.4/97:0.0291764402)100/100:0.1577772643	Kwoniella_shandongensis_CBS12478:0.2290050963)99.3/99:0.0872540937)28.4/58:0.0265781317	((Cryptococcus_depauperatus_CBS7841:0.0050718927	Cryptococcus_depauperatus_CBS7855:0.0019411071)100/100:0.2782190754	Cryptococcus_sp._CMW60451:0.1839251663)98.3/98:0.0834725509)100/100:0.2997439305	Cryptococcus_sp._OR849:0.0287159005)99.5/100:0.0599050601	(Cryptococcus_floricola_DSM27421:0.0286190750	Cryptococcus_wingfieldii_CBS7118:0.0140990591)35.7/88:0.0007549760)100/100:0.0251068806);
(Cryptococcus_amylolentus_CBS6039:0.0050253258	Cryptococcus_amylolentus_CBS6273:0.0000010000	((((((((((Cryptococcus_bacillisporus_CA1280:0.0049273249	Cryptococcus_bacillisporus_CA1873:0.0000010000)83.3/92:0.0049105941	((((Cryptococcus_decagattii_7685027:0.0000010000	Cryptococcus_decagattii_CBS11687:0.0000010000)95.6/99:0.0199227640	(Cryptococcus_sp._MF13:0.0000010000	Cryptococcus_sp._MF34:0.0000010000)94.6/98:0.0199568352)0/50:0.0000010000	(Cryptococcus_deuterogattii_CBS10090:0.0000010000	Cryptococcus_deuterogattii_R265:0.0000010000)0/44:0.0000010000)0/10:0.0000010000	(Cryptococcus_tetragattii_CBS11718:0.0000010000	Cryptococcus_tetragattii_IND107:0.0000010000)93.8/88:0.0098300743)0/4:0.0000010000)77.2/59:0.0080086792	(Cryptococcus_gattii_E566:0.0000010000	Cryptococcus_gattii_WM276:0.0000010000)86.1/94:0.0120705896)95.9/96:0.0304161333	((Cryptococcus_deneoformans_NIH12:0.0049427091	Cryptococcus_deneoformans_NIH433:0.0000010000)74.4/84:0.0049049413	((((((Cryptococcus_neoformans_125.91:0.0000010000	Cryptococcus_neoformans_Bt22:0.0000010000)0/14:0.0000010000	Cryptococcus_neoformans_Bt206:0.0000010000)0/4:0.0000010000	Cryptococcus_neoformans_Ftc555-1:0.0000010000)0/9:0.0000010000	Cryptococcus_neoformans_Bt1:0.0000010000)0/17:0.0000010000	Cryptococcus_neoformans_H99:0.0000010000)84.5/91:0.0048873899	(Cryptococcus_neoformans_PMHc1023.ENR:0.0000010000	Cryptococcus_neoformans_T4:0.0000010000)0/64:0.0000010000)89.3/91:0.0099880451)0/54:0.0000010000)84.1/76:0.0265176678	Cryptococcus_sp._CMW60451:0.1394067413)91.5/92:0.0500039584	Kwoniella_shandongensis_CBS12478:0.1738511162)72.6/82:0.0257875989	(((Cryptococcus_sp._DSM108351:0.0000010000	(((Cryptococcus_sp._DSM108352:0.0000010000	Cryptococcus_sp._DSM117830:0.0000010000)0/11:0.0000010000	Cryptococcus_sp._DSM111205:0.0000010000)0/8:0.0000010000	Cryptococcus_sp._DSM111204:0.0000010000)0/10:0.0000010000)0/12:0.0000010000	Cryptococcus_sp._NCYC1536:0.0000010000)96.7/98:0.0409636684	(Cryptococcus_sp._DSM109063:0.0148589840	Cryptococcus_sp._OR918:0.0051989957)0/73:0.0000023127)97.3/98:0.0774493468)14.6/60:0.0130033815	(Cryptococcus_depauperatus_CBS7841:0.0052078186	Cryptococcus_depauperatus_CBS7855:0.0000010000)100/100:0.2454673670)99.8/100:0.1642720031	Cryptococcus_sp._OR849:0.0252303199)90.6/94:0.0367166459	(Cryptococcus_floricola_DSM27421:0.0360954936	Cryptococcus_wingfieldii_CBS7118:0.0186361684)65.4/74:0.0023730041)0/58:0.0000010000);
(Cryptococcus_amylolentus_CBS6039:0.0002703058	Cryptococcus_amylolentus_CBS6273:0.0020399501	((((((((Cryptococcus_bacillisporus_CA1280:0.0014953505	Cryptococcus_bacillisporus_CA1873:0.0140244376)87.9/97:0.0033945017	((Cryptococcus_decagattii_7685027:0.0009748017	Cryptococcus_decagattii_CBS11687:0.0009675419)100/100:0.0178178228	(((Cryptococcus_deuterogattii_CBS10090:0.0000010000	Cryptococcus_deuterogattii_R265:0.0000010000)100/100:0.0166115035	((Cryptococcus_gattii_E566:0.0009635653	Cryptococcus_gattii_WM276:0.0092560388)77/89:0.0009677114	(Cryptococcus_sp._MF13:0.0009629345	Cryptococcus_sp._MF34:0.0009643208)92.6/99:0.0029025153)0/80:0.0000021710)23.8/37:0.0009690636	(Cryptococcus_tetragattii_CBS11718:0.0009635119	Cryptococcus_tetragattii_IND107:0.0048547612)98.8/100:0.0068105665)75.4/52:0.0009342386)85.6/57:0.0029236020)98.5/95:0.0269950786	((Cryptococcus_deneoformans_NIH12:0.0000010000	Cryptococcus_deneoformans_NIH433:0.0019495472)100/100:0.0311172569	((Cryptococcus_neoformans_125.91:0.0019460213	Cryptococcus_neoformans_H99:0.0000010000)75.5/93:0.0011922100	(((Cryptococcus_neoformans_Bt1:0.0000010000	Cryptococcus_neoformans_Bt206:0.0000010000)76/93:0.0009736927	(Cryptococcus_neoformans_Bt22:0.0000010000	Cryptococcus_neoformans_Ftc555-1:0.0000010000)76.5/95:0.0009740146)90.2/94:0.0027086802	(Cryptococcus_neoformans_PMHc1023.ENR:0.0000010000	Cryptococcus_neoformans_T4:0.0000010000)95.5/100:0.0041255818)41.8/68:0.0009768794)99.6/100:0.0173839413)97.2/99:0.0200342370)100/100:0.1498585615	((((Cryptococcus_sp._DSM108351:0.0000010000	Cryptococcus_sp._NCYC1536:0.0000010000)0/74:0.0000010000	((Cryptococcus_sp._DSM108352:0.0000010000	(Cryptococcus_sp._DSM111205:0.0000010000	Cryptococcus_sp._DSM117830:0.0000010000)0/41:0.0000010000)0/25:0.0000010000	Cryptococcus_sp._DSM111204:0.0000010000)0/81:0.0000010000)100/100:0.0580913896	(Cryptococcus_sp._DSM109063:0.0152394112	Cryptococcus_sp._OR918:0.0133632809)97.6/99:0.0279736401)100/100:0.1769683588	Kwoniella_shandongensis_CBS12478:0.4711152465)98.8/99:0.0961135316)18.7/62:0.0338435134	((Cryptococcus_depauperatus_CBS7841:0.0120048767	Cryptococcus_depauperatus_CBS7855:0.0008420434)100/100:0.4606713488	Cryptococcus_sp._CMW60451:0.3319435687)90.7/95:0.0609044906)100/100:0.4598709489	Cryptococcus_sp._OR849:0.0467196074)98.8/100:0.0413789741	Cryptococcus_wingfieldii_CBS7118:0.0172024669)86.6/97:0.0038581758	Cryptococcus_floricola_DSM27421:0.0093590062)98.4/100:0.0080563331);
(Cryptococcus_amylolentus_CBS6039:0.0000010000	Cryptococcus_amylolentus_CBS6273:0.0000010000	((((((((((Cryptococcus_bacillisporus_CA1280:0.0000010000	Cryptococcus_bacillisporus_CA1873:0.0039969064)86.5/98:0.0080330729	(Cryptococcus_decagattii_7685027:0.0000010000	Cryptococcus_decagattii_CBS11687:0.0000010000)97.3/100:0.0201051176)76.4/84:0.0039942605	(Cryptococcus_deuterogattii_CBS10090:0.0000010000	Cryptococcus_deuterogattii_R265:0.0000010000)96.2/98:0.0161556693)89.1/51:0.0080289390	((Cryptococcus_sp._MF13:0.0326015291	Cryptococcus_sp._MF34:0.0000010000)98.6/100:0.0204444515	(Cryptococcus_tetragattii_CBS11718:0.0000010000	Cryptococcus_tetragattii_IND107:0.0000010000)97/100:0.0160618558)0/44:0.0000010000)49.8/46:0.0078721835	(Cryptococcus_gattii_E566:0.0040116918	Cryptococcus_gattii_WM276:0.0039972045)85.8/96:0.0082309512)92.4/97:0.0540203007	((Cryptococcus_deneoformans_NIH12:0.0103341737	Cryptococcus_deneoformans_NIH433:0.0021014007)99.4/99:0.0601283346	(((Cryptococcus_neoformans_125.91:0.0000010000	Cryptococcus_neoformans_H99:0.0000010000)96.2/99:0.0160562480	((Cryptococcus_neoformans_Bt1:0.0000010000	Cryptococcus_neoformans_Bt206:0.0000010000)0/47:0.0000010000	(Cryptococcus_neoformans_Bt22:0.0000010000	Cryptococcus_neoformans_Ftc555-1:0.0000010000)84.4/96:0.0039863498)78.5/83:0.0040352606)73.1/75:0.0040537022	(Cryptococcus_neoformans_PMHc1023.ENR:0.0000010000	Cryptococcus_neoformans_T4:0.0000010000)88.4/96:0.0080989472)98.8/97:0.0536522420)54.5/69:0.0371509210)100/100:0.3739034846	((Cryptococcus_depauperatus_CBS7841:0.0127826065	Cryptococcus_depauperatus_CBS7855:0.0000020172)100/100:0.4890010807	Cryptococcus_sp._CMW60451:0.3692220678)99/99:0.2204373182)88.4/90:0.1378801815	((((Cryptococcus_sp._DSM108351:0.0000010000	Cryptococcus_sp._NCYC1536:0.0040344529)77.9/93:0.0035252472	(((Cryptococcus_sp._DSM108352:0.0000010000	Cryptococcus_sp._DSM111204:0.0000010000)99.8/100:0.0615116303	Cryptococcus_sp._DSM117830:0.0074994153)79.8/95:0.0145470852	Cryptococcus_sp._DSM111205:0.0000010000)77.4/95:0.0045483314)89.8/97:0.0562143274	(Cryptococcus_sp._DSM109063:0.0773490775	Cryptococcus_sp._OR918:0.0539510821)98.7/100:0.1025901940)99.8/100:0.4080032886	Kwoniella_shandongensis_CBS12478:0.6691604343)88.5/96:0.1372333906)100/100:0.4862175471	Cryptococcus_sp._OR849:0.0444049317)90.6/90:0.0688607886	(Cryptococcus_floricola_DSM27421:0.0405098259	Cryptococcus_wingfieldii_CBS7118:0.0288606378)73.2/86:0.0043256814)94.3/99:0.0168918138);
(Cryptococcus_amylolentus_CBS6039:0.0000010000	Cryptococcus_amylolentus_CBS6273:0.0000010000	((((((((((Cryptococcus_bacillisporus_CA1280:0.0042855353	Cryptococcus_bacillisporus_CA1873:0.0087775661)89.6/97:0.0086068619	(Cryptococcus_sp._MF13:0.0000010000	Cryptococcus_sp._MF34:0.0043098721)95.9/99:0.0173844874)0/57:0.0000010000	((Cryptococcus_decagattii_7685027:0.0086663200	Cryptococcus_decagattii_CBS11687:0.0000010000)97.8/100:0.0258672106	(Cryptococcus_tetragattii_CBS11718:0.0000010000	Cryptococcus_tetragattii_IND107:0.0000010000)97/99:0.0230751635)71.1/74:0.0034062766)0/39:0.0000010000	(Cryptococcus_gattii_E566:0.0042505020	Cryptococcus_gattii_WM276:0.0000010000)97.9/100:0.0172281933)89/90:0.0131720815	(Cryptococcus_deuterogattii_CBS10090:0.0000010000	Cryptococcus_deuterogattii_R265:0.0000010000)95.5/98:0.0261787357)92.9/82:0.0224536309	((Cryptococcus_deneoformans_NIH12:0.0042962645	Cryptococcus_deneoformans_NIH433:0.0000010000)97.5/95:0.0266426494	((Cryptococcus_neoformans_125.91:0.0085383140	((Cryptococcus_neoformans_Bt22:0.0000010000	Cryptococcus_neoformans_Ftc555-1:0.0042649452)0/33:0.0000010000	Cryptococcus_neoformans_H99:0.0042477340)0/37:0.0000010000)88.9/91:0.0042436789	((Cryptococcus_neoformans_Bt1:0.0000010000	Cryptococcus_neoformans_Bt206:0.0000010000)0/53:0.0000010000	(Cryptococcus_neoformans_PMHc1023.ENR:0.0042780101	Cryptococcus_neoformans_T4:0.0000010000)91.5/94:0.0042594074)0/46:0.0000010000)98.6/99:0.0354409828)22/54:0.0051383877)93.5/86:0.1413035354	(((Cryptococcus_depauperatus_CBS7841:0.0082633009	Cryptococcus_depauperatus_CBS7855:0.0169657510)99.9/100:0.2891232415	Cryptococcus_sp._CMW60451:0.3348035841)93.8/97:0.1340827388	((((Cryptococcus_sp._DSM108351:0.0043371755	Cryptococcus_sp._NCYC1536:0.0000010000)78.8/91:0.0043775478	((Cryptococcus_sp._DSM108352:0.0000010000	(Cryptococcus_sp._DSM111205:0.0000010000	Cryptococcus_sp._DSM117830:0.0000010000)0/16:0.0000010000)0/21:0.0000010000	Cryptococcus_sp._DSM111204:0.0000010000)76.4/91:0.0043230681)93.4/98:0.0500917850	(Cryptococcus_sp._DSM109063:0.0282404752	Cryptococcus_sp._OR918:0.0331242061)83.7/90:0.0256222404)99.6/99:0.2014905383	Kwoniella_shandongensis_CBS12478:0.3790031767)98.7/99:0.1863507574)72.5/79:0.0567064665)100/100:0.6185752166	Cryptococcus_sp._OR849:0.0239454877)95.3/99:0.0553061389	Cryptococcus_wingfieldii_CBS7118:0.0119780218)74.5/88:0.0060709051	Cryptococcus_floricola_DSM27421:0.0136784344)0/58:0.0000010000);
(Cryptococcus_amylolentus_CBS6039:0.0030856382	Cryptococcus_amylolentus_CBS6273:0.0000010000	(((((((((((Cryptococcus_bacillisporus_CA1280:0.0000010000	Cryptococcus_bacillisporus_CA1873:0.0029501277)93.7/99:0.0118449456	(Cryptococcus_decagattii_7685027:0.0000010000	Cryptococcus_decagattii_CBS11687:0.0000010000)92.1/99:0.0115206768)91.6/98:0.0094944625	((Cryptococcus_deuterogattii_CBS10090:0.0000010000	Cryptococcus_deuterogattii_R265:0.0000010000)95.6/99:0.0119822620	(Cryptococcus_tetragattii_CBS11718:0.0000010000	Cryptococcus_tetragattii_IND107:0.0000010000)84.3/96:0.0059816897)77.3/80:0.0029653151)0/41:0.0000010000	(Cryptococcus_gattii_E566:0.0000010000	Cryptococcus_gattii_WM276:0.0000010000)98.1/99:0.0150580125)73.1/69:0.0027358460	(Cryptococcus_sp._MF13:0.0000010000	Cryptococcus_sp._MF34:0.0029818452)87.4/95:0.0062493137)100/99:0.0536074885	(((Cryptococcus_neoformans_125.91:0.0030458652	Cryptococcus_neoformans_H99:0.0000010000)85.9/97:0.0030537822	((Cryptococcus_neoformans_Bt22:0.0030535222	Cryptococcus_neoformans_Ftc555-1:0.0000010000)87.9/96:0.0030554101	(Cryptococcus_neoformans_PMHc1023.ENR:0.0000010000	Cryptococcus_neoformans_T4:0.0000010000)92.7/95:0.0061219988)0/22:0.0000010000)0/38:0.0000010000	(Cryptococcus_neoformans_Bt1:0.0000010000	Cryptococcus_neoformans_Bt206:0.0000010000)88.4/98:0.0092267192)99/100:0.0390427972)72.4/80:0.0088987426	(Cryptococcus_deneoformans_NIH12:0.0045706067	Cryptococcus_deneoformans_NIH433:0.0000025338)89.9/96:0.0216056832)98.5/96:0.1055451520	((Cryptococcus_depauperatus_CBS7841:0.0073956635	Cryptococcus_depauperatus_CBS7855:0.0022090028)100/100:0.2879735481	((((Cryptococcus_sp._DSM108351:0.0060110197	Cryptococcus_sp._NCYC1536:0.0030145020)0/72:0.0000010000	((Cryptococcus_sp._DSM108352:0.0000010000	Cryptococcus_sp._DSM111204:0.0000010000)72.1/96:0.0029746353	(Cryptococcus_sp._DSM111205:0.0000010000	Cryptococcus_sp._DSM117830:0.0000010000)0/81:0.0000010000)92.6/99:0.0089713026)98.2/100:0.0734726378	(Cryptococcus_sp._DSM109063:0.0500534684	Cryptococcus_sp._OR918:0.0411935690)96.5/98:0.0646736746)100/100:0.3240364312	Kwoniella_shandongensis_CBS12478:0.2951419952)92.2/54:0.0750763910)76.4/26:0.0140271552)82.2/35:0.0539168578	Cryptococcus_sp._CMW60451:0.5836464475)100/100:0.4227907635	Cryptococcus_sp._OR849:0.0560524581)88.9/78:0.0589601077	(Cryptococcus_floricola_DSM27421:0.0128937788	Cryptococcus_wingfieldii_CBS7118:0.0251686613)50.2/55:0.0063108394)88.9/98:0.0096327569);
(Cryptococcus_amylolentus_CBS6039:0.0035224519	Cryptococcus_amylolentus_CBS6273:0.0000009986	(((((((((((Cryptococcus_bacillisporus_CA1280:0.0102869510	Cryptococcus_bacillisporus_CA1873:0.0000009986)93.7/98:0.0097714029	(Cryptococcus_decagattii_7685027:0.0000009986	Cryptococcus_decagattii_CBS11687:0.0049006931)99.6/100:0.0199039448)84.3/89:0.0048144110	((Cryptococcus_deuterogattii_CBS10090:0.0000009986	Cryptococcus_deuterogattii_R265:0.0000009986)99.8/100:0.0266701159	((Cryptococcus_sp._MF13:0.0000009986	Cryptococcus_sp._MF34:0.0028013033)87.8/98:0.0058966699	(Cryptococcus_tetragattii_CBS11718:0.0053318034	Cryptococcus_tetragattii_IND107:0.0026239987)97.9/99:0.0157799880)32.8/72:0.0027539009)86.6/85:0.0059246058)77.4/81:0.0095481561	(Cryptococcus_gattii_E566:0.0000009986	Cryptococcus_gattii_WM276:0.0048141666)75.9/92:0.0027306564)99.2/100:0.0869298409	((Cryptococcus_deneoformans_NIH12:0.0055166871	Cryptococcus_deneoformans_NIH433:0.0027243943)100/100:0.0623107509	(((Cryptococcus_neoformans_125.91:0.0024098161	Cryptococcus_neoformans_H99:0.0000009986)95.4/99:0.0097270965	(Cryptococcus_neoformans_PMHc1023.ENR:0.0000009986	Cryptococcus_neoformans_T4:0.0000009986)97.3/100:0.0146790553)84.8/93:0.0046577477	(Cryptococcus_neoformans_Bt1:0.0048290138	(Cryptococcus_neoformans_Bt206:0.0000009986	(Cryptococcus_neoformans_Bt22:0.0000009986	Cryptococcus_neoformans_Ftc555-1:0.0000009986)95/98:0.0048282555)0/50:0.0000009986)90.1/95:0.0074321959)93.5/98:0.0237009714)88.8/91:0.0463642797)100/100:0.3573511395	((((Cryptococcus_sp._DSM108351:0.0000009986	Cryptococcus_sp._NCYC1536:0.0000009986)0/57:0.0000009986	(((Cryptococcus_sp._DSM108352:0.0000009986	Cryptococcus_sp._DSM111204:0.0000009986)0/39:0.0000009986	Cryptococcus_sp._DSM111205:0.0000009986)0/67:0.0000009986	Cryptococcus_sp._DSM117830:0.0000009986)79.3/96:0.0035227536)100/100:0.3818117586	(Cryptococcus_sp._DSM109063:0.0000020482	Cryptococcus_sp._OR918:0.0577691520)95.7/97:0.0723171860)98.4/100:0.1338873671	Kwoniella_shandongensis_CBS12478:0.3624442172)95.3/95:0.0883574707)72.3/71:0.0687298525	Cryptococcus_sp._CMW60451:0.2620534813)48.4/56:0.0443695570	(Cryptococcus_depauperatus_CBS7841:0.0224617351	Cryptococcus_depauperatus_CBS7855:0.0156423454)100/100:0.6150148389)100/100:0.2748361791	Cryptococcus_sp._OR849:0.0445303108)87.4/90:0.0262713194	Cryptococcus_wingfieldii_CBS7118:0.0035479272)51.1/75:0.0033354559	Cryptococcus_floricola_DSM27421:0.0068700741)99.5/100:0.0286978010);
(Cryptococcus_amylolentus_CBS6039:0.0013184455	Cryptococcus_amylolentus_CBS6273:0.0052862318	(((((((((((Cryptococcus_bacillisporus_CA1280:0.0037161235	Cryptococcus_bacillisporus_CA1873:0.0012337941)98.4/100:0.0099375005	(Cryptococcus_decagattii_7685027:0.0012403933	Cryptococcus_decagattii_CBS11687:0.0012308475)99.8/100:0.0176060048)100/100:0.0189556399	(((Cryptococcus_gattii_E566:0.0000009999	Cryptococcus_gattii_WM276:0.0000009999)100/100:0.0264552773	(Cryptococcus_sp._MF13:0.0000009999	Cryptococcus_sp._MF34:0.0012368431)95.6/100:0.0082774401)84.5/90:0.0031783473	(Cryptococcus_tetragattii_CBS11718:0.0011644022	Cryptococcus_tetragattii_IND107:0.0075695254)100/100:0.0252895557)91.7/86:0.0039760747)0/32:0.0000022612	(Cryptococcus_deuterogattii_CBS10090:0.0000009999	Cryptococcus_deuterogattii_R265:0.0037252700)100/100:0.0371712858)97.4/96:0.0510840377	((Cryptococcus_deneoformans_NIH12:0.0000009999	Cryptococcus_deneoformans_NIH433:0.0000009999)100/100:0.0640701614	(((((Cryptococcus_neoformans_125.91:0.0000009999	Cryptococcus_neoformans_H99:0.0012319792)100/100:0.0150655190	(Cryptococcus_neoformans_PMHc1023.ENR:0.0000009999	Cryptococcus_neoformans_T4:0.0000009999)99.7/100:0.0137573664)85.2/50:0.0023318462	(Cryptococcus_neoformans_Bt22:0.0000009999	Cryptococcus_neoformans_Ftc555-1:0.0000009999)97.7/100:0.0061712719)0/31:0.0000009999	Cryptococcus_neoformans_Bt1:0.0000009999)86.5/54:0.0024605258	Cryptococcus_neoformans_Bt206:0.0000009999)100/100:0.0673383049)98.6/100:0.0645997952)100/100:0.4009624522	(Cryptococcus_depauperatus_CBS7841:0.0193412100	Cryptococcus_depauperatus_CBS7855:0.0039537175)100/100:0.9605023054)99.6/92:0.2330010351	(((((((Cryptococcus_sp._DSM108351:0.0000009999	Cryptococcus_sp._NCYC1536:0.0000009999)84.3/96:0.0013363581	Cryptococcus_sp._DSM117830:0.0000009999)85.4/96:0.0013402711	Cryptococcus_sp._DSM108352:0.0013386991)0/59:0.0000009999	Cryptococcus_sp._DSM111204:0.0000009999)0/65:0.0000009999	Cryptococcus_sp._DSM111205:0.0026801126)100/100:0.1552730460	(Cryptococcus_sp._DSM109063:0.0585488121	Cryptococcus_sp._OR918:0.0440263133)79.2/82:0.0475405447)100/100:0.3215484399	Kwoniella_shandongensis_CBS12478:0.5784835099)95/93:0.1174682998)55.5/64:0.0483808623	Cryptococcus_sp._CMW60451:1.1832372695)100/100:0.3506386246	Cryptococcus_sp._OR849:0.1159919976)97/100:0.0588098576	Cryptococcus_wingfieldii_CBS7118:0.0233614891)4/49:0.0016784880	Cryptococcus_floricola_DSM27421:0.0223372570)100/100:0.0204249554);
(Cryptococcus_amylolentus_CBS6039:0.0000010000	Cryptococcus_amylolentus_CBS6273:0.0000010000	(((((((Cryptococcus_bacillisporus_CA1280:0.0000010000	Cryptococcus_bacillisporus_CA1873:0.0020811340)74.5/94:0.0020900013	(Cryptococcus_decagattii_7685027:0.0000010000	Cryptococcus_decagattii_CBS11687:0.0000010000)98.4/100:0.0125703762)75.4/90:0.0041238399	((Cryptococcus_gattii_E566:0.0000010000	Cryptococcus_gattii_WM276:0.0000010000)96.8/99:0.0083540447	((Cryptococcus_sp._MF13:0.0041650404	Cryptococcus_sp._MF34:0.0000010000)92.2/98:0.0063776609	(Cryptococcus_tetragattii_CBS11718:0.0000010000	Cryptococcus_tetragattii_IND107:0.0000010000)93.5/99:0.0083885640)95.3/84:0.0083989409)0/53:0.0000010000)94.4/91:0.0103350163	(Cryptococcus_deuterogattii_CBS10090:0.0000010000	Cryptococcus_deuterogattii_R265:0.0020630121)93.4/99:0.0108015323)99.8/100:0.0475329175	((Cryptococcus_deneoformans_NIH12:0.0000010000	Cryptococcus_deneoformans_NIH433:0.0000010000)92.8/98:0.0144585895	((((Cryptococcus_neoformans_125.91:0.0000010000	Cryptococcus_neoformans_H99:0.0000010000)0/43:0.0000010000	Cryptococcus_neoformans_Bt1:0.0000010000)85.6/89:0.0020814799	((Cryptococcus_neoformans_Bt206:0.0000010000	Cryptococcus_neoformans_Ftc555-1:0.0000010000)0/58:0.0000010000	Cryptococcus_neoformans_Bt22:0.0020854891)0/54:0.0000010000)66.8/75:0.0020813189	(Cryptococcus_neoformans_PMHc1023.ENR:0.0000010000	Cryptococcus_neoformans_T4:0.0000010000)0/68:0.0000010000)98.7/99:0.0269894439)18.2/58:0.0097413034)99.9/100:0.0758521448	((Cryptococcus_depauperatus_CBS7841:0.0016083083	Cryptococcus_depauperatus_CBS7855:0.0087295135)100/100:0.1396455794	((Cryptococcus_sp._CMW60451:0.1052042409	Kwoniella_shandongensis_CBS12478:0.1012739876)17.8/47:0.0268910954	((((((Cryptococcus_sp._DSM108351:0.0000010000	Cryptococcus_sp._DSM108352:0.0000010000)0/34:0.0000010000	Cryptococcus_sp._DSM117830:0.0000010000)0/9:0.0000010000	Cryptococcus_sp._DSM111204:0.0000010000)75.2/93:0.0020839206	Cryptococcus_sp._NCYC1536:0.0000010000)92.4/98:0.0062894978	Cryptococcus_sp._DSM111205:0.0000020064)100/100:0.0628976901	(Cryptococcus_sp._DSM109063:0.0196261162	Cryptococcus_sp._OR918:0.0120789602)97.3/100:0.0366961242)99.8/100:0.0739708670)82.9/51:0.0211211825)84.4/78:0.0285542166)100/100:0.1105720186	((Cryptococcus_floricola_DSM27421:0.0104724458	Cryptococcus_wingfieldii_CBS7118:0.0041862367)86.2/96:0.0041616406	Cryptococcus_sp._OR849:0.0105399459)67.5/91:0.0024857663)77.7/93:0.0037753520);
(Cryptococcus_amylolentus_CBS6039:0.0023966191	Cryptococcus_amylolentus_CBS6273:0.0000010000	((((((((((Cryptococcus_bacillisporus_CA1280:0.0000010000	(Cryptococcus_decagattii_7685027:0.0068339841	Cryptococcus_decagattii_CBS11687:0.0091413349)89.5/93:0.0092210883)71.1/92:0.0022775535	Cryptococcus_bacillisporus_CA1873:0.0045827313)93/98:0.0069870047	((Cryptococcus_deuterogattii_CBS10090:0.0045731471	Cryptococcus_deuterogattii_R265:0.0022737494)87.9/72:0.0065990804	((Cryptococcus_sp._MF13:0.0022684101	Cryptococcus_sp._MF34:0.0045223240)92.3/97:0.0072216575	(Cryptococcus_tetragattii_CBS11718:0.0068596252	Cryptococcus_tetragattii_IND107:0.0000010000)93.4/99:0.0088357442)42.2/66:0.0044859425)80.4/51:0.0026447197)0/29:0.0007309311	(Cryptococcus_gattii_E566:0.0000010000	Cryptococcus_gattii_WM276:0.0000010000)93.7/98:0.0129366495)97.5/99:0.0380539069	((Cryptococcus_deneoformans_NIH12:0.0023057010	Cryptococcus_deneoformans_NIH433:0.0000010000)98.6/100:0.0288612141	(((Cryptococcus_neoformans_125.91:0.0000010000	Cryptococcus_neoformans_H99:0.0000010000)72.7/95:0.0022799039	((Cryptococcus_neoformans_Bt1:0.0000010000	(Cryptococcus_neoformans_Bt22:0.0022782958	Cryptococcus_neoformans_Ftc555-1:0.0000010000)94.6/97:0.0045650417)0/12:0.0000010000	Cryptococcus_neoformans_Bt206:0.0000010000)0/33:0.0000010000)94.5/99:0.0091122059	(Cryptococcus_neoformans_PMHc1023.ENR:0.0000010000	Cryptococcus_neoformans_T4:0.0000010000)75/88:0.0023791548)98/100:0.0231589496)91.7/96:0.0224260491)99.9/100:0.2015180427	((((Cryptococcus_sp._DSM108351:0.0000010000	(Cryptococcus_sp._DSM111205:0.0000010000	Cryptococcus_sp._DSM117830:0.0000010000)0/33:0.0000010000)0/67:0.0000010000	((Cryptococcus_sp._DSM108352:0.0000010000	Cryptococcus_sp._DSM111204:0.0000010000)0/43:0.0000010000	Cryptococcus_sp._NCYC1536:0.0000010000)88.6/95:0.0046402490)100/100:0.1039153656	(Cryptococcus_sp._DSM109063:0.0460478614	Cryptococcus_sp._OR918:0.0330963482)95.6/97:0.0469148185)100/100:0.1942170450	Kwoniella_shandongensis_CBS12478:0.3111766875)100/100:0.2654935520)91.2/90:0.1270988624	((Cryptococcus_depauperatus_CBS7841:0.0065387018	Cryptococcus_depauperatus_CBS7855:0.0285226141)100/100:0.4095336927	Cryptococcus_sp._CMW60451:0.6101951577)99.1/99:0.2565989560)100/100:0.4983321424	Cryptococcus_sp._OR849:0.1068217933)92/98:0.0562756761	Cryptococcus_wingfieldii_CBS7118:0.0171997617)0/89:0.0000021658	Cryptococcus_floricola_DSM27421:0.0069534746)97.1/100:0.0120307204);
(Cryptococcus_amylolentus_CBS6039:0.0000010000	Cryptococcus_amylolentus_CBS6273:0.0000010000	((((((((((Cryptococcus_bacillisporus_CA1280:0.0054450988	Cryptococcus_bacillisporus_CA1873:0.0018161262)85.7/97:0.0036448880	(Cryptococcus_decagattii_7685027:0.0035927394	Cryptococcus_decagattii_CBS11687:0.0054304667)98.2/100:0.0091783113)75.6/61:0.0017918601	(Cryptococcus_gattii_E566:0.0000010000	Cryptococcus_gattii_WM276:0.0000010000)98.3/100:0.0091070159)76.2/61:0.0018126590	(Cryptococcus_tetragattii_CBS11718:0.0091385806	Cryptococcus_tetragattii_IND107:0.0018222598)79.5/68:0.0018007468)0/48:0.0000010000	(Cryptococcus_sp._MF13:0.0000010000	Cryptococcus_sp._MF34:0.0000010000)99.2/100:0.0109325915)74.2/82:0.0016059541	(Cryptococcus_deuterogattii_CBS10090:0.0000010000	Cryptococcus_deuterogattii_R265:0.0017949756)98.5/100:0.0111480724)96.4/99:0.0183380237	((Cryptococcus_deneoformans_NIH12:0.0000010000	Cryptococcus_deneoformans_NIH433:0.0000010000)95.6/98:0.0117305531	((Cryptococcus_neoformans_125.91:0.0000010000	Cryptococcus_neoformans_H99:0.0054608078)75.1/93:0.0018148593	((((Cryptococcus_neoformans_Bt1:0.0000010000	Cryptococcus_neoformans_Bt206:0.0000010000)0/38:0.0000010000	Cryptococcus_neoformans_Bt22:0.0000010000)0/15:0.0000010000	Cryptococcus_neoformans_Ftc555-1:0.0000010000)0/33:0.0000010000	(Cryptococcus_neoformans_PMHc1023.ENR:0.0156096456	Cryptococcus_neoformans_T4:0.0000010000)92.4/96:0.0054458756)0/37:0.0000010000)100/100:0.0235752409)41.4/66:0.0076728779)99.7/100:0.0552403331	(((Cryptococcus_depauperatus_CBS7841:0.0269925691	Cryptococcus_depauperatus_CBS7855:0.0038553711)100/100:0.2240841830	Cryptococcus_sp._CMW60451:0.1060439946)98.8/99:0.0573789123	((((Cryptococcus_sp._DSM108351:0.0640151056	(Cryptococcus_sp._DSM111204:0.0000010000	(Cryptococcus_sp._DSM111205:0.0018237467	Cryptococcus_sp._DSM117830:0.0019731173)0/13:0.0000010000)75.1/87:0.0067763140)84.9/68:0.0118159354	(Cryptococcus_sp._DSM108352:0.0019691171	Cryptococcus_sp._NCYC1536:0.0018207124)0/41:0.0000010000)98.7/100:0.0296101210	(Cryptococcus_sp._DSM109063:0.0129047170	Cryptococcus_sp._OR918:0.0018416285)90.1/95:0.0097361946)99.8/100:0.0593646004	Kwoniella_shandongensis_CBS12478:0.1524367089)97.6/99:0.0410824156)56.3/73:0.0206682774)100/100:0.1640370869	Cryptococcus_sp._OR849:0.0046263132)98.2/100:0.0212292336	(Cryptococcus_floricola_DSM27421:0.0035983673	Cryptococcus_wingfieldii_CBS7118:0.0072909253)60.8/87:0.0008502493)96/99:0.0082838508);
(Cryptococcus_amylolentus_CBS6039:0.0000010000	Cryptococcus_amylolentus_CBS6273:0.0000010000	((((((((Cryptococcus_bacillisporus_CA1280:0.0000010000	Cryptococcus_bacillisporus_CA1873:0.0000010000)95.6/98:0.0093086478	(Cryptococcus_decagattii_7685027:0.0000010000	Cryptococcus_decagattii_CBS11687:0.0000010000)84.8/95:0.0030736062)0/44:0.0000010000	(Cryptococcus_gattii_E566:0.0000010000	Cryptococcus_gattii_WM276:0.0000010000)91.4/96:0.0061926013)0/40:0.0000010000	(((Cryptococcus_deuterogattii_CBS10090:0.0000010000	Cryptococcus_deuterogattii_R265:0.0030853487)82.9/94:0.0030827903	(Cryptococcus_sp._MF13:0.0000010000	Cryptococcus_sp._MF34:0.0000010000)0/38:0.0000010000)0/39:0.0000010000	(Cryptococcus_tetragattii_CBS11718:0.0030746621	Cryptococcus_tetragattii_IND107:0.0000010000)91/96:0.0061680780)78.7/83:0.0030772190)87.5/86:0.0176058575	((Cryptococcus_deneoformans_NIH12:0.0000010000	Cryptococcus_deneoformans_NIH433:0.0000010000)98.2/100:0.0222614707	(((Cryptococcus_neoformans_125.91:0.0000010000	(Cryptococcus_neoformans_Bt1:0.0000010000	(Cryptococcus_neoformans_Bt22:0.0030463426	(Cryptococcus_neoformans_PMHc1023.ENR:0.0000010000	Cryptococcus_neoformans_T4:0.0000010000)92.9/97:0.0091992176)0/14:0.0000010000)0/5:0.0000010000)0/3:0.0000010000	Cryptococcus_neoformans_H99:0.0000010000)0/1:0.0000010000	(Cryptococcus_neoformans_Bt206:0.0000010000	Cryptococcus_neoformans_Ftc555-1:0.0000010000)0/20:0.0000010000)97.5/91:0.0185064765)86.6/82:0.0076112752)94.6/88:0.0328755321	((Cryptococcus_depauperatus_CBS7841:0.0028251014	Cryptococcus_depauperatus_CBS7855:0.0035526037)100/100:0.1653208883	(Cryptococcus_sp._CMW60451:0.1339852293	((((((Cryptococcus_sp._DSM108351:0.0000010000	Cryptococcus_sp._NCYC1536:0.0000010000)0/46:0.0000010000	Cryptococcus_sp._DSM108352:0.0000010000)0/14:0.0000010000	Cryptococcus_sp._DSM111204:0.0000010000)35.7/90:0.0031683535	(Cryptococcus_sp._DSM111205:0.0000010000	Cryptococcus_sp._DSM117830:0.0000010000)0/68:0.0000010000)92.2/98:0.0239661400	(Cryptococcus_sp._DSM109063:0.0144190248	Cryptococcus_sp._OR918:0.0083938002)83.5/89:0.0162275576)99.1/99:0.0677156278	Kwoniella_shandongensis_CBS12478:0.1481254577)99.3/100:0.0898305355)47.3/37:0.0221597303)40.3/42:0.0120434864)99.4/99:0.0785097976	Cryptococcus_sp._OR849:0.2050911943)87.7/94:0.0244563978	(Cryptococcus_floricola_DSM27421:0.0063731231	Cryptococcus_wingfieldii_CBS7118:0.0127812631)86.6/96:0.0089738132)89/98:0.0103693739);
(Cryptococcus_amylolentus_CBS6039:0.0000010000	Cryptococcus_amylolentus_CBS6273:0.0000010000	(((((((((Cryptococcus_bacillisporus_CA1280:0.0000010000	((Cryptococcus_bacillisporus_CA1873:0.0031113449	(Cryptococcus_tetragattii_CBS11718:0.0000010000	Cryptococcus_tetragattii_IND107:0.0000010000)34.5/89:0.0031177508)0/54:0.0000010000	(Cryptococcus_deuterogattii_CBS10090:0.0000010000	Cryptococcus_deuterogattii_R265:0.0000010000)98.6/100:0.0157627736)0/9:0.0000010000)0/8:0.0000010000	((Cryptococcus_decagattii_7685027:0.0000010000	Cryptococcus_decagattii_CBS11687:0.0000010000)77.9/92:0.0031173513	(Cryptococcus_sp._MF13:0.0000010000	Cryptococcus_sp._MF34:0.0000010000)87.9/92:0.0062667696)0/16:0.0000010000)0/16:0.0000010000	(Cryptococcus_gattii_E566:0.0000010000	Cryptococcus_gattii_WM276:0.0000010000)93/94:0.0062571326)61.1/68:0.0020733044	((Cryptococcus_deneoformans_NIH12:0.0000010000	Cryptococcus_deneoformans_NIH433:0.0000010000)86.5/94:0.0062763368	((((((Cryptococcus_neoformans_125.91:0.0031273502	(Cryptococcus_neoformans_PMHc1023.ENR:0.0000010000	Cryptococcus_neoformans_T4:0.0000010000)77.3/94:0.0031245689)0/30:0.0000010000	Cryptococcus_neoformans_Bt22:0.0000010000)0/20:0.0000010000	Cryptococcus_neoformans_H99:0.0000010000)0/14:0.0000010000	Cryptococcus_neoformans_Bt206:0.0000010000)0/13:0.0000010000	Cryptococcus_neoformans_Ftc555-1:0.0000010000)0/18:0.0000010000	Cryptococcus_neoformans_Bt1:0.0000010000)88.1/92:0.0062870918)73.7/79:0.0042031995)97.8/97:0.0473175807	((Cryptococcus_depauperatus_CBS7841:0.0000010000	Cryptococcus_depauperatus_CBS7855:0.0031314916)100/100:0.1627223669	Cryptococcus_sp._CMW60451:0.0882895939)97.9/98:0.0601319692)76.1/79:0.0358046059	((((((((Cryptococcus_sp._DSM108351:0.0000010000	Cryptococcus_sp._DSM111204:0.0000010000)0/23:0.0000010000	Cryptococcus_sp._NCYC1536:0.0000010000)0/10:0.0000010000	Cryptococcus_sp._DSM108352:0.0000010000)0/20:0.0000010000	Cryptococcus_sp._DSM111205:0.0000010000)0/47:0.0000010000	Cryptococcus_sp._DSM117830:0.0032515514)97.3/99:0.0165163327	Cryptococcus_sp._OR918:0.0065722781)25.5/63:0.0032734489	Cryptococcus_sp._DSM109063:0.0000010000)100/100:0.1489099692	Kwoniella_shandongensis_CBS12478:0.1457877522)98.9/99:0.0923900444)100/100:0.1223287648	Cryptococcus_sp._OR849:0.0072926767)96.8/99:0.0246847212	Cryptococcus_wingfieldii_CBS7118:0.0032834151)72.7/91:0.0030730089	Cryptococcus_floricola_DSM27421:0.0031436426)0/77:0.0000010000);
(Cryptococcus_amylolentus_CBS6039:0.0045173706	Cryptococcus_amylolentus_CBS6273:0.0019487135	(((((((((((Cryptococcus_bacillisporus_CA1280:0.0019794087	Cryptococcus_bacillisporus_CA1873:0.0019838378)97.5/100:0.0037493130	(Cryptococcus_decagattii_7685027:0.0007564201	Cryptococcus_decagattii_CBS11687:0.0007295777)99.8/100:0.0084893482)96.8/99:0.0032262337	(Cryptococcus_gattii_E566:0.0000010000	Cryptococcus_gattii_WM276:0.0004962377)100/100:0.0059704759)0/22:0.0000010000	(Cryptococcus_tetragattii_CBS11718:0.0024816235	Cryptococcus_tetragattii_IND107:0.0044995456)100/100:0.0089985448)72.8/69:0.0004853919	(Cryptococcus_sp._MF13:0.0014967463	Cryptococcus_sp._MF34:0.0009836936)100/100:0.0074837276)81.6/82:0.0009978754	(Cryptococcus_deuterogattii_CBS10090:0.0004959938	Cryptococcus_deuterogattii_R265:0.0000010000)100/100:0.0100570944)100/100:0.0209192279	((Cryptococcus_deneoformans_NIH12:0.0009971150	Cryptococcus_deneoformans_NIH433:0.0014854173)100/100:0.0225710413	(((Cryptococcus_neoformans_125.91:0.0000010000	Cryptococcus_neoformans_H99:0.0004961831)98.4/100:0.0033583059	(((Cryptococcus_neoformans_Bt1:0.0000010000	Cryptococcus_neoformans_Bt206:0.0004954053)98.6/100:0.0030712339	Cryptococcus_neoformans_Bt22:0.0019064281)29.8/67:0.0006248447	Cryptococcus_neoformans_Ftc555-1:0.0037721726)43.2/69:0.0005808695)75.2/84:0.0004603891	(Cryptococcus_neoformans_PMHc1023.ENR:0.0121977683	Cryptococcus_neoformans_T4:0.0000010000)99.3/100:0.0051495739)100/100:0.0218334677)95.5/97:0.0080024075)100/100:0.0866733847	((Cryptococcus_depauperatus_CBS7841:0.0060869578	Cryptococcus_depauperatus_CBS7855:0.0015131960)100/100:0.2174187748	Cryptococcus_sp._CMW60451:0.1083228502)100/100:0.0460179222)20/59:0.0193598133	(((((Cryptococcus_sp._DSM108351:0.0000010000	Cryptococcus_sp._NCYC1536:0.0004927494)80.5/81:0.0004927417	Cryptococcus_sp._DSM117830:0.0004927299)76.4/56:0.0004921476	((Cryptococcus_sp._DSM108352:0.0000010000	Cryptococcus_sp._DSM111204:0.0095169118)97.7/99:0.0019706797	Cryptococcus_sp._DSM111205:0.0000010000)0/43:0.0000010000)100/100:0.0436512071	(Cryptococcus_sp._DSM109063:0.0156029359	Cryptococcus_sp._OR918:0.0086942890)100/100:0.0282797710)100/100:0.0737145307	Kwoniella_shandongensis_CBS12478:0.1331497249)100/100:0.1005213760)100/100:0.1313555436	Cryptococcus_sp._OR849:0.0552745875)100/100:0.0344375266	(Cryptococcus_floricola_DSM27421:0.0115007659	Cryptococcus_wingfieldii_CBS7118:0.0097384317)96.6/99:0.0045350874)99.7/100:0.0091976904);
(Cryptococcus_amylolentus_CBS6039:0.0077103642	Cryptococcus_amylolentus_CBS6273:0.0000010000	((((((((((((Cryptococcus_bacillisporus_CA1280:0.0000010000	Cryptococcus_bacillisporus_CA1873:0.0975006637)82.9/91:0.0078281328	((Cryptococcus_deuterogattii_CBS10090:0.0078677406	Cryptococcus_deuterogattii_R265:0.0000010000)0/44:0.0000010000	(Cryptococcus_sp._MF13:0.0077991673	Cryptococcus_sp._MF34:0.0000010000)97.6/100:0.0318186324)91.2/92:0.0156860826)0/37:0.0000010000	(Cryptococcus_decagattii_7685027:0.0000010000	Cryptococcus_decagattii_CBS11687:0.0000010000)90.2/85:0.0237769656)44.8/40:0.0078100407	((Cryptococcus_gattii_E566:0.0000010000	Cryptococcus_gattii_WM276:0.0000010000)81.7/96:0.0078629429	(Cryptococcus_tetragattii_CBS11718:0.0000010000	Cryptococcus_tetragattii_IND107:0.0000010000)95.5/99:0.0239256066)0/67:0.0000010000)99.7/99:0.0755538230	(Cryptococcus_neoformans_125.91:0.0000010000	Cryptococcus_neoformans_H99:0.0000010000)0/56:0.0000010000)37.8/65:0.0075889581	((Cryptococcus_neoformans_Bt1:0.0000010000	Cryptococcus_neoformans_Bt206:0.0000010000)84.9/97:0.0078487673	(((Cryptococcus_neoformans_Bt22:0.0000010000	Cryptococcus_neoformans_T4:0.0000010000)0/15:0.0000010000	Cryptococcus_neoformans_PMHc1023.ENR:0.0000010000)0/21:0.0000010000	Cryptococcus_neoformans_Ftc555-1:0.0000010000)0/30:0.0000010000)76.6/86:0.0080092240)87.6/91:0.0452514395	(Cryptococcus_deneoformans_NIH12:0.0000010000	Cryptococcus_deneoformans_NIH433:0.0076752778)58.8/80:0.0056777531)99.2/99:0.1957455769	(Cryptococcus_depauperatus_CBS7841:0.0000010000	Cryptococcus_depauperatus_CBS7855:0.0000010000)100/100:0.3460712983)72.5/58:0.0128233817	Kwoniella_shandongensis_CBS12478:0.2931719459)75.8/49:0.0370369332	(Cryptococcus_sp._CMW60451:0.1720440583	(((Cryptococcus_sp._DSM108351:0.0000010000	(((Cryptococcus_sp._DSM108352:0.0000010000	Cryptococcus_sp._NCYC1536:0.0000010000)0/7:0.0000010000	Cryptococcus_sp._DSM111205:0.0000010000)0/6:0.0000010000	Cryptococcus_sp._DSM111204:0.0000010000)0/10:0.0000010000)0/62:0.0000010000	Cryptococcus_sp._DSM117830:0.0157902295)98.4/100:0.1026935030	(Cryptococcus_sp._DSM109063:0.0364984588	Cryptococcus_sp._OR918:0.0101506176)72.8/93:0.0148367570)99.7/100:0.2696455709)81.2/59:0.0618200004)93.9/93:0.1036589531	Cryptococcus_sp._OR849:0.2460107783)85.6/97:0.0613730507	(Cryptococcus_floricola_DSM27421:0.0000020348	Cryptococcus_wingfieldii_CBS7118:0.0563539466)38.8/69:0.0080805917)91.5/98:0.0243932600);
(Cryptococcus_amylolentus_CBS6039:0.0013594438	Cryptococcus_amylolentus_CBS6273:0.0020361901	(((((((((((Cryptococcus_bacillisporus_CA1280:0.0013469661	Cryptococcus_bacillisporus_CA1873:0.0006737095)97.5/100:0.0040541465	(Cryptococcus_decagattii_7685027:0.0006717544	Cryptococcus_decagattii_CBS11687:0.0000010009)99.3/100:0.0060834637)95/99:0.0026922421	(Cryptococcus_tetragattii_CBS11718:0.0029500769	Cryptococcus_tetragattii_IND107:0.0011802558)99.8/100:0.0080115729)0/40:0.0000010009	(Cryptococcus_sp._MF13:0.0006703456	Cryptococcus_sp._MF34:0.0006725696)100/100:0.0087833981)38.1/46:0.0006515318	(Cryptococcus_gattii_E566:0.0000010009	Cryptococcus_gattii_WM276:0.0000010009)100/100:0.0108977275)89/72:0.0026107678	(Cryptococcus_deuterogattii_CBS10090:0.0006692045	Cryptococcus_deuterogattii_R265:0.0006704479)99.7/100:0.0089137174)99.8/100:0.0246547886	((Cryptococcus_deneoformans_NIH12:0.0006861258	Cryptococcus_deneoformans_NIH433:0.0006593753)100/100:0.0195753486	(((((Cryptococcus_neoformans_125.91:0.0000010009	Cryptococcus_neoformans_H99:0.0000010009)75/94:0.0006719675	Cryptococcus_neoformans_Bt206:0.0020280223)78/86:0.0006755215	(Cryptococcus_neoformans_Bt22:0.0000010009	Cryptococcus_neoformans_Ftc555-1:0.0000010009)76.5/90:0.0006743893)94.9/98:0.0020202375	(Cryptococcus_neoformans_PMHc1023.ENR:0.0000010009	Cryptococcus_neoformans_T4:0.0000010009)99/100:0.0033722125)0/49:0.0000010009	Cryptococcus_neoformans_Bt1:0.0047348419)99.7/100:0.0130306738)98.6/99:0.0132738595)100/100:0.0998028303	((((((Cryptococcus_sp._DSM108351:0.0006851948	Cryptococcus_sp._NCYC1536:0.0006846557)0/64:0.0000010009	Cryptococcus_sp._DSM117830:0.0000010009)80.1/93:0.0006852827	Cryptococcus_sp._DSM111205:0.0006852582)74.3/93:0.0006844890	(Cryptococcus_sp._DSM108352:0.0000010009	Cryptococcus_sp._DSM111204:0.0000010009)0/64:0.0000010009)100/100:0.0436077942	(Cryptococcus_sp._DSM109063:0.0326016231	Cryptococcus_sp._OR918:0.0395812487)100/100:0.0552141359)100/100:0.2073672965	Kwoniella_shandongensis_CBS12478:0.1727037111)99.9/100:0.0679255876)25.3/56:0.0278880670	((Cryptococcus_depauperatus_CBS7841:0.0109603681	Cryptococcus_depauperatus_CBS7855:0.0032755962)100/100:0.2123585142	Cryptococcus_sp._CMW60451:0.1736789582)100/100:0.0862193079)100/100:0.2554503001	Cryptococcus_sp._OR849:0.0252180321)99.6/99:0.0279396859	(Cryptococcus_floricola_DSM27421:0.0067019937	Cryptococcus_wingfieldii_CBS7118:0.0055679457)42.4/79:0.0019821557)92/99:0.0028892982);
(Cryptococcus_amylolentus_CBS6039:0.0015029828	Cryptococcus_amylolentus_CBS6273:0.0030400339	((((((((((Cryptococcus_bacillisporus_CA1280:0.0012921662	Cryptococcus_bacillisporus_CA1873:0.0000010000)88/97:0.0025802325	(Cryptococcus_decagattii_7685027:0.0000010000	Cryptococcus_decagattii_CBS11687:0.0012899143)97/100:0.0051679806)93.7/98:0.0038763119	((Cryptococcus_sp._MF13:0.0000010000	Cryptococcus_sp._MF34:0.0012974533)95.7/100:0.0052161489	(Cryptococcus_tetragattii_CBS11718:0.0000010000	Cryptococcus_tetragattii_IND107:0.0000010000)99.1/100:0.0091173577)91.8/98:0.0038817145)0/58:0.0000010000	(Cryptococcus_gattii_E566:0.0000010000	Cryptococcus_gattii_WM276:0.0000010000)97.6/100:0.0064533958)73.9/87:0.0011681182	(Cryptococcus_deuterogattii_CBS10090:0.0000010000	Cryptococcus_deuterogattii_R265:0.0000010000)94.3/100:0.0052899133)100/100:0.0367006003	((Cryptococcus_deneoformans_NIH12:0.0038581737	Cryptococcus_deneoformans_NIH433:0.0000010000)99.8/100:0.0184855306	(((((Cryptococcus_neoformans_125.91:0.0012900169	Cryptococcus_neoformans_H99:0.0012909894)94.7/99:0.0038758697	Cryptococcus_neoformans_Ftc555-1:0.0000010000)88.3/99:0.0025838224	Cryptococcus_neoformans_Bt22:0.0000010000)91.4/99:0.0038824630	(Cryptococcus_neoformans_PMHc1023.ENR:0.0000010000	Cryptococcus_neoformans_T4:0.0000010000)96.5/100:0.0051494757)74.7/85:0.0012509459	(Cryptococcus_neoformans_Bt1:0.0012767766	Cryptococcus_neoformans_Bt206:0.0000010000)93/99:0.0038722856)97.5/98:0.0119410530)91.3/95:0.0175078424)100/100:0.1498879825	((Cryptococcus_depauperatus_CBS7841:0.0014842735	Cryptococcus_depauperatus_CBS7855:0.0065120709)100/100:0.2727203729	(Cryptococcus_sp._CMW60451:0.1891443755	(((((Cryptococcus_sp._DSM108351:0.0000010000	Cryptococcus_sp._NCYC1536:0.0000010000)76.9/91:0.0017077566	(((Cryptococcus_sp._DSM108352:0.0000010000	Cryptococcus_sp._DSM111204:0.0000010000)95.6/98:0.0042165298	Cryptococcus_sp._DSM117830:0.0000010000)0/8:0.0000010000	Cryptococcus_sp._DSM111205:0.0000010000)68.8/76:0.0011018131)100/100:0.1599245810	Cryptococcus_sp._DSM109063:0.0260767783)15.3/54:0.0087782972	Cryptococcus_sp._OR918:0.0000022811)99.8/100:0.1306508256	Kwoniella_shandongensis_CBS12478:0.3000785845)98.1/99:0.0821682208)35.8/64:0.0254813108)88.2/86:0.0356800978)100/100:0.2340105922	Cryptococcus_sp._OR849:0.0493168549)98.7/97:0.0440409378	Cryptococcus_floricola_DSM27421:0.0110117858)72.5/79:0.0060250734	Cryptococcus_wingfieldii_CBS7118:0.0186560025)97.4/100:0.0132037347);
(Cryptococcus_amylolentus_CBS6039:0.0000010022	Cryptococcus_amylolentus_CBS6273:0.0016674826	(((((((((((Cryptococcus_bacillisporus_CA1280:0.0016461662	Cryptococcus_bacillisporus_CA1873:0.0033128028)97.8/99:0.0083862599	(Cryptococcus_decagattii_7685027:0.0000010022	Cryptococcus_decagattii_CBS11687:0.0016488302)99/100:0.0117368161)84.9/92:0.0032553854	(Cryptococcus_tetragattii_CBS11718:0.0033271019	Cryptococcus_tetragattii_IND107:0.0033093452)100/100:0.0235867666)73/90:0.0016277808	(Cryptococcus_gattii_E566:0.0000010022	Cryptococcus_gattii_WM276:0.0000010022)99.4/100:0.0116839001)93.9/98:0.0067133198	(Cryptococcus_sp._MF13:0.0016570591	Cryptococcus_sp._MF34:0.0000010022)98.7/100:0.0117025287)92.6/96:0.0069016993	(Cryptococcus_deuterogattii_CBS10090:0.0000010022	Cryptococcus_deuterogattii_R265:0.0000010022)99.7/100:0.0182638399)100/100:0.0442981285	((((Cryptococcus_neoformans_125.91:0.0033181986	Cryptococcus_neoformans_H99:0.0000010022)94.9/98:0.0049853078	(Cryptococcus_neoformans_Bt1:0.0000010022	Cryptococcus_neoformans_Bt206:0.0000010022)0/48:0.0000010022)90.4/96:0.0033194305	(Cryptococcus_neoformans_Bt22:0.0000010022	Cryptococcus_neoformans_Ftc555-1:0.0000010022)0/40:0.0000010022)87.3/92:0.0033472627	(Cryptococcus_neoformans_PMHc1023.ENR:0.0000010022	Cryptococcus_neoformans_T4:0.0000010022)85.1/92:0.0032813320)99.9/100:0.0321857867)33.5/59:0.0133993284	(Cryptococcus_deneoformans_NIH12:0.0016115312	Cryptococcus_deneoformans_NIH433:0.0033955375)94/96:0.0210293125)100/100:0.1940236882	(((Cryptococcus_depauperatus_CBS7841:0.0118833930	Cryptococcus_depauperatus_CBS7855:0.0033906672)100/100:0.3875757047	Cryptococcus_sp._CMW60451:0.3681210465)91.3/90:0.0902690660	((((((Cryptococcus_sp._DSM108351:0.0000010022	Cryptococcus_sp._DSM108352:0.0000010022)0/30:0.0000010022	Cryptococcus_sp._DSM117830:0.0000010022)0/33:0.0000010022	(Cryptococcus_sp._DSM111204:0.0000010022	Cryptococcus_sp._DSM111205:0.0000010022)0/31:0.0000010022)75.9/89:0.0016448894	Cryptococcus_sp._NCYC1536:0.0017264525)100/100:0.1208372710	(Cryptococcus_sp._DSM109063:0.0877959833	Cryptococcus_sp._OR918:0.0398720133)91.2/95:0.0327335369)100/100:0.2134161417	Kwoniella_shandongensis_CBS12478:0.4539343271)100/100:0.2972503000)96.1/96:0.0926802364)100/100:0.3035913138	Cryptococcus_sp._OR849:0.0671319042)98/99:0.0519967184	(Cryptococcus_floricola_DSM27421:0.0278040322	Cryptococcus_wingfieldii_CBS7118:0.0167031013)20.5/56:0.0065222214)96.4/99:0.0133067557);
(Cryptococcus_amylolentus_CBS6039:0.0040578118	Cryptococcus_amylolentus_CBS6273:0.0013781804	(((((((((Cryptococcus_bacillisporus_CA1280:0.0013557670	Cryptococcus_bacillisporus_CA1873:0.0013532736)95.6/99:0.0054624470	(Cryptococcus_decagattii_7685027:0.0013602345	Cryptococcus_decagattii_CBS11687:0.0000010004)98.7/100:0.0068918601)74.8/89:0.0013269892	((Cryptococcus_deuterogattii_CBS10090:0.0000010004	Cryptococcus_deuterogattii_R265:0.0000010004)98.1/100:0.0067763493	((Cryptococcus_gattii_E566:0.0000010004	Cryptococcus_gattii_WM276:0.0000010004)84.4/97:0.0013493328	((Cryptococcus_sp._MF13:0.0000010004	Cryptococcus_sp._MF34:0.0000010004)91.4/99:0.0027037862	(Cryptococcus_tetragattii_CBS11718:0.0000010004	Cryptococcus_tetragattii_IND107:0.0000010004)99.6/100:0.0095299278)0/49:0.0000010004)84.7/97:0.0013492446)0/49:0.0000010004)99.7/100:0.0265082315	((Cryptococcus_deneoformans_NIH12:0.0027548852	Cryptococcus_deneoformans_NIH433:0.0013350123)91.5/97:0.0060815484	(((((Cryptococcus_neoformans_125.91:0.0000010004	Cryptococcus_neoformans_H99:0.0000010004)90.9/96:0.0027219683	(Cryptococcus_neoformans_PMHc1023.ENR:0.0000010004	Cryptococcus_neoformans_T4:0.0000010004)74.7/94:0.0013587152)0/24:0.0000010004	(Cryptococcus_neoformans_Bt1:0.0000010004	Cryptococcus_neoformans_Bt22:0.0000010004)0/9:0.0000010004)0/5:0.0000010004	Cryptococcus_neoformans_Bt206:0.0000010004)0/9:0.0000010004	Cryptococcus_neoformans_Ftc555-1:0.0000010004)93.1/93:0.0063624075)40.3/66:0.0088573878)99.9/100:0.0605539103	(Cryptococcus_depauperatus_CBS7841:0.0008962430	Cryptococcus_depauperatus_CBS7855:0.0084957772)100/100:0.1402246265)19.8/46:0.0071115659	Cryptococcus_sp._CMW60451:0.1275074429)44.6/51:0.0168840928	((((Cryptococcus_sp._DSM108351:0.0000010004	(((Cryptococcus_sp._DSM108352:0.0000010004	Cryptococcus_sp._DSM111205:0.0000010004)0/28:0.0000010004	Cryptococcus_sp._DSM111204:0.0000010004)0/20:0.0000010004	Cryptococcus_sp._NCYC1536:0.0000010004)87.4/97:0.0013622540)0/81:0.0000876892	Cryptococcus_sp._DSM117830:0.0141998334)99.9/100:0.0350845055	(Cryptococcus_sp._DSM109063:0.0165139641	Cryptococcus_sp._OR918:0.0118045749)95.4/98:0.0166837645)99.9/100:0.0764413835	Kwoniella_shandongensis_CBS12478:0.2167352822)89.8/78:0.0243150070)100/100:0.1491446305	Cryptococcus_sp._OR849:0.0239319346)91.1/79:0.0230137438	(Cryptococcus_floricola_DSM27421:0.0069604204	Cryptococcus_wingfieldii_CBS7118:0.0212014035)67/90:0.0011859153)70.9/66:0.0070437702);
(Cryptococcus_amylolentus_CBS6039:0.0016213163	Cryptococcus_amylolentus_CBS6273:0.0010818813	(((((((((Cryptococcus_bacillisporus_CA1280:0.0025595887	Cryptococcus_bacillisporus_CA1873:0.0031925550)99.9/100:0.0164884137	(Cryptococcus_decagattii_7685027:0.0004723908	Cryptococcus_decagattii_CBS11687:0.0014363548)100/100:0.0238890158)99.7/100:0.0076802661	(((Cryptococcus_gattii_E566:0.0000010000	Cryptococcus_gattii_WM276:0.0000010000)100/100:0.0233624101	(Cryptococcus_sp._MF13:0.0009567639	Cryptococcus_sp._MF34:0.0009513911)100/100:0.0168969377)0/64:0.0000010000	(Cryptococcus_tetragattii_CBS11718:0.0018820669	Cryptococcus_tetragattii_IND107:0.0038661785)100/100:0.0273308448)99.8/100:0.0063932060)97.1/99:0.0066944229	(Cryptococcus_deuterogattii_CBS10090:0.0004761815	Cryptococcus_deuterogattii_R265:0.0004796436)100/100:0.0437004201)100/100:0.0730108166	((Cryptococcus_deneoformans_NIH12:0.0027951556	Cryptococcus_deneoformans_NIH433:0.0019532208)100/100:0.0524989452	(((Cryptococcus_neoformans_125.91:0.0014307381	Cryptococcus_neoformans_H99:0.0014389563)100/100:0.0082096048	(Cryptococcus_neoformans_PMHc1023.ENR:0.0004776263	Cryptococcus_neoformans_T4:0.0000010000)99.4/100:0.0047972030)45.3/79:0.0011813726	((Cryptococcus_neoformans_Bt1:0.0009778541	Cryptococcus_neoformans_Bt206:0.0000010000)100/100:0.0077501152	(Cryptococcus_neoformans_Bt22:0.0028257366	Cryptococcus_neoformans_Ftc555-1:0.0030703901)97.3/99:0.0039385385)97.4/100:0.0038369365)100/100:0.0681444070)99.9/100:0.0386909668)100/100:0.2697806675	((((Cryptococcus_sp._DSM108351:0.0010297952	Cryptococcus_sp._DSM117830:0.0000010000)98.3/100:0.0055443014	(((Cryptococcus_sp._DSM108352:0.0000010000	Cryptococcus_sp._DSM111204:0.0000010000)88/98:0.0010280072	Cryptococcus_sp._DSM111205:0.0005144425)76.8/92:0.0005125149	Cryptococcus_sp._NCYC1536:0.0005129046)82.6/93:0.0016777066)100/100:0.1633971063	(Cryptococcus_sp._DSM109063:0.0756055455	Cryptococcus_sp._OR918:0.0757240375)100/100:0.1039656034)100/100:0.4157848911	Kwoniella_shandongensis_CBS12478:0.5481822838)100/100:0.2173647145)78/76:0.0561153972	((Cryptococcus_depauperatus_CBS7841:0.0081851517	Cryptococcus_depauperatus_CBS7855:0.0112718681)100/100:1.1895262617	Cryptococcus_sp._CMW60451:0.4248988362)89.9/83:0.0679541966)100/100:0.3886508585	Cryptococcus_sp._OR849:0.1434630022)100/100:0.0981185450	(Cryptococcus_floricola_DSM27421:0.0124876010	Cryptococcus_wingfieldii_CBS7118:0.0254362725)71.1/86:0.0038592123)100/100:0.0211513871);
(Cryptococcus_amylolentus_CBS6039:0.0000009996	Cryptococcus_amylolentus_CBS6273:0.0000009996	(((((((((Cryptococcus_bacillisporus_CA1280:0.0000009996	Cryptococcus_bacillisporus_CA1873:0.0000009996)84.9/97:0.0023736336	(((Cryptococcus_decagattii_7685027:0.0000009996	Cryptococcus_decagattii_CBS11687:0.0000009996)96.2/87:0.0071681163	(Cryptococcus_tetragattii_CBS11718:0.0000009996	Cryptococcus_tetragattii_IND107:0.0000009996)71.1/97:0.0023762130)0/11:0.0000009996	((Cryptococcus_gattii_E566:0.0000009996	Cryptococcus_gattii_WM276:0.0000009996)91.6/97:0.0071606413	(Cryptococcus_sp._MF13:0.0023902937	Cryptococcus_sp._MF34:0.0023753974)89.2/96:0.0047915913)0/16:0.0000009996)0/11:0.0000009996)0/39:0.0000009996	(Cryptococcus_deuterogattii_CBS10090:0.0000009996	Cryptococcus_deuterogattii_R265:0.0000009996)77.7/94:0.0071538897)82.7/68:0.0115904502	((Cryptococcus_deneoformans_NIH12:0.0023427082	Cryptococcus_deneoformans_NIH433:0.0000009996)95.2/95:0.0168160717	(((Cryptococcus_neoformans_125.91:0.0000009996	Cryptococcus_neoformans_H99:0.0000009996)0/42:0.0000009996	(Cryptococcus_neoformans_PMHc1023.ENR:0.0000009996	Cryptococcus_neoformans_T4:0.0000009996)91.4/94:0.0023669402)0/42:0.0000009996	(((Cryptococcus_neoformans_Bt1:0.0000009996	Cryptococcus_neoformans_Ftc555-1:0.0000009996)0/37:0.0000009996	Cryptococcus_neoformans_Bt22:0.0000009996)0/47:0.0000009996	Cryptococcus_neoformans_Bt206:0.0023664983)83.1/94:0.0023660474)97.4/99:0.0149337258)75.8/86:0.0058344440)99.8/100:0.1367126999	((Cryptococcus_depauperatus_CBS7841:0.0000009996	Cryptococcus_depauperatus_CBS7855:0.0023919174)100/100:0.1684474364	Cryptococcus_sp._CMW60451:0.1040065565)35.2/65:0.0400134347)46.2/67:0.0466271911	((((Cryptococcus_sp._DSM108351:0.0023501048	(Cryptococcus_sp._DSM108352:0.0000009996	(((Cryptococcus_sp._DSM111204:0.0000009996	Cryptococcus_sp._DSM111205:0.0000009996)0/12:0.0000009996	Cryptococcus_sp._DSM117830:0.0023449702)0/13:0.0000009996	Cryptococcus_sp._NCYC1536:0.0000009996)0/3:0.0000009996)0/52:0.0000009996)100/99:0.0538256566	Cryptococcus_sp._DSM109063:0.0225526185)50.3/66:0.0120783845	Cryptococcus_sp._OR918:0.0108140319)99.9/100:0.1700880856	Kwoniella_shandongensis_CBS12478:0.2066117822)96.8/99:0.0864841039)100/100:0.1782027478	Cryptococcus_sp._OR849:0.0429723303)81/86:0.0149812999	Cryptococcus_wingfieldii_CBS7118:0.0072106183)0/44:0.0000009996	Cryptococcus_floricola_DSM27421:0.0048003187)98.6/98:0.0120616569);
(Cryptococcus_amylolentus_CBS6039:0.0011362481	Cryptococcus_amylolentus_CBS6273:0.0000009997	(((((((((Cryptococcus_bacillisporus_CA1280:0.0053140271	Cryptococcus_bacillisporus_CA1873:0.0000009997)86.4/94:0.0021211020	(Cryptococcus_decagattii_7685027:0.0021231000	Cryptococcus_decagattii_CBS11687:0.0000009997)98.9/100:0.0074805168)90/85:0.0021385456	(Cryptococcus_gattii_E566:0.0010606065	Cryptococcus_gattii_WM276:0.0000009997)99.7/100:0.0106837257)74.7/61:0.0010615611	(((Cryptococcus_deuterogattii_CBS10090:0.0010652151	Cryptococcus_deuterogattii_R265:0.0000009997)100/100:0.0150457887	(Cryptococcus_tetragattii_CBS11718:0.0010607614	Cryptococcus_tetragattii_IND107:0.0021291465)99/100:0.0074726178)0/29:0.0000009997	(Cryptococcus_sp._MF13:0.0000009997	Cryptococcus_sp._MF34:0.0021210932)98.7/100:0.0053187113)87.4/78:0.0021299962)99.6/100:0.0352447392	((Cryptococcus_deneoformans_NIH12:0.0000009997	Cryptococcus_deneoformans_NIH433:0.0000009997)100/100:0.0382114026	(((Cryptococcus_neoformans_125.91:0.0010528210	Cryptococcus_neoformans_H99:0.0000009997)0/61:0.0000009997	((Cryptococcus_neoformans_Bt1:0.0000009997	Cryptococcus_neoformans_Bt206:0.0000009997)77.6/91:0.0010632794	(Cryptococcus_neoformans_Bt22:0.0000009997	Cryptococcus_neoformans_Ftc555-1:0.0000009997)88.5/97:0.0021099740)81.5/92:0.0010539313)89.7/96:0.0031516228	(Cryptococcus_neoformans_PMHc1023.ENR:0.0000009997	Cryptococcus_neoformans_T4:0.0000009997)99.3/100:0.0085337122)98.4/100:0.0148803201)88/89:0.0204810802)100/100:0.1242444896	(((Cryptococcus_depauperatus_CBS7841:0.0007621063	Cryptococcus_depauperatus_CBS7855:0.0155489793)100/100:0.3304004066	Cryptococcus_sp._CMW60451:0.2067856958)100/100:0.1662512136	((((((Cryptococcus_sp._DSM108351:0.0000009997	(Cryptococcus_sp._DSM108352:0.0000009997	Cryptococcus_sp._DSM111204:0.0000009997)0/23:0.0000009997)0/15:0.0000009997	Cryptococcus_sp._DSM117830:0.0000009997)0/29:0.0000009997	Cryptococcus_sp._DSM111205:0.0011492845)0/64:0.0000009997	Cryptococcus_sp._NCYC1536:0.0290026102)100/100:0.0667301402	(Cryptococcus_sp._DSM109063:0.0180707625	Cryptococcus_sp._OR918:0.0235555432)92.5/95:0.0211221582)100/100:0.1649806550	Kwoniella_shandongensis_CBS12478:0.2616171793)100/100:0.1369308785)68.2/78:0.0308179337)100/100:0.2169753541	Cryptococcus_sp._OR849:0.0413898052)96.8/98:0.0223713627	Cryptococcus_wingfieldii_CBS7118:0.0120688729)59/83:0.0005265841	Cryptococcus_floricola_DSM27421:0.0057555613)98.4/100:0.0069145263);
(Cryptococcus_amylolentus_CBS6039:0.0019394992	Cryptococcus_amylolentus_CBS6273:0.0029189625	((((((((((Cryptococcus_bacillisporus_CA1280:0.0000009997	Cryptococcus_bacillisporus_CA1873:0.0009808614)99.2/100:0.0089654402	(Cryptococcus_decagattii_7685027:0.0000009997	Cryptococcus_decagattii_CBS11687:0.0009693599)99.9/100:0.0138644314)72.4/91:0.0008082656	(Cryptococcus_gattii_E566:0.0000009997	Cryptococcus_gattii_WM276:0.0000009997)99.9/100:0.0107735519)76.6/86:0.0010577233	(Cryptococcus_tetragattii_CBS11718:0.0000009997	Cryptococcus_tetragattii_IND107:0.0038899832)99.6/100:0.0127031754)25.4/49:0.0019743023	(Cryptococcus_sp._MF13:0.0009675785	Cryptococcus_sp._MF34:0.0019336126)99.9/100:0.0136938397)76.8/85:0.0018890807	(Cryptococcus_deuterogattii_CBS10090:0.0000009997	Cryptococcus_deuterogattii_R265:0.0000009997)100/100:0.0219915779)99.3/100:0.0255858639	((Cryptococcus_deneoformans_NIH12:0.0023898591	Cryptococcus_deneoformans_NIH433:0.0015150862)100/100:0.0215484018	(((Cryptococcus_neoformans_125.91:0.0029535197	Cryptococcus_neoformans_H99:0.0019614426)92.5/97:0.0029554184	(Cryptococcus_neoformans_PMHc1023.ENR:0.0000009997	Cryptococcus_neoformans_T4:0.0000009997)93.4/98:0.0029495916)87.4/98:0.0029555978	((Cryptococcus_neoformans_Bt1:0.0009834095	Cryptococcus_neoformans_Bt206:0.0000009997)97.5/100:0.0039471093	(Cryptococcus_neoformans_Bt22:0.0039329433	Cryptococcus_neoformans_Ftc555-1:0.0009794527)88.8/80:0.0019627733)0/49:0.0000009997)100/100:0.0330368697)97.3/99:0.0226390485)100/100:0.1630792664	((Cryptococcus_depauperatus_CBS7841:0.0084612886	Cryptococcus_depauperatus_CBS7855:0.0064735407)100/100:0.3710003542	(Cryptococcus_sp._CMW60451:0.2335512277	((((((Cryptococcus_sp._DSM108351:0.0009751924	Cryptococcus_sp._DSM117830:0.0000009997)84.1/96:0.0009749703	Cryptococcus_sp._NCYC1536:0.0000009997)0/30:0.0000009997	Cryptococcus_sp._DSM111205:0.0029288989)0/22:0.0000009997	(Cryptococcus_sp._DSM108352:0.0000009997	Cryptococcus_sp._DSM111204:0.0000009997)73.6/89:0.0009772176)100/100:0.0567603469	(Cryptococcus_sp._DSM109063:0.0312399851	Cryptococcus_sp._OR918:0.0205773212)99/99:0.0288649568)100/100:0.1668143199	Kwoniella_shandongensis_CBS12478:0.3103466102)100/100:0.0996329366)16/58:0.0388431322)93.2/90:0.0493057478)100/100:0.3058707571	Cryptococcus_sp._OR849:0.0687363513)99.2/99:0.0377706790	(Cryptococcus_floricola_DSM27421:0.0118864819	Cryptococcus_wingfieldii_CBS7118:0.0099379873)61.8/86:0.0011937139)99.8/100:0.0154222389);
(Cryptococcus_amylolentus_CBS6039:0.0020297828	Cryptococcus_amylolentus_CBS6273:0.0020306515	((((((((((Cryptococcus_bacillisporus_CA1280:0.0029576830	Cryptococcus_bacillisporus_CA1873:0.0009744165)99.3/100:0.0089738381	(Cryptococcus_decagattii_7685027:0.0000010002	Cryptococcus_decagattii_CBS11687:0.0019615276)100/100:0.0229953899)86.5/86:0.0031180102	(Cryptococcus_deuterogattii_CBS10090:0.0000010002	Cryptococcus_deuterogattii_R265:0.0009857324)100/100:0.0147276893)36.4/43:0.0009876858	(Cryptococcus_gattii_E566:0.0000010002	Cryptococcus_gattii_WM276:0.0000010002)99.9/100:0.0150475880)75.8/48:0.0008836352	((Cryptococcus_sp._MF13:0.0019684676	Cryptococcus_sp._MF34:0.0000010002)99.4/100:0.0079375560	(Cryptococcus_tetragattii_CBS11718:0.0049373922	Cryptococcus_tetragattii_IND107:0.0019706443)99.2/100:0.0089246642)86.9/86:0.0029038773)100/100:0.0479376188	((Cryptococcus_deneoformans_NIH12:0.0009889795	Cryptococcus_deneoformans_NIH433:0.0000010002)100/100:0.0527528194	((((Cryptococcus_neoformans_125.91:0.0039780901	Cryptococcus_neoformans_H99:0.0000010002)95.4/99:0.0029828947	(Cryptococcus_neoformans_Bt1:0.0009917312	Cryptococcus_neoformans_Bt206:0.0000010002)92/98:0.0019860494)0/59:0.0000010002	(Cryptococcus_neoformans_Bt22:0.0000010002	Cryptococcus_neoformans_Ftc555-1:0.0009922702)83.2/98:0.0009921474)96/99:0.0059757171	(Cryptococcus_neoformans_PMHc1023.ENR:0.0009890346	Cryptococcus_neoformans_T4:0.0000010002)94.2/98:0.0050352976)100/100:0.0332831704)99.9/100:0.0535906887)100/100:0.1637379884	(((Cryptococcus_depauperatus_CBS7841:0.0085041234	Cryptococcus_depauperatus_CBS7855:0.0107962546)100/100:0.5077531885	Cryptococcus_sp._CMW60451:0.2952088341)99.9/100:0.1319246301	(((((Cryptococcus_sp._DSM108351:0.0000010002	Cryptococcus_sp._NCYC1536:0.0000010002)0/59:0.0000010002	Cryptococcus_sp._DSM117830:0.0009976623)75.6/81:0.0011703836	((Cryptococcus_sp._DSM108352:0.0000010002	Cryptococcus_sp._DSM111204:0.0000010002)0/70:0.0000010002	Cryptococcus_sp._DSM111205:0.0009982028)73.7/86:0.0008257804)100/100:0.1136269370	(Cryptococcus_sp._DSM109063:0.0237605328	Cryptococcus_sp._OR918:0.0172619167)95.5/98:0.0278258929)100/100:0.2294109542	Kwoniella_shandongensis_CBS12478:0.5646748938)99.5/100:0.1175832827)67.8/76:0.0455671940)100/100:0.4656433154	Cryptococcus_sp._OR849:0.0755442044)99.7/98:0.0625228112	Cryptococcus_wingfieldii_CBS7118:0.0133009912)76.3/87:0.0021254181	Cryptococcus_floricola_DSM27421:0.0287863639)100/99:0.0232065127);
(Cryptococcus_amylolentus_CBS6039:0.0011129906	Cryptococcus_amylolentus_CBS6273:0.0000009956	(((((((((((Cryptococcus_bacillisporus_CA1280:0.0000009956	Cryptococcus_bacillisporus_CA1873:0.0030332528)87.4/96:0.0020213526	(Cryptococcus_decagattii_7685027:0.0010158278	Cryptococcus_decagattii_CBS11687:0.0000009956)98.9/100:0.0071520578)91.6/98:0.0030650893	(Cryptococcus_gattii_E566:0.0010101399	Cryptococcus_gattii_WM276:0.0000009956)98.2/100:0.0061174244)75.8/70:0.0009755980	(Cryptococcus_tetragattii_CBS11718:0.0010139922	Cryptococcus_tetragattii_IND107:0.0040608743)88.5/95:0.0020464556)32.9/52:0.0010110627	(Cryptococcus_sp._MF13:0.0000009956	Cryptococcus_sp._MF34:0.0010160772)97.5/100:0.0050832293)0/62:0.0000020556	(Cryptococcus_deuterogattii_CBS10090:0.0000009956	Cryptococcus_deuterogattii_R265:0.0000009956)99.9/100:0.0136436163)100/100:0.0266716104	(Cryptococcus_deneoformans_NIH12:0.0027176324	Cryptococcus_deneoformans_NIH433:0.0013233423)100/100:0.0231890237)86.8/93:0.0058825778	(((Cryptococcus_neoformans_125.91:0.0020218018	Cryptococcus_neoformans_H99:0.0000009956)81.4/95:0.0010124145	((Cryptococcus_neoformans_Bt1:0.0010109194	Cryptococcus_neoformans_Bt206:0.0000009956)94.1/100:0.0030398515	(Cryptococcus_neoformans_Bt22:0.0000009956	Cryptococcus_neoformans_Ftc555-1:0.0040528536)91.3/96:0.0020258099)76.4/92:0.0010109403)75.8/90:0.0009869918	(Cryptococcus_neoformans_PMHc1023.ENR:0.0000009956	Cryptococcus_neoformans_T4:0.0000009956)87.9/98:0.0020484438)98.9/100:0.0161845423)100/100:0.1196025197	(((Cryptococcus_depauperatus_CBS7841:0.0089950454	Cryptococcus_depauperatus_CBS7855:0.0027325942)100/100:0.3019168106	Cryptococcus_sp._CMW60451:0.2148653462)97.7/96:0.0765261779	(((Cryptococcus_sp._DSM108351:0.0000009956	(((Cryptococcus_sp._DSM108352:0.0000009956	Cryptococcus_sp._DSM111204:0.0000009956)0/18:0.0000009956	(Cryptococcus_sp._DSM117830:0.0010668506	Cryptococcus_sp._NCYC1536:0.0010661132)76.8/85:0.0010668290)0/5:0.0000009956	Cryptococcus_sp._DSM111205:0.0000009956)0/39:0.0000009956)99.5/99:0.0361075705	(Cryptococcus_sp._DSM109063:0.0270779723	Cryptococcus_sp._OR918:0.0130770069)98.5/100:0.0298371687)100/100:0.1759948112	Kwoniella_shandongensis_CBS12478:0.2661847390)70.1/72:0.0460222238)45.2/62:0.0300229611)100/100:0.2007607391	Cryptococcus_sp._OR849:0.0223710306)88.8/92:0.0142804792	(Cryptococcus_floricola_DSM27421:0.0066224937	Cryptococcus_wingfieldii_CBS7118:0.0031932054)80/93:0.0026863470)92.6/99:0.0045675145);
(Cryptococcus_amylolentus_CBS6039:0.0015223026	Cryptococcus_amylolentus_CBS6273:0.0014971141	((((((((((Cryptococcus_bacillisporus_CA1280:0.0000010000	Cryptococcus_bacillisporus_CA1873:0.0028469601)93.3/99:0.0042778622	(((Cryptococcus_decagattii_7685027:0.0028533605	Cryptococcus_decagattii_CBS11687:0.0028563153)96.7/99:0.0057117149	(Cryptococcus_gattii_E566:0.0000010000	Cryptococcus_gattii_WM276:0.0000010000)93.8/97:0.0042872366)75/81:0.0014304332	((Cryptococcus_sp._MF13:0.0000010000	Cryptococcus_sp._MF34:0.0014264164)91.2/96:0.0028554079	(Cryptococcus_tetragattii_CBS11718:0.0014261480	Cryptococcus_tetragattii_IND107:0.0057173766)95.9/99:0.0057151704)0/17:0.0000010000)0/19:0.0000010000)85.3/93:0.0045986378	(Cryptococcus_deuterogattii_CBS10090:0.0013502958	Cryptococcus_deuterogattii_R265:0.0057648730)99.3/100:0.0142876140)99.5/100:0.0304132551	((Cryptococcus_deneoformans_NIH12:0.0000010000	Cryptococcus_deneoformans_NIH433:0.0028573373)99.5/99:0.0186592474	(((Cryptococcus_neoformans_125.91:0.0014197619	Cryptococcus_neoformans_H99:0.0028340106)88.9/94:0.0028376659	(Cryptococcus_neoformans_PMHc1023.ENR:0.0000010000	Cryptococcus_neoformans_T4:0.0000010000)83.5/95:0.0014141892)0/51:0.0000010000	((Cryptococcus_neoformans_Bt1:0.0000010000	Cryptococcus_neoformans_Bt206:0.0000010000)0/49:0.0000010000	(Cryptococcus_neoformans_Bt22:0.0028297009	Cryptococcus_neoformans_Ftc555-1:0.0000010000)86/91:0.0014134287)82.8/95:0.0014140781)99.4/100:0.0168094209)36.6/69:0.0032046848)100/100:0.1606386388	(((((Cryptococcus_sp._DSM108351:0.0000010000	((Cryptococcus_sp._DSM108352:0.0000010000	Cryptococcus_sp._DSM111205:0.0000010000)0/15:0.0000010000	Cryptococcus_sp._NCYC1536:0.0000010000)0/21:0.0000010000)0/30:0.0000010000	Cryptococcus_sp._DSM111204:0.0000010000)0/49:0.0000010000	Cryptococcus_sp._DSM117830:0.0030156194)99.8/100:0.0549228712	(Cryptococcus_sp._DSM109063:0.0170408270	Cryptococcus_sp._OR918:0.0230881263)89.1/89:0.0248487198)100/100:0.1652430733	Kwoniella_shandongensis_CBS12478:0.2849473991)99.1/99:0.0851565688)91.9/90:0.0485622442	(Cryptococcus_depauperatus_CBS7841:0.0016833713	Cryptococcus_depauperatus_CBS7855:0.0084182529)100/100:0.2677528710)93.9/96:0.0617620311	Cryptococcus_sp._CMW60451:0.5320694068)100/100:0.2242037516	Cryptococcus_sp._OR849:0.0541553382)97.1/99:0.0394258477	Cryptococcus_floricola_DSM27421:0.0124276375)88.4/93:0.0044447745	Cryptococcus_wingfieldii_CBS7118:0.0077521041)99.6/100:0.0168155511);
(Cryptococcus_amylolentus_CBS6039:0.0000010000	Cryptococcus_amylolentus_CBS6273:0.0000010000	((((((((Cryptococcus_bacillisporus_CA1280:0.0012275876	(Cryptococcus_bacillisporus_CA1873:0.0000010000	((Cryptococcus_decagattii_7685027:0.0000010000	Cryptococcus_decagattii_CBS11687:0.0000010000)87.3/94:0.0024524882	((Cryptococcus_gattii_E566:0.0000010000	Cryptococcus_gattii_WM276:0.0000010000)97.5/99:0.0061593073	(Cryptococcus_sp._MF13:0.0000010000	Cryptococcus_sp._MF34:0.0012229125)93.3/98:0.0036912551)0/39:0.0000010000)0/17:0.0000010000)0/9:0.0000010000)0/48:0.0000010000	((Cryptococcus_deuterogattii_CBS10090:0.0012276254	Cryptococcus_deuterogattii_R265:0.0012282958)94.2/89:0.0036857701	(Cryptococcus_tetragattii_CBS11718:0.0012206965	Cryptococcus_tetragattii_IND107:0.0012175636)97.9/100:0.0061459525)17.8/56:0.0012322679)95.4/97:0.0091101152	((Cryptococcus_deneoformans_NIH12:0.0000010000	Cryptococcus_deneoformans_NIH433:0.0012167657)99.9/100:0.0198434586	((((((Cryptococcus_neoformans_125.91:0.0012175945	Cryptococcus_neoformans_H99:0.0024394009)0/25:0.0000010000	Cryptococcus_neoformans_Bt22:0.0000010000)0/13:0.0000010000	Cryptococcus_neoformans_Bt206:0.0000010000)0/14:0.0000010000	Cryptococcus_neoformans_Ftc555-1:0.0000010000)0/14:0.0000010000	Cryptococcus_neoformans_Bt1:0.0000010000)86.6/90:0.0024736965	(Cryptococcus_neoformans_PMHc1023.ENR:0.0000010000	Cryptococcus_neoformans_T4:0.0000010000)91.2/98:0.0036368239)99.5/100:0.0156388771)92.4/98:0.0084674255)100/100:0.0592358734	(((((Cryptococcus_sp._DSM108351:0.0000010000	Cryptococcus_sp._NCYC1536:0.0000010000)0/51:0.0000010000	(Cryptococcus_sp._DSM108352:0.0000010000	(Cryptococcus_sp._DSM111204:0.0000010000	Cryptococcus_sp._DSM111205:0.0000010000)0/28:0.0000010000)95.4/95:0.0024782234)0/63:0.0000010000	Cryptococcus_sp._DSM117830:0.0012347969)99.7/100:0.0268959164	(Cryptococcus_sp._DSM109063:0.0083626839	Cryptococcus_sp._OR918:0.0041472609)85.7/85:0.0157415759)99.6/100:0.0488326666	Kwoniella_shandongensis_CBS12478:0.0978484849)99.6/100:0.0578191489)53/62:0.0203446306	((Cryptococcus_depauperatus_CBS7841:0.0020002627	Cryptococcus_depauperatus_CBS7855:0.0031501306)100/100:0.1035325156	Cryptococcus_sp._CMW60451:0.1280830493)99.7/100:0.0651054712)100/100:0.1070860032	Cryptococcus_sp._OR849:0.0342579165)99.4/98:0.0288191874	Cryptococcus_wingfieldii_CBS7118:0.0064437015)52.3/77:0.0009497466	Cryptococcus_floricola_DSM27421:0.0061393137)90.9/99:0.0037190742);
(Cryptococcus_amylolentus_CBS6039:0.1417815587	Cryptococcus_amylolentus_CBS6273:0.0000010053	(((((((((((((((Cryptococcus_bacillisporus_CA1280:0.0000010053	Cryptococcus_bacillisporus_CA1873:0.0000010053)83/98:0.0055455736	(Cryptococcus_decagattii_7685027:0.0000010053	Cryptococcus_decagattii_CBS11687:0.0000010053)99.6/100:0.0348673126)0/59:0.0000010053	(Cryptococcus_gattii_E566:0.0000010053	Cryptococcus_gattii_WM276:0.0000010053)84.7/98:0.0055280520)85.8/96:0.0055597509	(Cryptococcus_sp._MF13:0.0000010053	Cryptococcus_sp._MF34:0.0000010053)84.6/97:0.0056321584)0/47:0.0000010053	(Cryptococcus_tetragattii_CBS11718:0.0000010053	Cryptococcus_tetragattii_IND107:0.0000010053)84.7/97:0.0055933163)79.3/88:0.0083672537	(Cryptococcus_deuterogattii_CBS10090:0.0000010053	Cryptococcus_deuterogattii_R265:0.0000010053)78.5/93:0.0082819868)78.8/84:0.0173842885	(Cryptococcus_deneoformans_NIH12:0.0000010053	Cryptococcus_deneoformans_NIH433:0.0055697311)98.4/100:0.0390294623)87.2/91:0.0143531528	(Cryptococcus_neoformans_125.91:0.0000010053	Cryptococcus_neoformans_H99:0.0113143867)86.2/95:0.0055868022)0/15:0.0000010053	(Cryptococcus_neoformans_PMHc1023.ENR:0.0000010053	Cryptococcus_neoformans_T4:0.0000010053)91.3/97:0.0055830192)0/21:0.0000010053	(Cryptococcus_neoformans_Bt22:0.0000010053	Cryptococcus_neoformans_Ftc555-1:0.0000010053)84.1/92:0.0056065170)83.3/72:0.0056038125	(Cryptococcus_neoformans_Bt1:0.0000010053	Cryptococcus_neoformans_Bt206:0.0000010053)0/69:0.0000023860)93/88:0.1039353462	((Cryptococcus_depauperatus_CBS7841:0.0066765554	Cryptococcus_depauperatus_CBS7855:0.0054850690)75.2/92:0.0782528904	Cryptococcus_sp._CMW60451:0.2485205408)89.4/90:0.1864463392)71.4/35:0.0473008630	(((((Cryptococcus_sp._DSM108351:0.0000010053	Cryptococcus_sp._DSM111204:0.0000010053)0/8:0.0000010053	((Cryptococcus_sp._DSM108352:0.0000010053	Cryptococcus_sp._DSM111205:0.0000010053)0/21:0.0000010053	(Cryptococcus_sp._DSM117830:0.0000010053	Cryptococcus_sp._NCYC1536:0.0000010053)0/13:0.0000010053)0/19:0.0000010053)100/100:0.2252637422	Cryptococcus_sp._OR918:0.0413635091)59.7/72:0.0330453138	Cryptococcus_sp._DSM109063:0.0000022270)99.9/100:0.2607368111	Kwoniella_shandongensis_CBS12478:0.1891079527)66.4/44:0.0574700111)98.2/97:0.1163725986	Cryptococcus_sp._OR849:0.0052537007)79.2/88:0.0058130514	(Cryptococcus_floricola_DSM27421:0.0053201298	Cryptococcus_wingfieldii_CBS7118:0.0163883539)74.4/91:0.0054254785)90.1/94:0.0167561467);
(Cryptococcus_amylolentus_CBS6039:0.0019998942	Cryptococcus_amylolentus_CBS6273:0.0000009998	((((((((((((Cryptococcus_bacillisporus_CA1280:0.0271880692	(Cryptococcus_bacillisporus_CA1873:0.0014259792	Cryptococcus_decagattii_7685027:0.0209000337)0/62:0.0000009998)81.3/93:0.0024507229	(Cryptococcus_deuterogattii_R265:0.0170384533	Cryptococcus_gattii_WM276:0.0118199275)0/26:0.0000009998)0/49:0.0000009998	Cryptococcus_tetragattii_IND107:0.0143387180)100/99:0.0653718525	Cryptococcus_decagattii_CBS11687:0.0156979185)0/29:0.0000020807	Cryptococcus_tetragattii_CBS11718:0.0117347723)0/37:0.0000009998	Cryptococcus_gattii_E566:0.0139913133)75.3/68:0.0014381311	Cryptococcus_deuterogattii_CBS10090:0.0213852442)27.8/56:0.0028176099	(Cryptococcus_sp._MF13:0.0235239685	Cryptococcus_sp._MF34:0.0013225353)96.1/99:0.0098192846)100/100:0.0312646153	((Cryptococcus_deneoformans_NIH12:0.0007800311	Cryptococcus_deneoformans_NIH433:0.0023057671)99.9/100:0.0236796990	(((Cryptococcus_neoformans_125.91:0.0013195413	Cryptococcus_neoformans_H99:0.0590360588)90.9/98:0.0037697391	((Cryptococcus_neoformans_Bt1:0.0000009998	Cryptococcus_neoformans_Bt206:0.0000009998)88.8/97:0.0020575240	(Cryptococcus_neoformans_Bt22:0.0000009998	Cryptococcus_neoformans_Ftc555-1:0.0010278411)88.8/98:0.0020571847)74.9/90:0.0010980470)67.2/82:0.0019959524	(Cryptococcus_neoformans_PMHc1023.ENR:0.0000009998	Cryptococcus_neoformans_T4:0.0000009998)98.3/100:0.0084323663)100/100:0.0398420775)99/100:0.0267195439)100/100:0.1594422815	(((Cryptococcus_depauperatus_CBS7841:0.0068045716	Cryptococcus_depauperatus_CBS7855:0.0077831107)100/100:0.2851180976	Cryptococcus_sp._CMW60451:0.2300502788)93.5/94:0.0414369352	((((Cryptococcus_sp._DSM108351:0.0000009998	(((Cryptococcus_sp._DSM111204:0.0000009998	Cryptococcus_sp._DSM111205:0.0000009998)0/37:0.0000009998	Cryptococcus_sp._DSM117830:0.0000009998)0/69:0.0000009998	Cryptococcus_sp._NCYC1536:0.0009504363)0/67:0.0000009998)0/47:0.0000009998	Cryptococcus_sp._DSM108352:0.0000009998)100/100:0.0935647490	(Cryptococcus_sp._DSM109063:0.0222167752	Cryptococcus_sp._OR918:0.0150365956)98.9/100:0.0413604634)100/100:0.0927554353	Kwoniella_shandongensis_CBS12478:0.2945326896)99.9/100:0.1131747524)35.4/60:0.0328907274)100/100:0.2021584851	Cryptococcus_sp._OR849:0.0503714203)99.7/100:0.0500719245	(Cryptococcus_floricola_DSM27421:0.0126431881	Cryptococcus_wingfieldii_CBS7118:0.0066400122)91.2/95:0.0078284814)98.5/100:0.0151949075);
(Cryptococcus_amylolentus_CBS6039:0.0028523593	Cryptococcus_amylolentus_CBS6273:0.0012357921	((((((((Cryptococcus_bacillisporus_CA1280:0.0000010123	Cryptococcus_bacillisporus_CA1873:0.0026232044)88.7/98:0.0019370901	(Cryptococcus_decagattii_7685027:0.0012997406	Cryptococcus_decagattii_CBS11687:0.0000010123)100/100:0.0099710680)94.5/92:0.0034546712	((Cryptococcus_gattii_E566:0.0006565652	Cryptococcus_gattii_WM276:0.0000010123)97.1/100:0.0039284726	(Cryptococcus_tetragattii_CBS11718:0.0000010123	Cryptococcus_tetragattii_IND107:0.0006551586)99.9/100:0.0086828871)13.4/26:0.0005831331)44/50:0.0013614453	((Cryptococcus_deuterogattii_CBS10090:0.0000010123	Cryptococcus_deuterogattii_R265:0.0006529202)99.8/100:0.0079648550	(Cryptococcus_sp._MF13:0.0006540247	Cryptococcus_sp._MF34:0.0000010123)98.4/100:0.0052602364)62.8/78:0.0019317842)100/100:0.0343951075	((Cryptococcus_deneoformans_NIH12:0.0013449005	Cryptococcus_deneoformans_NIH433:0.0012886436)100/100:0.0187917579	(((Cryptococcus_neoformans_125.91:0.0000010123	Cryptococcus_neoformans_H99:0.0019756256)78.3/98:0.0006576791	(Cryptococcus_neoformans_Bt1:0.0000010123	Cryptococcus_neoformans_Bt206:0.0006572636)90.1/99:0.0013174039)75.9/92:0.0006582525	((Cryptococcus_neoformans_Bt22:0.0000010123	Cryptococcus_neoformans_Ftc555-1:0.0000010123)76.2/96:0.0006580179	(Cryptococcus_neoformans_PMHc1023.ENR:0.0000010123	Cryptococcus_neoformans_T4:0.0000010123)96.8/100:0.0026305549)75.1/96:0.0006569643)99.9/100:0.0166076227)96.7/97:0.0165892107)100/100:0.1017732922	(((Cryptococcus_depauperatus_CBS7841:0.0011197542	Cryptococcus_depauperatus_CBS7855:0.0021414138)100/100:0.1850901397	Cryptococcus_sp._CMW60451:0.1911505980)25.5/61:0.0211857815	(((((Cryptococcus_sp._DSM108351:0.0000010123	Cryptococcus_sp._DSM117830:0.0000010123)0/65:0.0000010123	((Cryptococcus_sp._DSM108352:0.0000010123	Cryptococcus_sp._DSM111204:0.0000010123)78.3/96:0.0006338353	Cryptococcus_sp._DSM111205:0.0006334319)78.8/89:0.0006330472)76.1/84:0.0006340082	Cryptococcus_sp._NCYC1536:0.0000010123)100/100:0.1203324352	(Cryptococcus_sp._DSM109063:0.0294685634	Cryptococcus_sp._OR918:0.0139395193)99.8/100:0.0524414015)100/100:0.1119589598	Kwoniella_shandongensis_CBS12478:0.2762074430)95.5/92:0.0476316379)96.8/92:0.0314125971)100/100:0.1647642918	Cryptococcus_sp._OR849:0.0350073842)99.8/100:0.0327112646	(Cryptococcus_floricola_DSM27421:0.0113309588	Cryptococcus_wingfieldii_CBS7118:0.0135417229)79.4/89:0.0042465012)99.4/100:0.0107744593);
(Cryptococcus_amylolentus_CBS6039:0.0019992382	Cryptococcus_amylolentus_CBS6273:0.0019965874	((((((((((((Cryptococcus_bacillisporus_CA1280:0.0042337477	Cryptococcus_bacillisporus_CA1873:0.0000010000)92.6/97:0.0059773761	(Cryptococcus_decagattii_7685027:0.0000010000	Cryptococcus_decagattii_CBS11687:0.0019848863)94.7/99:0.0079896294)97.6/95:0.0120192138	(Cryptococcus_deuterogattii_CBS10090:0.0000010000	Cryptococcus_deuterogattii_R265:0.0000010000)99.5/100:0.0160652455)0/28:0.0000010000	(Cryptococcus_sp._MF13:0.0000010000	Cryptococcus_sp._MF34:0.0000010000)98.7/90:0.0101481758)85.3/48:0.0019861076	(Cryptococcus_gattii_E566:0.0000010000	Cryptococcus_gattii_WM276:0.0000010000)95.4/93:0.0059894333)0/28:0.0000010000	(Cryptococcus_tetragattii_CBS11718:0.0000010000	Cryptococcus_tetragattii_IND107:0.0000010000)97.1/99:0.0079683405)91.8/63:0.0189748218	((Cryptococcus_deneoformans_NIH12:0.0019927518	Cryptococcus_deneoformans_NIH433:0.0000010000)99.8/100:0.0271763727	((((Cryptococcus_neoformans_125.91:0.0000010000	Cryptococcus_neoformans_H99:0.0000010000)84.7/98:0.0020018876	((Cryptococcus_neoformans_Bt1:0.0000010000	Cryptococcus_neoformans_Bt206:0.0000010000)90.9/97:0.0040080392	(Cryptococcus_neoformans_Bt22:0.0000010000	Cryptococcus_neoformans_Ftc555-1:0.0020027854)95.3/99:0.0060331097)0/49:0.0000010000)94.7/89:0.0060514088	Cryptococcus_neoformans_PMHc1023.ENR:0.0020090526)34.1/60:0.0020098099	Cryptococcus_neoformans_T4:0.0000010000)95.3/97:0.0128506710)85.5/90:0.0151783831)100/100:0.1733663666	((Cryptococcus_depauperatus_CBS7841:0.0022909054	Cryptococcus_depauperatus_CBS7855:0.0115205575)100/100:0.0782034930	Cryptococcus_sp._CMW60451:0.1799528759)98.5/99:0.0495410511)84.4/92:0.0193015677	(((Cryptococcus_sp._DSM108351:0.0019748536	((Cryptococcus_sp._DSM108352:0.0000010000	((Cryptococcus_sp._DSM111205:0.0000010000	Cryptococcus_sp._DSM117830:0.0000010000)0/22:0.0000010000	Cryptococcus_sp._NCYC1536:0.0000010000)0/17:0.0000010000)0/42:0.0000010000	Cryptococcus_sp._DSM111204:0.0019718545)0/65:0.0000010000)99.8/100:0.0478094512	(Cryptococcus_sp._DSM109063:0.0209593041	Cryptococcus_sp._OR918:0.0181458575)98.4/98:0.0410948619)100/100:0.1046373194	Kwoniella_shandongensis_CBS12478:0.1909015075)98.5/99:0.0616609662)100/100:0.1389520669	Cryptococcus_sp._OR849:0.0214020420)95.8/100:0.0244845705	Cryptococcus_floricola_DSM27421:0.0061945618)69.1/84:0.0031576253	Cryptococcus_wingfieldii_CBS7118:0.0099503614)96.9/100:0.0131654391);
(Cryptococcus_amylolentus_CBS6039:0.0007485569	Cryptococcus_amylolentus_CBS6273:0.0000010000	(((((((((Cryptococcus_bacillisporus_CA1280:0.0098414608	Cryptococcus_bacillisporus_CA1873:0.0030953074)89.8/96:0.0022434186	(Cryptococcus_decagattii_7685027:0.0022149445	Cryptococcus_decagattii_CBS11687:0.0023036285)100/100:0.0175736222)97.8/100:0.0060295364	(Cryptococcus_gattii_E566:0.0000010000	Cryptococcus_gattii_WM276:0.0000010000)100/100:0.0160112555)96.5/99:0.0059384634	((Cryptococcus_deuterogattii_CBS10090:0.0069208415	Cryptococcus_deuterogattii_R265:0.0138020366)100/100:0.0114151833	((Cryptococcus_sp._MF13:0.0000010000	Cryptococcus_sp._MF34:0.0000010000)99.9/100:0.0121330244	(Cryptococcus_tetragattii_CBS11718:0.0032805454	Cryptococcus_tetragattii_IND107:0.0015922942)100/100:0.0141480450)98.1/99:0.0063281485)54.9/71:0.0020411110)100/100:0.0503628761	((Cryptococcus_deneoformans_NIH12:0.0011283418	Cryptococcus_deneoformans_NIH433:0.0018455986)100/100:0.0386293292	(((Cryptococcus_neoformans_125.91:0.0007438811	Cryptococcus_neoformans_H99:0.0007453045)96.9/100:0.0044790099	((Cryptococcus_neoformans_Bt1:0.0029930144	Cryptococcus_neoformans_Bt206:0.0007459833)0/31:0.0000010000	(Cryptococcus_neoformans_Bt22:0.0029920234	Cryptococcus_neoformans_Ftc555-1:0.0014937065)92.9/98:0.0022430446)92.9/97:0.0022521674)99.5/100:0.0088555107	(Cryptococcus_neoformans_PMHc1023.ENR:0.0000010000	Cryptococcus_neoformans_T4:0.0000010000)97.1/100:0.0062309121)100/100:0.0318019466)98.9/100:0.0235488305)100/100:0.1911054527	((((((Cryptococcus_sp._DSM108351:0.0000010000	Cryptococcus_sp._DSM111204:0.0000010000)0/20:0.0000010000	(Cryptococcus_sp._DSM108352:0.0000010000	Cryptococcus_sp._DSM111205:0.0000010000)0/26:0.0000010000)89/94:0.0014903150	Cryptococcus_sp._NCYC1536:0.0037324752)77.1/87:0.0007453072	Cryptococcus_sp._DSM117830:0.0000010000)100/100:0.0782279936	(Cryptococcus_sp._DSM109063:0.0347472394	Cryptococcus_sp._OR918:0.0282126538)98.4/99:0.0370109224)100/100:0.2355048923	Kwoniella_shandongensis_CBS12478:0.2865621929)100/100:0.2780620937)77.8/80:0.0554555818	((Cryptococcus_depauperatus_CBS7841:0.0104328696	Cryptococcus_depauperatus_CBS7855:0.0011293345)100/100:0.2810410931	Cryptococcus_sp._CMW60451:0.2251145761)100/100:0.1756810377)100/100:0.3162433115	Cryptococcus_sp._OR849:0.0449515475)97.7/95:0.0288229351	(Cryptococcus_floricola_DSM27421:0.0084030163	Cryptococcus_wingfieldii_CBS7118:0.0077264714)66.6/82:0.0026217901)99.3/100:0.0105707479);
(Cryptococcus_amylolentus_CBS6039:0.1715093590	Cryptococcus_amylolentus_CBS6273:0.0000010000	((((((((Cryptococcus_bacillisporus_CA1280:0.0000010000	((Cryptococcus_deuterogattii_CBS10090:0.0000010000	Cryptococcus_deuterogattii_R265:0.0000010000)96/97:0.0179316054	(Cryptococcus_sp._MF13:0.0000010000	Cryptococcus_sp._MF34:0.0000010000)72.4/95:0.0060082437)0/10:0.0000010000)0/1:0.0000010000	Cryptococcus_bacillisporus_CA1873:0.0067974889)0/16:0.0000010000	((((Cryptococcus_decagattii_7685027:0.0067807280	Cryptococcus_decagattii_CBS11687:0.0000010000)90.7/95:0.0120619772	Cryptococcus_gattii_E566:0.0000010000)0/14:0.0000010000	Cryptococcus_gattii_WM276:0.0000010000)0/35:0.0000024559	((Cryptococcus_deneoformans_NIH12:0.0000010000	Cryptococcus_deneoformans_NIH433:0.0000010000)86.8/95:0.0192606357	(((Cryptococcus_neoformans_125.91:0.0000010000	Cryptococcus_neoformans_H99:0.0000010000)0/41:0.0000010000	((Cryptococcus_neoformans_Bt1:0.0059809611	Cryptococcus_neoformans_Bt206:0.0000010000)0/20:0.0000010000	(Cryptococcus_neoformans_Bt22:0.0000010000	Cryptococcus_neoformans_Ftc555-1:0.0000010000)0/50:0.0000010000)85.6/94:0.0060110907)83.2/95:0.0060128123	(Cryptococcus_neoformans_PMHc1023.ENR:0.0000010000	Cryptococcus_neoformans_T4:0.0000010000)0/48:0.0000010000)97.9/97:0.0444190776)97.8/62:0.0509046332)79.4/36:0.0059948030)92.3/43:0.0060148930	Cryptococcus_tetragattii_CBS11718:0.0000010000)0/12:0.0000023541	Cryptococcus_tetragattii_IND107:0.0000010000)98.4/99:0.1528674182	(((Cryptococcus_depauperatus_CBS7841:0.0060786957	Cryptococcus_depauperatus_CBS7855:0.0000010000)100/100:0.3319326878	Cryptococcus_sp._CMW60451:0.2525328773)62.1/54:0.0771737274	(((Cryptococcus_sp._DSM108351:0.0000010000	(((Cryptococcus_sp._DSM108352:0.0000010000	Cryptococcus_sp._DSM111205:0.0000010000)0/22:0.0000010000	(Cryptococcus_sp._DSM117830:0.0000010000	Cryptococcus_sp._NCYC1536:0.0000010000)0/20:0.0000010000)0/6:0.0000010000	Cryptococcus_sp._DSM111204:0.0000010000)0/16:0.0000010000)92.1/97:0.1086903936	(Cryptococcus_sp._DSM109063:0.1452779250	Cryptococcus_sp._OR918:0.2003153324)96.7/100:0.1655491198)87.3/95:0.1074423387	Kwoniella_shandongensis_CBS12478:0.3144935602)95.1/96:0.1413339775)61.9/57:0.0202531797)99.9/100:0.2116052633	Cryptococcus_sp._OR849:0.0672071844)95/96:0.0875988004	(Cryptococcus_floricola_DSM27421:0.0123661232	Cryptococcus_wingfieldii_CBS7118:0.0060515568)87.7/90:0.0125653093)0/57:0.0000023565);
(Cryptococcus_amylolentus_CBS6039:0.0000010000	Cryptococcus_amylolentus_CBS6273:0.0000010000	(((((((((((((((((Cryptococcus_bacillisporus_CA1280:0.0000010000	Cryptococcus_bacillisporus_CA1873:0.0035305960)89.7/98:0.0071337757	(Cryptococcus_gattii_E566:0.0000010000	Cryptococcus_gattii_WM276:0.0000010000)98.8/100:0.0179301300)0/48:0.0000010000	(Cryptococcus_tetragattii_CBS11718:0.0000010000	Cryptococcus_tetragattii_IND107:0.0000010000)84/96:0.0035482927)84.6/77:0.0035490999	(Cryptococcus_sp._MF13:0.0000010000	Cryptococcus_sp._MF34:0.0000010000)98.6/98:0.0143922504)0/39:0.0000010000	(Cryptococcus_decagattii_7685027:0.0000010000	Cryptococcus_decagattii_CBS11687:0.0000010000)96.2/99:0.0182200911)0/51:0.0000028083	(Cryptococcus_deuterogattii_CBS10090:0.0036044601	Cryptococcus_deuterogattii_R265:0.0000010000)95.5/99:0.0145576869)99.3/100:0.0470152441	(Cryptococcus_deneoformans_NIH12:0.0041814458	Cryptococcus_deneoformans_NIH433:0.0040055238)95.1/99:0.0244600669)95.3/88:0.0283633822	(Cryptococcus_neoformans_PMHc1023.ENR:0.0000010000	Cryptococcus_neoformans_T4:0.0000010000)91.6/98:0.0123790786)91.8/70:0.0129893851	(Cryptococcus_neoformans_Bt22:0.0000010000	Cryptococcus_neoformans_Ftc555-1:0.0000010000)86.7/97:0.0080332973)0/32:0.0000010000	Cryptococcus_neoformans_Bt1:0.0000010000)0/26:0.0000010000	Cryptococcus_neoformans_Bt206:0.0000010000)44.5/65:0.0042754424	(Cryptococcus_neoformans_125.91:0.0000010000	Cryptococcus_neoformans_H99:0.0000010000)0/76:0.0000010000)100/100:0.2217618442	((Cryptococcus_sp._CMW60451:0.1157944638	Kwoniella_shandongensis_CBS12478:0.1137259119)32.4/69:0.0803282327	((((Cryptococcus_sp._DSM108351:0.0000010000	(Cryptococcus_sp._DSM117830:0.0000010000	Cryptococcus_sp._NCYC1536:0.0000010000)0/16:0.0000010000)76.7/89:0.0058805668	(Cryptococcus_sp._DSM108352:0.0000010000	(Cryptococcus_sp._DSM111204:0.0000010000	Cryptococcus_sp._DSM111205:0.0000010000)0/15:0.0000010000)86.9/95:0.0094310812)100/99:0.0713211927	Cryptococcus_sp._OR918:0.0054359661)14.6/68:0.0164659337	Cryptococcus_sp._DSM109063:0.0109235204)99.2/100:0.1342738607)89.4/92:0.0735516405)90/92:0.0847633698	(Cryptococcus_depauperatus_CBS7841:0.0000010000	Cryptococcus_depauperatus_CBS7855:0.0042990438)99.6/100:0.1554922240)99.8/100:0.2201144243	Cryptococcus_floricola_DSM27421:0.0013482524)40.9/42:0.0183147390	Cryptococcus_wingfieldii_CBS7118:0.0099442083)74.3/66:0.0042558644	Cryptococcus_sp._OR849:0.0425721987)99.5/100:0.0367643335);
(Cryptococcus_amylolentus_CBS6039:0.0000010000	Cryptococcus_amylolentus_CBS6273:0.0000010000	((((((((((Cryptococcus_bacillisporus_CA1280:0.0025305856	Cryptococcus_bacillisporus_CA1873:0.0025298099)76.7/90:0.0025214239	(Cryptococcus_decagattii_7685027:0.0000010000	Cryptococcus_decagattii_CBS11687:0.0025195794)89.6/97:0.0050712322)91.3/95:0.0050689082	Cryptococcus_deuterogattii_CBS10090:0.0000010000)0/16:0.0000010000	Cryptococcus_deuterogattii_R265:0.0000010000)0/40:0.0000010000	((Cryptococcus_gattii_E566:0.0000010000	Cryptococcus_gattii_WM276:0.0000010000)93.8/90:0.0050176668	((Cryptococcus_sp._MF13:0.0000010000	Cryptococcus_sp._MF34:0.0000010000)90.8/97:0.0050243291	(Cryptococcus_tetragattii_CBS11718:0.0000010000	Cryptococcus_tetragattii_IND107:0.0000010000)84.5/94:0.0025076861)0/46:0.0000010000)88.9/75:0.0050521802)85.3/75:0.0096643017	((Cryptococcus_deneoformans_NIH12:0.0052222926	Cryptococcus_deneoformans_NIH433:0.0023506523)99.3/100:0.0288079795	((((((Cryptococcus_neoformans_125.91:0.0000010000	Cryptococcus_neoformans_H99:0.0000010000)93.2/96:0.0025299813	Cryptococcus_neoformans_Ftc555-1:0.0000010000)0/17:0.0000010000	Cryptococcus_neoformans_Bt22:0.0000010000)0/58:0.0000010000	(Cryptococcus_neoformans_Bt1:0.0000010000	Cryptococcus_neoformans_Bt206:0.0000010000)89.3/95:0.0050631017)93.5/94:0.0050836913	Cryptococcus_neoformans_T4:0.0000010000)0/44:0.0000010000	Cryptococcus_neoformans_PMHc1023.ENR:0.0025461306)97.6/97:0.0183039658)93.6/95:0.0219088768)100/100:0.1952477685	((Cryptococcus_depauperatus_CBS7841:0.0055863204	Cryptococcus_depauperatus_CBS7855:0.0045918557)100/100:0.2176150266	Cryptococcus_sp._CMW60451:0.2631987857)83.6/88:0.0346885881)70.3/77:0.0371646600	((((Cryptococcus_sp._DSM108351:0.0000010000	((Cryptococcus_sp._DSM108352:0.0000010000	(Cryptococcus_sp._DSM111204:0.0000010000	Cryptococcus_sp._DSM117830:0.0000010000)0/24:0.0000010000)0/4:0.0000010000	Cryptococcus_sp._NCYC1536:0.0000010000)0/13:0.0000010000)0/10:0.0000010000	Cryptococcus_sp._DSM111205:0.0000010000)96.2/99:0.0490493306	(Cryptococcus_sp._DSM109063:0.0407201371	Cryptococcus_sp._OR918:0.0208018784)85/94:0.0289671943)100/100:0.2149654482	Kwoniella_shandongensis_CBS12478:0.1792409307)97.6/100:0.1049329061)100/100:0.2237014738	Cryptococcus_sp._OR849:0.0675927961)83.2/85:0.0171460227	(Cryptococcus_floricola_DSM27421:0.0050448512	Cryptococcus_wingfieldii_CBS7118:0.0177714385)82.1/95:0.0086296571)93.5/98:0.0149583379);
(Cryptococcus_amylolentus_CBS6039:0.0000009937	Cryptococcus_amylolentus_CBS6273:0.0000009937	(((((((((Cryptococcus_bacillisporus_CA1280:0.0048874511	Cryptococcus_bacillisporus_CA1873:0.0000009937)96.9/100:0.0065982408	(Cryptococcus_decagattii_7685027:0.0000009937	Cryptococcus_decagattii_CBS11687:0.0036448577)99.4/100:0.0097611806)96.7/99:0.0069066347	(Cryptococcus_gattii_E566:0.0012165602	Cryptococcus_gattii_WM276:0.0024360600)98.2/100:0.0073845879)77.8/70:0.0020744060	((Cryptococcus_deuterogattii_CBS10090:0.0012090259	Cryptococcus_deuterogattii_R265:0.0024314051)99.8/100:0.0122415071	((Cryptococcus_sp._MF13:0.0000009937	Cryptococcus_sp._MF34:0.0012133374)100/100:0.0184715017	(Cryptococcus_tetragattii_CBS11718:0.0012126122	Cryptococcus_tetragattii_IND107:0.0000009937)99.2/100:0.0085339390)75.6/63:0.0012449444)0/35:0.0003516774)100/100:0.0613260902	((Cryptococcus_deneoformans_NIH12:0.0011795136	Cryptococcus_deneoformans_NIH433:0.0024935942)99.8/100:0.0375986083	(((((Cryptococcus_neoformans_125.91:0.0000009937	(Cryptococcus_neoformans_Bt1:0.0000009937	Cryptococcus_neoformans_Bt206:0.0000009937)73/97:0.0012275697)86/96:0.0012290229	Cryptococcus_neoformans_H99:0.0000009937)73.8/96:0.0012268511	Cryptococcus_neoformans_Ftc555-1:0.0036821841)0/38:0.0000009937	Cryptococcus_neoformans_Bt22:0.0024506887)87.5/67:0.0024700065	(Cryptococcus_neoformans_PMHc1023.ENR:0.0000009937	Cryptococcus_neoformans_T4:0.0000009937)98.2/100:0.0086135807)99.9/100:0.0409092520)98.5/100:0.0425680555)100/100:0.2270234955	(((((Cryptococcus_sp._DSM108351:0.0012579151	(Cryptococcus_sp._DSM108352:0.0000009937	Cryptococcus_sp._DSM111204:0.0000009937)75.4/94:0.0012597165)0/11:0.0000009937	(Cryptococcus_sp._DSM111205:0.0000009937	Cryptococcus_sp._NCYC1536:0.0000009937)0/83:0.0000009937)0/15:0.0000009937	Cryptococcus_sp._DSM117830:0.0012620599)100/100:0.1278492874	(Cryptococcus_sp._DSM109063:0.0430800326	Cryptococcus_sp._OR918:0.0130558430)98.7/100:0.0504327377)100/100:0.1649959624	Kwoniella_shandongensis_CBS12478:0.3722028475)76/71:0.0469669985)37.3/56:0.0308338994	((Cryptococcus_depauperatus_CBS7841:0.0108646797	Cryptococcus_depauperatus_CBS7855:0.0231378920)100/100:0.4879467304	Cryptococcus_sp._CMW60451:0.3099368472)89.6/89:0.0775372181)100/100:0.2045573039	Cryptococcus_sp._OR849:0.0361078818)99/100:0.0475568444	(Cryptococcus_floricola_DSM27421:0.0194262812	Cryptococcus_wingfieldii_CBS7118:0.0172024323)72.3/89:0.0055342126)100/100:0.0332372087);
(Cryptococcus_amylolentus_CBS6039:0.0000010000	Cryptococcus_amylolentus_CBS6273:0.0000010000	(((((((((Cryptococcus_bacillisporus_CA1280:0.0101279857	Cryptococcus_bacillisporus_CA1873:0.0017358645)99/100:0.0069493717	(Cryptococcus_decagattii_7685027:0.0017404726	Cryptococcus_decagattii_CBS11687:0.0000010000)99.9/100:0.0096303686)96.9/100:0.0043614632	(((Cryptococcus_gattii_E566:0.0000010000	Cryptococcus_gattii_WM276:0.0000010000)99.4/100:0.0078103989	(Cryptococcus_tetragattii_CBS11718:0.0008646912	Cryptococcus_tetragattii_IND107:0.0008568214)100/100:0.0122393962)0/75:0.0000010000	(Cryptococcus_sp._MF13:0.0008606817	Cryptococcus_sp._MF34:0.0008602490)99/100:0.0060680103)42.9/60:0.0008622625)92.8/95:0.0039046295	(Cryptococcus_deuterogattii_CBS10090:0.0000010000	Cryptococcus_deuterogattii_R265:0.0000010000)98.8/100:0.0075114496)97.5/99:0.0176010947	((Cryptococcus_deneoformans_NIH12:0.0008664906	Cryptococcus_deneoformans_NIH433:0.0000010000)99.9/100:0.0150030483	(Cryptococcus_neoformans_125.91:0.0000010000	((Cryptococcus_neoformans_Bt1:0.0008689238	((Cryptococcus_neoformans_Bt206:0.0000010000	Cryptococcus_neoformans_Bt22:0.0008687089)0/3:0.0000010000	(Cryptococcus_neoformans_Ftc555-1:0.0008692785	(Cryptococcus_neoformans_PMHc1023.ENR:0.0000010000	Cryptococcus_neoformans_T4:0.0000010000)94.9/98:0.0026171491)0/18:0.0000010000)0/6:0.0000010000)0/14:0.0000010000	Cryptococcus_neoformans_H99:0.0017398502)89.2/84:0.0017399260)99/100:0.0122361867)92.5/94:0.0146892220)100/100:0.1287878144	(((((((Cryptococcus_sp._DSM108351:0.0000010000	Cryptococcus_sp._NCYC1536:0.0008823140)83.7/97:0.0008824367	Cryptococcus_sp._DSM111204:0.0008820082)0/38:0.0000010000	Cryptococcus_sp._DSM108352:0.0000010000)0/33:0.0000010000	Cryptococcus_sp._DSM111205:0.0008823335)79.5/93:0.0008821712	Cryptococcus_sp._DSM117830:0.0000010000)100/100:0.0361180523	(Cryptococcus_sp._DSM109063:0.0570106873	Cryptococcus_sp._OR918:0.0169814093)95.7/99:0.0198580738)100/100:0.1817217603	Kwoniella_shandongensis_CBS12478:0.3133559441)98/99:0.0513476022)40/71:0.0262215631	((Cryptococcus_depauperatus_CBS7841:0.0085107399	Cryptococcus_depauperatus_CBS7855:0.0064398258)100/100:0.2249145345	Cryptococcus_sp._CMW60451:0.1606362068)100/100:0.1418266463)100/100:0.1687175971	Cryptococcus_sp._OR849:0.0352179712)100/100:0.0388104131	(Cryptococcus_floricola_DSM27421:0.0096292375	Cryptococcus_wingfieldii_CBS7118:0.0079953813)84.3/90:0.0026808128)96/99:0.0062284317);
(Cryptococcus_amylolentus_CBS6039:0.0000009999	Cryptococcus_amylolentus_CBS6273:0.0000009999	(((((((((Cryptococcus_bacillisporus_CA1280:0.0069194608	Cryptococcus_bacillisporus_CA1873:0.0035634658)100/100:0.0176869773	(Cryptococcus_decagattii_7685027:0.0000009999	Cryptococcus_decagattii_CBS11687:0.0015461611)100/100:0.0332606575)99.7/100:0.0182570935	(Cryptococcus_deuterogattii_CBS10090:0.0016878477	Cryptococcus_deuterogattii_R265:0.0021112672)100/100:0.0405885757)88.1/91:0.0128599030	(((Cryptococcus_gattii_E566:0.0000009999	Cryptococcus_gattii_WM276:0.0000009999)100/100:0.0224977129	(Cryptococcus_sp._MF13:0.0007766758	Cryptococcus_sp._MF34:0.0015551725)100/100:0.0201950259)89.5/97:0.0035786894	(Cryptococcus_tetragattii_CBS11718:0.0000009999	Cryptococcus_tetragattii_IND107:0.0007900155)100/100:0.0378303257)99.8/100:0.0257838356)99.9/100:0.1100258763	((Cryptococcus_deneoformans_NIH12:0.0007567653	Cryptococcus_deneoformans_NIH433:0.0007765607)100/100:0.0960335317	(((Cryptococcus_neoformans_125.91:0.0007577997	Cryptococcus_neoformans_H99:0.0007598861)100/100:0.0152949252	(Cryptococcus_neoformans_PMHc1023.ENR:0.0000009999	Cryptococcus_neoformans_T4:0.0022791014)97.1/100:0.0052879949)91.5/99:0.0048189102	((Cryptococcus_neoformans_Bt1:0.0007574180	Cryptococcus_neoformans_Bt206:0.0000009999)99.9/100:0.0099471671	(Cryptococcus_neoformans_Bt22:0.0000009999	Cryptococcus_neoformans_Ftc555-1:0.0007600466)99/100:0.0060994387)99/100:0.0099219785)100/100:0.0700726733)95.2/90:0.0765283918)100/100:0.9376472191	((Cryptococcus_depauperatus_CBS7841:0.0107852750	Cryptococcus_depauperatus_CBS7855:0.0046412486)100/100:0.8007431372	Cryptococcus_sp._CMW60451:0.5980859654)99.8/99:0.1890035650)47/68:0.0464580657	((((Cryptococcus_sp._DSM108351:0.0008156323	(Cryptococcus_sp._DSM117830:0.0000009999	Cryptococcus_sp._NCYC1536:0.0000009999)0/60:0.0000009999)88.3/95:0.0033131849	(Cryptococcus_sp._DSM108352:0.0000009999	(Cryptococcus_sp._DSM111204:0.0000009999	Cryptococcus_sp._DSM111205:0.0000009999)0/18:0.0000009999)85.9/92:0.0032253494)100/100:0.2233177058	(Cryptococcus_sp._DSM109063:0.0916012777	Cryptococcus_sp._OR918:0.0563663625)99.4/100:0.1063273372)100/100:0.7163284106	Kwoniella_shandongensis_CBS12478:0.9012902134)100/100:0.3079390129)100/100:0.8531488697	Cryptococcus_sp._OR849:0.1949558765)100/100:0.2211152846	(Cryptococcus_floricola_DSM27421:0.0225135088	Cryptococcus_wingfieldii_CBS7118:0.0240463218)37.7/71:0.0102024715)100/100:0.0338099238);
(Cryptococcus_amylolentus_CBS6039:0.0000010000	Cryptococcus_amylolentus_CBS6273:0.0000010000	(((((((((((((Cryptococcus_bacillisporus_CA1280:0.0000010000	Cryptococcus_bacillisporus_CA1873:0.0000010000)87/96:0.0047948632	(Cryptococcus_decagattii_7685027:0.0023948792	Cryptococcus_decagattii_CBS11687:0.0000010000)92.6/99:0.0072390724)95.6/99:0.0097223977	(Cryptococcus_sp._MF13:0.0138504179	Cryptococcus_sp._MF34:0.0000010000)92.4/99:0.0120720952)0/19:0.0000010000	(Cryptococcus_tetragattii_CBS11718:0.0000010000	Cryptococcus_tetragattii_IND107:0.0031916281)92.4/100:0.0064572806)75/54:0.0024166841	(Cryptococcus_deuterogattii_CBS10090:0.0000010000	Cryptococcus_deuterogattii_R265:0.0023735685)99.4/100:0.0194590814)33.7/63:0.0035479849	(Cryptococcus_gattii_E566:0.0000010000	Cryptococcus_gattii_WM276:0.0000010000)88.4/96:0.0061612679)98/99:0.0335841263	((Cryptococcus_deneoformans_NIH12:0.0048159533	Cryptococcus_deneoformans_NIH433:0.0000022713)100/100:0.0475716025	((Cryptococcus_neoformans_125.91:0.0000010000	Cryptococcus_neoformans_H99:0.0000010000)0/67:0.0000022713	(((Cryptococcus_neoformans_Bt1:0.0000010000	Cryptococcus_neoformans_Bt206:0.0000010000)96.9/99:0.0095262008	(Cryptococcus_neoformans_Bt22:0.0023990304	Cryptococcus_neoformans_Ftc555-1:0.0000010000)0/75:0.0000022713)48.1/69:0.0023786483	(Cryptococcus_neoformans_PMHc1023.ENR:0.0000010000	Cryptococcus_neoformans_T4:0.0000010000)98.4/100:0.0119542976)75.6/83:0.0023647905)98.3/99:0.0260230671)76.4/85:0.0129921825)99.6/100:0.0990690681	(Cryptococcus_depauperatus_CBS7841:0.0074513327	Cryptococcus_depauperatus_CBS7855:0.0047599141)100/100:0.2165710558)45.2/57:0.0264131850	Cryptococcus_sp._CMW60451:0.1420701695)83.3/80:0.0302149993	Kwoniella_shandongensis_CBS12478:0.1551801225)2.2/52:0.0402804032	((((((Cryptococcus_sp._DSM108351:0.0000010000	Cryptococcus_sp._NCYC1536:0.0000010000)0/10:0.0000010000	Cryptococcus_sp._DSM111205:0.0000010000)0/11:0.0000010000	Cryptococcus_sp._DSM108352:0.0000010000)0/28:0.0000010000	Cryptococcus_sp._DSM111204:0.0000010000)0/65:0.0000010000	Cryptococcus_sp._DSM117830:0.0024481989)100/100:0.0868611457	(Cryptococcus_sp._DSM109063:0.0940800821	Cryptococcus_sp._OR918:0.0113084928)91.6/98:0.0344322447)100/100:0.1551020396)100/100:0.1462286035	Cryptococcus_sp._OR849:0.0326196080)91.3/98:0.0303227067	(Cryptococcus_floricola_DSM27421:0.0143004220	Cryptococcus_wingfieldii_CBS7118:0.0118375458)95.8/99:0.0178359795)87.8/98:0.0090889885);
(Cryptococcus_amylolentus_CBS6039:0.0000009980	Cryptococcus_amylolentus_CBS6273:0.0000009980	(((((((((((Cryptococcus_bacillisporus_CA1280:0.0000009980	Cryptococcus_bacillisporus_CA1873:0.0013235977)75.1/73:0.0013334210	(Cryptococcus_decagattii_7685027:0.0027620109	Cryptococcus_decagattii_CBS11687:0.0018300440)99.1/100:0.0128788232)95.7/98:0.0053325792	(Cryptococcus_tetragattii_CBS11718:0.0000009980	Cryptococcus_tetragattii_IND107:0.0013232600)92.5/92:0.0039735537)28.9/45:0.0013179959	(Cryptococcus_sp._MF13:0.0000009980	Cryptococcus_sp._MF34:0.0000009980)98.9/100:0.0092922770)0/32:0.0000023107	(Cryptococcus_deuterogattii_CBS10090:0.0026584333	Cryptococcus_deuterogattii_R265:0.0000009980)96.9/99:0.0053256675)72.9/50:0.0013489235	(Cryptococcus_gattii_E566:0.0000009980	Cryptococcus_gattii_WM276:0.0000009980)98/100:0.0093283687)98/100:0.0218491615	((Cryptococcus_deneoformans_NIH12:0.0000009980	Cryptococcus_deneoformans_NIH433:0.0000009980)99.9/100:0.0193144156	(((((Cryptococcus_neoformans_125.91:0.0013239624	Cryptococcus_neoformans_H99:0.0026300196)97.1/99:0.0052907468	(Cryptococcus_neoformans_Bt1:0.0000009980	Cryptococcus_neoformans_Bt206:0.0000009980)84.6/94:0.0013174607)0/28:0.0000009980	Cryptococcus_neoformans_Bt22:0.0026367607)0/36:0.0000009980	Cryptococcus_neoformans_Ftc555-1:0.0026357071)75.4/76:0.0011136584	(Cryptococcus_neoformans_PMHc1023.ENR:0.0000009980	Cryptococcus_neoformans_T4:0.0026356501)79.2/90:0.0015214023)94.9/90:0.0089020191)86.1/90:0.0082525254)100/100:0.1661634532	((Cryptococcus_depauperatus_CBS7841:0.0044833185	Cryptococcus_depauperatus_CBS7855:0.0027985371)100/100:0.4334471500	Cryptococcus_sp._CMW60451:0.2824190308)97.1/94:0.0833991227)74.1/75:0.0463623961	((((Cryptococcus_sp._DSM108351:0.0013095799	Cryptococcus_sp._DSM117830:0.0000009980)78.1/91:0.0020399137	(((Cryptococcus_sp._DSM108352:0.0000009980	Cryptococcus_sp._NCYC1536:0.0000009980)0/16:0.0000009980	Cryptococcus_sp._DSM111205:0.0000009980)0/25:0.0000009980	Cryptococcus_sp._DSM111204:0.0000009980)73.5/90:0.0018859023)100/100:0.1111914786	(Cryptococcus_sp._DSM109063:0.0292879747	Cryptococcus_sp._OR918:0.0384159930)97.2/100:0.0409919063)100/100:0.3285707555	Kwoniella_shandongensis_CBS12478:0.4757442855)98.2/98:0.1062501075)100/100:0.4488779464	Cryptococcus_sp._OR849:0.0511552792)99.1/100:0.0663971131	(Cryptococcus_floricola_DSM27421:0.0065234439	Cryptococcus_wingfieldii_CBS7118:0.0055785250)90.9/99:0.0071500520)97.6/100:0.0129789282);
(Cryptococcus_amylolentus_CBS6039:0.0012033771	Cryptococcus_amylolentus_CBS6273:0.0109848279	(((((((((Cryptococcus_bacillisporus_CA1280:0.0047560737	Cryptococcus_bacillisporus_CA1873:0.0011785940)96.4/100:0.0059643195	(Cryptococcus_decagattii_7685027:0.0012075421	Cryptococcus_decagattii_CBS11687:0.0000010000)93.1/99:0.0035481086)74.1/91:0.0012338484	((Cryptococcus_deuterogattii_CBS10090:0.0000010000	Cryptococcus_deuterogattii_R265:0.0011802979)99/100:0.0083645778	((Cryptococcus_gattii_E566:0.0000010000	Cryptococcus_gattii_WM276:0.0593508473)95.1/99:0.0070251750	((Cryptococcus_sp._MF13:0.0000010000	Cryptococcus_sp._MF34:0.0012132605)87.6/97:0.0024640978	(Cryptococcus_tetragattii_CBS11718:0.0023944998	Cryptococcus_tetragattii_IND107:0.0011418456)99.8/100:0.0142357990)83.1/87:0.0023781075)87.3/94:0.0024845498)84.1/90:0.0023128066)97.4/98:0.0264712783	((Cryptococcus_deneoformans_NIH12:0.0011838293	Cryptococcus_deneoformans_NIH433:0.0011969335)99.6/100:0.0191681674	(((((Cryptococcus_neoformans_125.91:0.0000010000	Cryptococcus_neoformans_H99:0.0011965209)82.5/92:0.0011964762	Cryptococcus_neoformans_Ftc555-1:0.0000010000)0/21:0.0000010000	Cryptococcus_neoformans_Bt22:0.0000010000)0/19:0.0000010000	(Cryptococcus_neoformans_Bt1:0.0000010000	Cryptococcus_neoformans_Bt206:0.0000010000)78.3/92:0.0011968988)62.3/69:0.0008818100	(Cryptococcus_neoformans_PMHc1023.ENR:0.0000010000	Cryptococcus_neoformans_T4:0.0023913534)95.8/96:0.0087806627)96.6/98:0.0133341822)92.1/94:0.0167883476)100/100:0.1555847254	(((((Cryptococcus_sp._DSM108351:0.0000010000	(Cryptococcus_sp._DSM108352:0.0000010000	Cryptococcus_sp._DSM117830:0.0000010000)0/10:0.0000010000)0/12:0.0000010000	(Cryptococcus_sp._DSM111204:0.0000010000	Cryptococcus_sp._DSM111205:0.0000010000)0/27:0.0000010000)0/71:0.0000010000	Cryptococcus_sp._NCYC1536:0.0011796180)100/100:0.0503029343	(Cryptococcus_sp._DSM109063:0.0271399552	Cryptococcus_sp._OR918:0.0064312842)93.8/99:0.0185124125)100/100:0.1582097220	Kwoniella_shandongensis_CBS12478:0.2729967329)36.5/72:0.0575561806)4.5/54:0.0399119352	((Cryptococcus_depauperatus_CBS7841:0.0023978481	Cryptococcus_depauperatus_CBS7855:0.0000010000)100/100:0.1980125760	Cryptococcus_sp._CMW60451:0.3056576275)84.3/86:0.0649986321)100/100:0.1771727834	Cryptococcus_sp._OR849:0.0330803015)99.3/100:0.0413874625	Cryptococcus_wingfieldii_CBS7118:0.0065402124)1.6/49:0.0012388216	Cryptococcus_floricola_DSM27421:0.0067477474)99.8/100:0.0137318429);
(Cryptococcus_amylolentus_CBS6039:0.0000010000	Cryptococcus_amylolentus_CBS6273:0.0000010000	(((((((((((((((((Cryptococcus_bacillisporus_CA1280:0.0000010000	Cryptococcus_bacillisporus_CA1873:0.0000010000)84.8/95:0.0045638556	Cryptococcus_deuterogattii_R265:0.0045537067)0/15:0.0000010000	Cryptococcus_deuterogattii_CBS10090:0.0045610688)0/15:0.0000010000	Cryptococcus_gattii_E566:0.0000010000)0/15:0.0000010000	Cryptococcus_gattii_WM276:0.0000010000)0/12:0.0000010000	Cryptococcus_sp._MF34:0.0000010000)0/10:0.0000010000	(Cryptococcus_tetragattii_CBS11718:0.0045627942	Cryptococcus_tetragattii_IND107:0.0000010000)86.1/91:0.0045638599)0/8:0.0000010000	Cryptococcus_sp._MF13:0.0000010000)0/5:0.0000010000	(Cryptococcus_decagattii_7685027:0.0000010000	Cryptococcus_decagattii_CBS11687:0.0045674779)91.2/96:0.0091493666)92.3/98:0.0227685473	((Cryptococcus_deneoformans_NIH12:0.0000010000	Cryptococcus_deneoformans_NIH433:0.0046496129)78.5/86:0.0056287134	((Cryptococcus_neoformans_125.91:0.0000010000	((Cryptococcus_neoformans_Ftc555-1:0.0046052736	Cryptococcus_neoformans_T4:0.0000010000)0/12:0.0000010000	Cryptococcus_neoformans_H99:0.0000010000)0/9:0.0000010000)0/15:0.0000010000	(((Cryptococcus_neoformans_Bt1:0.0000010000	Cryptococcus_neoformans_Bt22:0.0000010000)0/39:0.0000010000	Cryptococcus_neoformans_Bt206:0.0000010000)86.6/92:0.0046063397	Cryptococcus_neoformans_PMHc1023.ENR:0.0045830540)0/18:0.0000010000)60.5/63:0.0036087703)30.5/62:0.0113353108)93.5/98:0.0421170325	Cryptococcus_sp._CMW60451:0.1060938243)34/61:0.0139653772	(Cryptococcus_depauperatus_CBS7841:0.0039374842	Cryptococcus_depauperatus_CBS7855:0.0095552405)100/100:0.1567484928)87.2/80:0.0300915681	Kwoniella_shandongensis_CBS12478:0.1192519664)75.4/73:0.0424148374	((Cryptococcus_sp._DSM108351:0.0045074873	((Cryptococcus_sp._DSM108352:0.0000010000	(Cryptococcus_sp._DSM111204:0.0000010000	(Cryptococcus_sp._DSM111205:0.0000010000	Cryptococcus_sp._DSM117830:0.0000010000)0/11:0.0000010000)0/14:0.0000010000)0/32:0.0000010000	Cryptococcus_sp._NCYC1536:0.0000010000)0/85:0.0000010000)98.7/100:0.0705626611	(Cryptococcus_sp._DSM109063:0.0223824492	Cryptococcus_sp._OR918:0.0256987385)95.2/97:0.0415686793)90.5/92:0.0392951118)100/100:0.1558351396	Cryptococcus_sp._OR849:0.0102343732)75.6/67:0.0081963755	Cryptococcus_wingfieldii_CBS7118:0.0135897417)75.6/60:0.0043886351	Cryptococcus_floricola_DSM27421:0.0136198865)88.1/97:0.0091093280);
(Cryptococcus_amylolentus_CBS6039:0.0000010000	Cryptococcus_amylolentus_CBS6273:0.0000010000	(((((((((((Cryptococcus_bacillisporus_CA1280:0.0000010000	Cryptococcus_bacillisporus_CA1873:0.0000010000)92.7/95:0.0049656889	(Cryptococcus_gattii_E566:0.0000010000	Cryptococcus_gattii_WM276:0.0000010000)98.4/100:0.0124646537)0/33:0.0000010000	(Cryptococcus_decagattii_7685027:0.0049315141	Cryptococcus_decagattii_CBS11687:0.0000010000)98.4/100:0.0149949129)83.2/77:0.0024712499	((Cryptococcus_sp._MF13:0.0000021823	Cryptococcus_sp._MF34:0.0074476351)65.3/64:0.0024704619	(Cryptococcus_tetragattii_CBS11718:0.0024735674	Cryptococcus_tetragattii_IND107:0.0000010000)99.9/100:0.0149905753)0/33:0.0000010000)79.5/87:0.0058437369	(Cryptococcus_deuterogattii_CBS10090:0.0024660730	Cryptococcus_deuterogattii_R265:0.0000010000)99.1/100:0.0350849726)98.8/100:0.0340255015	((Cryptococcus_deneoformans_NIH12:0.0000010000	Cryptococcus_deneoformans_NIH433:0.0024902231)98.4/100:0.0238440402	(((Cryptococcus_neoformans_125.91:0.0000010000	Cryptococcus_neoformans_H99:0.0024828015)94.9/98:0.0075300343	((Cryptococcus_neoformans_Bt1:0.0000010000	Cryptococcus_neoformans_Bt22:0.0024892196)0/22:0.0000010000	Cryptococcus_neoformans_Ftc555-1:0.0024886832)0/47:0.0000010000)94.7/93:0.0075056565	(Cryptococcus_neoformans_Bt206:0.0000010000	(Cryptococcus_neoformans_PMHc1023.ENR:0.0000010000	Cryptococcus_neoformans_T4:0.0000010000)0/21:0.0000010000)0/65:0.0000010000)96.9/100:0.0215906846)92/95:0.0199838006)100/100:0.1227998079	((((((Cryptococcus_sp._DSM108351:0.0000010000	Cryptococcus_sp._DSM108352:0.0000010000)0/19:0.0000010000	(Cryptococcus_sp._DSM111204:0.0000010000	Cryptococcus_sp._DSM111205:0.0000010000)0/15:0.0000010000)0/66:0.0000010000	Cryptococcus_sp._NCYC1536:0.0000010000)0/60:0.0000010000	Cryptococcus_sp._DSM117830:0.0025929137)99.4/100:0.0371203307	(Cryptococcus_sp._DSM109063:0.0254987064	Cryptococcus_sp._OR918:0.0092828275)83.2/86:0.0082664233)99/100:0.0890169421	Kwoniella_shandongensis_CBS12478:0.3280157237)94.2/96:0.0560044396)92.3/88:0.0394841204	((Cryptococcus_depauperatus_CBS7841:0.0000010000	Cryptococcus_depauperatus_CBS7855:0.0051128862)100/100:0.2061948281	Cryptococcus_sp._CMW60451:0.0945717470)47.1/68:0.0211907153)100/100:0.1297227932	Cryptococcus_sp._OR849:0.0355835798)88.8/96:0.0181189362	Cryptococcus_floricola_DSM27421:0.0052995680)0/67:0.0000010000	Cryptococcus_wingfieldii_CBS7118:0.0026495191)96.4/99:0.0079794610);
(Cryptococcus_amylolentus_CBS6039:0.0000010000	Cryptococcus_amylolentus_CBS6273:0.0000010000	(((((((((Cryptococcus_bacillisporus_CA1280:0.0033134144	Cryptococcus_bacillisporus_CA1873:0.0000010000)78.4/79:0.0033012983	((((Cryptococcus_deneoformans_NIH12:0.0000010000	Cryptococcus_deneoformans_NIH433:0.0000010000)99/100:0.0335789630	(((Cryptococcus_neoformans_125.91:0.0000010000	Cryptococcus_neoformans_H99:0.0000010000)73/96:0.0033061364	(((Cryptococcus_neoformans_Bt1:0.0000010000	Cryptococcus_neoformans_Bt206:0.0000010000)73.8/92:0.0033011683	Cryptococcus_neoformans_Ftc555-1:0.0000010000)89.8/86:0.0066189927	Cryptococcus_neoformans_Bt22:0.0000010000)77.6/77:0.0066224519)92.2/97:0.0125335063	(Cryptococcus_neoformans_PMHc1023.ENR:0.0032857931	Cryptococcus_neoformans_T4:0.0000010000)74.5/90:0.0040428315)98/99:0.0277052602)99.2/91:0.0376907428	(Cryptococcus_deuterogattii_CBS10090:0.0000010000	Cryptococcus_deuterogattii_R265:0.0000010000)93/97:0.0098633913)0/27:0.0000010000	(Cryptococcus_sp._MF13:0.0032944511	Cryptococcus_sp._MF34:0.0000010000)98.8/98:0.0166595671)81.8/47:0.0032975407)0/26:0.0000010000	(Cryptococcus_gattii_E566:0.0000010000	Cryptococcus_gattii_WM276:0.0000010000)98.6/99:0.0167096457)88/57:0.0065677760	(Cryptococcus_decagattii_7685027:0.0032607513	Cryptococcus_decagattii_CBS11687:0.0000010000)97.8/99:0.0166102176)82.3/58:0.0068154722	(Cryptococcus_tetragattii_CBS11718:0.0065824550	Cryptococcus_tetragattii_IND107:0.0131793381)75.6/85:0.0031452667)100/100:0.2828337850	(((((Cryptococcus_sp._DSM108351:0.0000010000	Cryptococcus_sp._NCYC1536:0.0000010000)0/74:0.0000010000	((Cryptococcus_sp._DSM108352:0.0000010000	Cryptococcus_sp._DSM111204:0.0000010000)0/82:0.0000010000	Cryptococcus_sp._DSM111205:0.0033578445)89.8/96:0.0033587549)0/78:0.0000010000	Cryptococcus_sp._DSM117830:0.0072315135)98.6/99:0.0619144499	(Cryptococcus_sp._DSM109063:0.0212520576	Cryptococcus_sp._OR918:0.0215324320)87.2/86:0.0340201593)100/100:0.3420624266	Kwoniella_shandongensis_CBS12478:0.3437313038)94.1/97:0.1328587017)93.7/96:0.1109944789	((Cryptococcus_depauperatus_CBS7841:0.0053463851	Cryptococcus_depauperatus_CBS7855:0.0116565679)100/100:0.4283715006	Cryptococcus_sp._CMW60451:0.1737612608)99.5/100:0.1910377818)100/100:0.3542468335	Cryptococcus_sp._OR849:0.0252261445)92.7/99:0.0490247783	(Cryptococcus_floricola_DSM27421:0.0000010000	Cryptococcus_wingfieldii_CBS7118:0.0155561488)65/94:0.0023964752)92.5/99:0.0122134949);
(Cryptococcus_amylolentus_CBS6039:0.0000010000	Cryptococcus_amylolentus_CBS6273:0.0000010000	(((((((((Cryptococcus_bacillisporus_CA1280:0.0000010000	Cryptococcus_bacillisporus_CA1873:0.0000010000)0/42:0.0000010000	((Cryptococcus_decagattii_7685027:0.0000010000	Cryptococcus_decagattii_CBS11687:0.0000010000)83/95:0.0032547488	Cryptococcus_deuterogattii_R265:0.0099190289)0/32:0.0000010000)93.6/54:0.0032552852	(((Cryptococcus_deuterogattii_CBS10090:0.0131246100	Cryptococcus_gattii_E566:0.0000010000)90/57:0.0098684455	Cryptococcus_gattii_WM276:0.0032525714)77.8/50:0.0032505232	(Cryptococcus_sp._MF13:0.0000010000	Cryptococcus_sp._MF34:0.0000010000)86/96:0.0032617515)0/7:0.0000010000)0/22:0.0000010000	(Cryptococcus_tetragattii_CBS11718:0.0000010000	Cryptococcus_tetragattii_IND107:0.0000010000)91.8/94:0.0065258787)93.6/97:0.0175287413	((Cryptococcus_deneoformans_NIH12:0.0032919594	Cryptococcus_deneoformans_NIH433:0.0032748648)98.7/99:0.0275504540	(((((((Cryptococcus_neoformans_125.91:0.0065707065	Cryptococcus_neoformans_H99:0.0000010000)84.6/94:0.0032749000	Cryptococcus_neoformans_Bt1:0.0000010000)0/17:0.0000010000	Cryptococcus_neoformans_PMHc1023.ENR:0.0000010000)0/5:0.0000010000	Cryptococcus_neoformans_Bt22:0.0000010000)0/7:0.0000010000	Cryptococcus_neoformans_Bt206:0.0000010000)0/20:0.0000010000	Cryptococcus_neoformans_Ftc555-1:0.0000010000)0/24:0.0000010000	Cryptococcus_neoformans_T4:0.0032740882)89.6/95:0.0119302238)24.8/60:0.0078314817)100/100:0.1734365250	((((Cryptococcus_sp._DSM108351:0.0000010000	((Cryptococcus_sp._DSM108352:0.0000010000	Cryptococcus_sp._NCYC1536:0.0000010000)0/58:0.0000010000	((Cryptococcus_sp._DSM111204:0.0977613449	Cryptococcus_sp._DSM117830:0.0258887666)12.6/73:0.0092491805	Cryptococcus_sp._DSM111205:0.0119676724)61.3/62:0.0153255802)0/17:0.0000010000)100/100:0.0832270828	Cryptococcus_sp._OR918:0.0090899032)25.1/46:0.0066193456	Cryptococcus_sp._DSM109063:0.0207896645)95.9/91:0.0594815244	Kwoniella_shandongensis_CBS12478:0.2059017593)98.5/99:0.0831219295)81.7/86:0.0350932320	((Cryptococcus_depauperatus_CBS7841:0.0000010000	Cryptococcus_depauperatus_CBS7855:0.0032148406)99.9/100:0.1127101408	Cryptococcus_sp._CMW60451:0.1140285130)94.3/98:0.0468994300)100/100:0.1077370578	Cryptococcus_sp._OR849:0.0653290337)84.1/76:0.0190716658	(Cryptococcus_floricola_DSM27421:0.0132210985	Cryptococcus_wingfieldii_CBS7118:0.0098163106)48.1/66:0.0019274323)95.2/99:0.0146879721);
(Cryptococcus_amylolentus_CBS6039:0.0024214822	Cryptococcus_amylolentus_CBS6273:0.0000010000	((((((((((((((Cryptococcus_bacillisporus_CA1280:0.0023653498	Cryptococcus_bacillisporus_CA1873:0.0023812670)88.6/98:0.0087629759	(Cryptococcus_decagattii_7685027:0.0000010000	Cryptococcus_decagattii_CBS11687:0.0000010000)100/100:0.0722848686)66/81:0.0116141015	(Cryptococcus_tetragattii_CBS11718:0.0023934252	Cryptococcus_tetragattii_IND107:0.0000010000)99.4/100:0.0264223326)69.2/81:0.0055612859	(Cryptococcus_sp._MF13:0.0048557954	Cryptococcus_sp._MF34:0.0023584107)99.6/100:0.0363330957)25.4/46:0.0042584896	(Cryptococcus_gattii_E566:0.0018349925	Cryptococcus_gattii_WM276:0.0373177895)100/100:0.0497283621)83.6/80:0.0083033926	(Cryptococcus_deuterogattii_CBS10090:0.0000010000	Cryptococcus_deuterogattii_R265:0.0000010000)93.8/99:0.0209015696)100/100:0.1052020346	(Cryptococcus_deneoformans_NIH12:0.0023889871	Cryptococcus_deneoformans_NIH433:0.0024905611)100/100:0.0708046015)78.7/82:0.0187028286	((((((Cryptococcus_neoformans_125.91:0.0024090663	(Cryptococcus_neoformans_PMHc1023.ENR:0.0000010000	Cryptococcus_neoformans_T4:0.0024195804)97.5/100:0.0097329991)79.7/67:0.0024126848	Cryptococcus_neoformans_Bt206:0.0024072213)0/29:0.0000010000	Cryptococcus_neoformans_Bt1:0.0000010000)0/36:0.0000010243	Cryptococcus_neoformans_Ftc555-1:0.0000010000)0/25:0.0000011954	Cryptococcus_neoformans_H99:0.0031137951)0/22:0.0018545255	Cryptococcus_neoformans_Bt22:0.0029912546)71.2/86:0.0061997089)100/100:0.2786285592	(Cryptococcus_depauperatus_CBS7841:0.0000010000	Cryptococcus_depauperatus_CBS7855:0.0030140608)100/100:0.6455191194)75.1/67:0.0701498197	((((((Cryptococcus_sp._DSM108351:0.0000010000	(Cryptococcus_sp._DSM108352:0.0000010000	Cryptococcus_sp._DSM111204:0.0000010000)0/11:0.0000010000)0/37:0.0000010000	Cryptococcus_sp._DSM111205:0.0000010000)0/25:0.0000010000	Cryptococcus_sp._DSM117830:0.0000010000)0/60:0.0000010000	Cryptococcus_sp._NCYC1536:0.0024899386)100/100:0.2563935251	(Cryptococcus_sp._DSM109063:0.0345013315	Cryptococcus_sp._OR918:0.0380980261)96.6/100:0.0815476588)98/98:0.0954433724	Kwoniella_shandongensis_CBS12478:0.3044431003)78.8/80:0.0581502097)78.9/73:0.0365894851	Cryptococcus_sp._CMW60451:0.3039603846)100/100:0.1906529906	Cryptococcus_sp._OR849:0.0642492259)98.7/100:0.0698063007	Cryptococcus_floricola_DSM27421:0.0262083216)38.6/92:0.0017603445	Cryptococcus_wingfieldii_CBS7118:0.0122744697)97.4/100:0.0150460479);
(Cryptococcus_amylolentus_CBS6039:0.0000010000	Cryptococcus_amylolentus_CBS6273:0.0000010000	(((((((((((Cryptococcus_bacillisporus_CA1280:0.0016403040	Cryptococcus_bacillisporus_CA1873:0.0008062464)96.9/99:0.0066183020	(Cryptococcus_decagattii_7685027:0.0111371582	Cryptococcus_decagattii_CBS11687:0.0005571066)100/100:0.0376559426)98.6/99:0.0093641167	(Cryptococcus_gattii_E566:0.0000010000	Cryptococcus_gattii_WM276:0.0000010000)100/100:0.0131647972)91.4/48:0.0041143168	(Cryptococcus_sp._MF13:0.0008158308	Cryptococcus_sp._MF34:0.0008162545)90.3/95:0.0027581686)77.3/33:0.0011525033	(Cryptococcus_tetragattii_CBS11718:0.0008202529	Cryptococcus_tetragattii_IND107:0.0000010000)99.9/100:0.0110846660)42.1/47:0.0038111712	(Cryptococcus_deuterogattii_CBS10090:0.0012231209	Cryptococcus_deuterogattii_R265:0.0000010000)99.6/100:0.0159502555)100/100:0.0436533489	((Cryptococcus_deneoformans_NIH12:0.0000010000	Cryptococcus_deneoformans_NIH433:0.0000010000)100/100:0.0194087421	(((Cryptococcus_neoformans_125.91:0.0008063433	Cryptococcus_neoformans_H99:0.0000010000)85.3/97:0.0008070236	(Cryptococcus_neoformans_Bt1:0.0000010000	(Cryptococcus_neoformans_Bt206:0.0008076342	(Cryptococcus_neoformans_Bt22:0.0016188495	Cryptococcus_neoformans_Ftc555-1:0.0000010000)78.7/99:0.0008100407)78.4/80:0.0008080818)81.5/60:0.0008075526)0/38:0.0000010000	(Cryptococcus_neoformans_PMHc1023.ENR:0.0024262770	Cryptococcus_neoformans_T4:0.0008065346)98.9/100:0.0064925319)99.8/100:0.0140473456)87.4/91:0.0110767135)100/100:0.0911295865	(((Cryptococcus_depauperatus_CBS7841:0.0007470538	Cryptococcus_depauperatus_CBS7855:0.0017670705)100/100:0.1612951268	Cryptococcus_sp._CMW60451:0.1420330537)93.7/89:0.0252376757	((((((Cryptococcus_sp._DSM108351:0.0000010000	Cryptococcus_sp._DSM111204:0.0000010000)0/23:0.0000010000	(Cryptococcus_sp._DSM111205:0.0000010000	Cryptococcus_sp._DSM117830:0.0000010000)0/18:0.0000010000)0/18:0.0000010000	Cryptococcus_sp._DSM108352:0.0000010000)76.9/89:0.0007648518	Cryptococcus_sp._NCYC1536:0.0016628494)100/100:0.0583151631	(Cryptococcus_sp._DSM109063:0.0170816545	Cryptococcus_sp._OR918:0.0129208406)86.7/97:0.0073812014)100/100:0.0869197301	Kwoniella_shandongensis_CBS12478:0.2261010213)100/100:0.0641746102)60.5/77:0.0175112850)100/100:0.1241886331	Cryptococcus_sp._OR849:0.0329959515)90.6/96:0.0123034539	Cryptococcus_wingfieldii_CBS7118:0.0099133473)55.3/81:0.0018752299	Cryptococcus_floricola_DSM27421:0.0059843789)99.9/100:0.0103696691);
(Cryptococcus_amylolentus_CBS6039:0.0000010000	Cryptococcus_amylolentus_CBS6273:0.0101184412	(((((((((((Cryptococcus_bacillisporus_CA1280:0.0000010000	Cryptococcus_bacillisporus_CA1873:0.0044647929)78/97:0.0022203361	(Cryptococcus_decagattii_7685027:0.0044069371	Cryptococcus_decagattii_CBS11687:0.0000010000)90.7/98:0.0044238958)77.8/77:0.0022176147	(Cryptococcus_deuterogattii_CBS10090:0.0000010000	Cryptococcus_deuterogattii_R265:0.0021964932)89.4/96:0.0044544017)67.4/55:0.0022422113	((Cryptococcus_sp._MF13:0.0000010000	Cryptococcus_sp._MF34:0.0000010000)91.6/98:0.0022283813	(Cryptococcus_tetragattii_CBS11718:0.0000010000	Cryptococcus_tetragattii_IND107:0.0000010000)0/63:0.0000010000)0/45:0.0000010000)75.6/56:0.0022656565	(Cryptococcus_gattii_E566:0.0000010000	Cryptococcus_gattii_WM276:0.0000010000)78.4/82:0.0022106469)96.1/89:0.0114558473	(Cryptococcus_deneoformans_NIH12:0.0000010000	Cryptococcus_deneoformans_NIH433:0.0000010000)97.3/99:0.0138988579)88.6/87:0.0115044849	(Cryptococcus_neoformans_125.91:0.0022149215	((((Cryptococcus_neoformans_Bt1:0.0000010000	Cryptococcus_neoformans_Ftc555-1:0.0000010000)0/20:0.0000010000	(Cryptococcus_neoformans_Bt206:0.0000010000	Cryptococcus_neoformans_H99:0.0000010000)0/11:0.0000010000)0/13:0.0000010000	Cryptococcus_neoformans_Bt22:0.0000010000)0/16:0.0000010000	(Cryptococcus_neoformans_PMHc1023.ENR:0.0000010000	Cryptococcus_neoformans_T4:0.0000010000)91.6/97:0.0044391119)0/28:0.0000010000)0/53:0.0000021116)100/100:0.1344762998	(((Cryptococcus_depauperatus_CBS7841:0.0000010000	Cryptococcus_depauperatus_CBS7855:0.0026266547)99.9/100:0.1194015233	Cryptococcus_sp._CMW60451:0.1241321081)94.5/98:0.0589095290	(((((Cryptococcus_sp._DSM108351:0.0000010000	Cryptococcus_sp._DSM108352:0.0000010000)0/8:0.0000010000	(((Cryptococcus_sp._DSM111204:0.0000010000	Cryptococcus_sp._NCYC1536:0.0000010000)0/25:0.0000010000	Cryptococcus_sp._DSM117830:0.0000010000)0/10:0.0000010000	Cryptococcus_sp._DSM111205:0.0000010000)0/21:0.0000010000)97/96:0.0164748401	Cryptococcus_sp._OR918:0.0033939851)4.8/61:0.0041213759	Cryptococcus_sp._DSM109063:0.0274505577)98/100:0.0681079512	Kwoniella_shandongensis_CBS12478:0.2017900135)93.8/93:0.0582048501)89.2/91:0.0336242433)99.8/100:0.1211708395	Cryptococcus_floricola_DSM27421:0.0023321989)0/40:0.0000010000	Cryptococcus_wingfieldii_CBS7118:0.0069929386)78.7/89:0.0023041811	Cryptococcus_sp._OR849:0.0144447639)78.5/91:0.0023768833);
(Cryptococcus_amylolentus_CBS6039:0.0061346059	Cryptococcus_amylolentus_CBS6273:0.0061057967	(((((((((((Cryptococcus_bacillisporus_CA1280:0.0057027336	Cryptococcus_bacillisporus_CA1873:0.0050695543)100/100:0.0230731441	(Cryptococcus_decagattii_7685027:0.0084621386	Cryptococcus_decagattii_CBS11687:0.0057754747)100/100:0.0406631220)100/100:0.0220642876	(Cryptococcus_gattii_E566:0.0000010006	Cryptococcus_gattii_WM276:0.0000010006)100/100:0.0446490128)40/71:0.0052829423	((Cryptococcus_sp._MF13:0.0007134682	Cryptococcus_sp._MF34:0.0007034317)100/100:0.0277841197	(Cryptococcus_tetragattii_CBS11718:0.0024706229	Cryptococcus_tetragattii_IND107:0.0019719814)100/100:0.0466433425)97.1/99:0.0082863292)96.5/96:0.0104278662	(Cryptococcus_deuterogattii_CBS10090:0.0043495915	Cryptococcus_deuterogattii_R265:0.0086649584)100/100:0.0450879885)100/100:0.1054845973	((Cryptococcus_deneoformans_NIH12:0.0055405385	Cryptococcus_deneoformans_NIH433:0.0092748195)100/100:0.0683732746	((((Cryptococcus_neoformans_125.91:0.0042061149	Cryptococcus_neoformans_H99:0.0026858745)99.4/100:0.0072465705	(Cryptococcus_neoformans_Bt1:0.0022582511	Cryptococcus_neoformans_Bt206:0.0035326512)99.2/100:0.0082046257)92.2/91:0.0033873299	(Cryptococcus_neoformans_Bt22:0.0006356288	Cryptococcus_neoformans_Ftc555-1:0.0032147579)99.6/100:0.0062999079)98.3/99:0.0085198035	(Cryptococcus_neoformans_PMHc1023.ENR:0.0044957443	Cryptococcus_neoformans_T4:0.0018932750)100/100:0.0215836998)100/100:0.0693079310)86/87:0.0280380939)100/100:0.4813458683	(((((Cryptococcus_sp._DSM108351:0.0046984647	((Cryptococcus_sp._DSM108352:0.0000010006	Cryptococcus_sp._DSM111204:0.0000010006)0/79:0.0000010006	Cryptococcus_sp._DSM111205:0.0006669649)88.1/96:0.0013335597)89.3/74:0.0033367481	Cryptococcus_sp._NCYC1536:0.0000020111)61.4/59:0.0019842355	Cryptococcus_sp._DSM117830:0.0026797565)100/100:0.1299751183	(Cryptococcus_sp._DSM109063:0.0430438747	Cryptococcus_sp._OR918:0.0304838939)99.1/100:0.0351378603)100/100:0.1480598077	Kwoniella_shandongensis_CBS12478:0.6663403405)89.8/91:0.0651929834)100/100:0.0895412415	((Cryptococcus_depauperatus_CBS7841:0.0226247118	Cryptococcus_depauperatus_CBS7855:0.0025928212)100/100:1.1584741639	Cryptococcus_sp._CMW60451:0.1943519905)87.3/88:0.0761694389)100/100:0.2132796338	Cryptococcus_sp._OR849:0.1130717621)100/100:0.0694308033	Cryptococcus_floricola_DSM27421:0.0087753613)42.1/76:0.0018700673	Cryptococcus_wingfieldii_CBS7118:0.0306779654)100/100:0.0265425618);
(Cryptococcus_amylolentus_CBS6039:0.1459025333	Cryptococcus_amylolentus_CBS6273:0.0000020643	((((((((((((Cryptococcus_bacillisporus_CA1280:0.0064073560	(Cryptococcus_decagattii_7685027:0.0032111691	Cryptococcus_decagattii_CBS11687:0.0032196858)89.1/99:0.0064483959)0/33:0.0000010000	Cryptococcus_bacillisporus_CA1873:0.0032004859)87/96:0.0064209221	(Cryptococcus_deuterogattii_CBS10090:0.0063686132	Cryptococcus_deuterogattii_R265:0.0000010000)96.2/99:0.0129724487)48.4/66:0.0064222560	(Cryptococcus_tetragattii_CBS11718:0.0063908586	Cryptococcus_tetragattii_IND107:0.0000010000)31.3/64:0.0064235531)0/68:0.0000010000	Cryptococcus_sp._MF34:0.0000010000)0/22:0.0000010000	(Cryptococcus_gattii_E566:0.0000010000	Cryptococcus_gattii_WM276:0.0031998890)95.6/100:0.0096658426)0/22:0.0000010000	Cryptococcus_sp._MF13:0.0031935110)97.3/99:0.0363923989	((Cryptococcus_deneoformans_NIH12:0.0000010000	Cryptococcus_deneoformans_NIH433:0.0000010000)95/98:0.0195288690	((Cryptococcus_neoformans_125.91:0.0000010000	Cryptococcus_neoformans_H99:0.0000010000)76.8/93:0.0032996348	(((Cryptococcus_neoformans_Bt1:0.0000010000	(Cryptococcus_neoformans_Bt206:0.0064701585	Cryptococcus_neoformans_Bt22:0.0064489846)0/17:0.0000010000)0/58:0.0000010000	(Cryptococcus_neoformans_PMHc1023.ENR:0.0000010000	Cryptococcus_neoformans_T4:0.0000010000)92/97:0.0097048827)42.7/44:0.0032259892	Cryptococcus_neoformans_Ftc555-1:0.0032140676)76.4/43:0.0031293651)93.4/82:0.0132081549)44/67:0.0144547004)100/100:0.1406537430	(((Cryptococcus_depauperatus_CBS7841:0.0249408440	Cryptococcus_depauperatus_CBS7855:0.0175923438)100/100:0.3312800645	Cryptococcus_sp._CMW60451:0.1856918028)67.8/73:0.0412540361	(((((Cryptococcus_sp._DSM108351:0.0000010000	((Cryptococcus_sp._DSM108352:0.0000010000	Cryptococcus_sp._DSM111204:0.0000010000)0/77:0.0000010000	Cryptococcus_sp._DSM111205:0.0000010000)90.9/99:0.0063743016)0/68:0.0000010000	Cryptococcus_sp._DSM117830:0.0000010000)0/34:0.0000010000	Cryptococcus_sp._NCYC1536:0.0000010000)99.8/100:0.1101791946	(Cryptococcus_sp._DSM109063:0.0718427578	Cryptococcus_sp._OR918:0.0802096693)91.7/97:0.0449644651)100/100:0.2559093699	Kwoniella_shandongensis_CBS12478:0.2616845326)90.6/84:0.0698598058)16.5/61:0.0429182933)100/100:0.2317063781	Cryptococcus_sp._OR849:0.0333489924)92.3/98:0.0253530066	Cryptococcus_floricola_DSM27421:0.0000010000)78.7/97:0.0032483733	Cryptococcus_wingfieldii_CBS7118:0.0032071915)88.5/98:0.0130255505);
(Cryptococcus_amylolentus_CBS6039:0.0000010001	Cryptococcus_amylolentus_CBS6273:0.0000010001	((((((((Cryptococcus_bacillisporus_CA1280:0.0021453860	Cryptococcus_bacillisporus_CA1873:0.0066240146)95.7/100:0.0147002677	(Cryptococcus_decagattii_7685027:0.0034459326	Cryptococcus_decagattii_CBS11687:0.0079083650)99.8/100:0.0356168784)78.2/88:0.0078649597	((Cryptococcus_deuterogattii_CBS10090:0.0071584491	Cryptococcus_deuterogattii_R265:0.0027314240)99.8/100:0.0443119337	(((Cryptococcus_gattii_E566:0.0181731032	Cryptococcus_gattii_WM276:0.0034148959)91.6/96:0.0143047236	(Cryptococcus_sp._MF13:0.0256453033	Cryptococcus_sp._MF34:0.0000010001)94.5/96:0.0142477169)47.9/69:0.0070917997	(Cryptococcus_tetragattii_CBS11718:0.0613536383	Cryptococcus_tetragattii_IND107:0.0056423378)91.9/97:0.0147499834)84.2/84:0.0076027670)35.6/72:0.0084619517)99.9/100:0.1783322828	((Cryptococcus_deneoformans_NIH12:0.0109182224	Cryptococcus_deneoformans_NIH433:0.0054880668)100/100:0.1402040575	((((((Cryptococcus_neoformans_125.91:0.0000010001	Cryptococcus_neoformans_H99:0.0000010001)98.1/99:0.0112730624	Cryptococcus_neoformans_Bt22:0.0022401550)0/30:0.0000010001	Cryptococcus_neoformans_Ftc555-1:0.0000010001)84.8/56:0.0022432946	Cryptococcus_neoformans_Bt206:0.0022468345)0/33:0.0000010001	Cryptococcus_neoformans_Bt1:0.0067631964)78.8/77:0.0049008708	(Cryptococcus_neoformans_PMHc1023.ENR:0.0045082287	Cryptococcus_neoformans_T4:0.0072185124)90.2/98:0.0109821231)97.7/98:0.0407932284)61.9/71:0.0514142309)100/100:0.8246136823	((((Cryptococcus_sp._DSM108351:0.0098644489	(Cryptococcus_sp._DSM108352:0.0000010001	(Cryptococcus_sp._DSM111204:0.0000010001	(Cryptococcus_sp._DSM111205:0.0000010001	Cryptococcus_sp._DSM117830:0.0073368094)98.2/75:0.0101272745)0/25:0.0000010001)95.3/69:0.0101481780)76.7/68:0.0050644079	Cryptococcus_sp._NCYC1536:0.0000026921)100/100:0.4804723869	(Cryptococcus_sp._DSM109063:0.0759614711	Cryptococcus_sp._OR918:0.0540423754)100/100:0.3096229514)99.7/100:0.3487968216	Kwoniella_shandongensis_CBS12478:0.8370358478)79.3/80:0.0876537921)76.6/74:0.0640181412	((Cryptococcus_depauperatus_CBS7841:0.0105932111	Cryptococcus_depauperatus_CBS7855:0.0000022765)100/100:0.7467959782	Cryptococcus_sp._CMW60451:0.5053502522)97.9/98:0.2804234681)100/100:0.5419084382	Cryptococcus_sp._OR849:0.0506066198)95.7/100:0.0820497335	(Cryptococcus_floricola_DSM27421:0.0311227144	Cryptococcus_wingfieldii_CBS7118:0.0276551006)86.8/94:0.0093633666)85.7/99:0.0079817826);
(Cryptococcus_amylolentus_CBS6039:0.0000010000	Cryptococcus_amylolentus_CBS6273:0.0000010000	((((((((((Cryptococcus_bacillisporus_CA1280:0.0000010000	Cryptococcus_bacillisporus_CA1873:0.0000010000)0/48:0.0000010000	(Cryptococcus_decagattii_7685027:0.0000010000	Cryptococcus_decagattii_CBS11687:0.0000010000)93.1/97:0.0097009058)0/77:0.0048151107	Cryptococcus_sp._MF13:0.0000010000)0/45:0.0000026262	(((((Cryptococcus_deneoformans_NIH12:0.0048055099	Cryptococcus_deneoformans_NIH433:0.0000010000)77.8/86:0.0047910962	((((((Cryptococcus_neoformans_125.91:0.0000010000	Cryptococcus_neoformans_Bt1:0.0000010000)0/18:0.0000010000	Cryptococcus_neoformans_Bt206:0.0048292244)0/5:0.0000010000	Cryptococcus_neoformans_H99:0.0000010000)0/4:0.0000010000	(Cryptococcus_neoformans_PMHc1023.ENR:0.0000010000	Cryptococcus_neoformans_T4:0.0048949543)92.4/94:0.0097270440)0/18:0.0000010000	Cryptococcus_neoformans_Bt22:0.0000010000)38.5/75:0.0048302773	Cryptococcus_neoformans_Ftc555-1:0.0000021824)88.5/95:0.0097831599)97/89:0.0249969504	(Cryptococcus_gattii_E566:0.0000010000	Cryptococcus_gattii_WM276:0.0000010000)73.5/91:0.0047877861)0/15:0.0000010000	(Cryptococcus_tetragattii_CBS11718:0.0000010000	Cryptococcus_tetragattii_IND107:0.0000010000)0/21:0.0000010000)0/8:0.0000010000	Cryptococcus_sp._MF34:0.0000010000)0/13:0.0000010000)79.8/53:0.0047910912	(Cryptococcus_deuterogattii_CBS10090:0.0000010000	Cryptococcus_deuterogattii_R265:0.0000010000)0/72:0.0000010000)94/96:0.0706793318	Cryptococcus_sp._CMW60451:0.3906049106)62.4/63:0.0193907509	((Cryptococcus_depauperatus_CBS7841:0.0074657891	Cryptococcus_depauperatus_CBS7855:0.0116289230)100/100:0.2141915837	(((((Cryptococcus_sp._DSM108351:0.0000010000	Cryptococcus_sp._DSM111204:0.0000010000)0/74:0.0000010000	((Cryptococcus_sp._DSM108352:0.0000010000	Cryptococcus_sp._NCYC1536:0.0000010000)0/21:0.0000010000	(Cryptococcus_sp._DSM111205:0.0000010000	Cryptococcus_sp._DSM117830:0.0000010000)0/18:0.0000010000)0/64:0.0000010000)100/100:0.0607242801	Cryptococcus_sp._DSM109063:0.0127391797)71.2/70:0.0030787371	Cryptococcus_sp._OR918:0.0000020606)98.3/99:0.1111226772	Kwoniella_shandongensis_CBS12478:0.1604418700)87.7/59:0.0406307029)16.5/36:0.0298985408)100/100:0.1443897338	Cryptococcus_sp._OR849:0.0199827902)68.9/90:0.0048414647	Cryptococcus_floricola_DSM27421:0.0000010000)84.1/96:0.0048695371	Cryptococcus_wingfieldii_CBS7118:0.0000010000)90.4/97:0.0098525428);
(Cryptococcus_amylolentus_CBS6039:0.0106857297	(Cryptococcus_amylolentus_CBS6273:0.0000010000	Cryptococcus_wingfieldii_CBS7118:0.0000010000)0/54:0.0000010000	((((((((((((Cryptococcus_bacillisporus_CA1280:0.0000010000	Cryptococcus_bacillisporus_CA1873:0.0000010000)0/75:0.0000010000	(Cryptococcus_decagattii_7685027:0.0000010000	Cryptococcus_decagattii_CBS11687:0.0000010000)97.4/100:0.0212091341)73.8/62:0.0051797307	(Cryptococcus_deuterogattii_CBS10090:0.0000010000	Cryptococcus_sp._MF13:0.0000010000)0/39:0.0000010000)0/11:0.0000010000	Cryptococcus_sp._MF34:0.0051635786)0/16:0.0000010000	Cryptococcus_deuterogattii_R265:0.0051654216)84.8/65:0.0051734221	(Cryptococcus_tetragattii_CBS11718:0.0000010000	Cryptococcus_tetragattii_IND107:0.0000010000)0/57:0.0000010000)77.5/76:0.0052470450	(Cryptococcus_gattii_E566:0.0000010000	Cryptococcus_gattii_WM276:0.0000010000)86.7/96:0.0102978086)94.3/96:0.0264528326	((Cryptococcus_deneoformans_NIH12:0.0000010000	Cryptococcus_deneoformans_NIH433:0.0051333847)97.2/99:0.0267204232	(((((Cryptococcus_neoformans_125.91:0.0000010000	Cryptococcus_neoformans_H99:0.0000010000)91.4/97:0.0051946780	(Cryptococcus_neoformans_PMHc1023.ENR:0.0000010000	Cryptococcus_neoformans_T4:0.0000010000)0/23:0.0000010000)0/4:0.0000010000	Cryptococcus_neoformans_Bt206:0.0000010000)0/9:0.0000010000	Cryptococcus_neoformans_Bt1:0.0000010000)0/31:0.0000010000	(Cryptococcus_neoformans_Bt22:0.0000010000	Cryptococcus_neoformans_Ftc555-1:0.0000010000)82.8/95:0.0051702811)87.3/88:0.0104806555)71.7/81:0.0057632731)97.5/91:0.0837455443	((Cryptococcus_depauperatus_CBS7841:0.0000010000	Cryptococcus_depauperatus_CBS7855:0.0050918509)99.6/100:0.1369343177	((((((Cryptococcus_sp._DSM108351:0.0000010000	(Cryptococcus_sp._DSM108352:0.0000010000	Cryptococcus_sp._DSM111204:0.0000010000)0/24:0.0000010000)90.9/98:0.0103617497	Cryptococcus_sp._DSM111205:0.0000010000)84.7/97:0.0050578273	Cryptococcus_sp._NCYC1536:0.0000010000)0/77:0.0000010000	Cryptococcus_sp._DSM117830:0.0158390860)86.4/91:0.0330212642	(Cryptococcus_sp._DSM109063:0.0791925311	Cryptococcus_sp._OR918:0.0131746112)94.7/99:0.0597600991)94.7/97:0.0990193402	Kwoniella_shandongensis_CBS12478:0.1666185407)96.9/94:0.0996437330)7.8/41:0.0262787423)52.9/64:0.0481615007	Cryptococcus_sp._CMW60451:0.1018969759)99.9/100:0.1621432087	Cryptococcus_sp._OR849:0.0210963452)37.1/73:0.0178009741	Cryptococcus_floricola_DSM27421:0.0119398421)68.7/76:0.0039481411);
(Cryptococcus_amylolentus_CBS6039:0.0000010000	Cryptococcus_amylolentus_CBS6273:0.0000010000	((((((((((((Cryptococcus_bacillisporus_CA1280:0.0046694028	Cryptococcus_bacillisporus_CA1873:0.0096881686)88/98:0.0047337699	(Cryptococcus_decagattii_7685027:0.0048270636	Cryptococcus_decagattii_CBS11687:0.0046609287)99.1/100:0.0166938286)77/92:0.0031756550	(Cryptococcus_sp._MF13:0.0046938744	Cryptococcus_sp._MF34:0.0000010000)88.8/96:0.0063382948)84.4/86:0.0045553014	((Cryptococcus_gattii_E566:0.0000010000	Cryptococcus_gattii_WM276:0.0000010000)99.8/100:0.0260748473	(Cryptococcus_tetragattii_CBS11718:0.0047062031	Cryptococcus_tetragattii_IND107:0.0047005316)94/98:0.0093860002)73.4/84:0.0025466156)72/75:0.0029706539	(Cryptococcus_deuterogattii_CBS10090:0.0046827889	Cryptococcus_deuterogattii_R265:0.0000010000)99.8/100:0.0336058263)100/100:0.0824121185	((((Cryptococcus_neoformans_125.91:0.0023188153	Cryptococcus_neoformans_H99:0.0000010000)91.3/98:0.0046461269	(Cryptococcus_neoformans_Bt1:0.0046419664	(Cryptococcus_neoformans_Bt22:0.0000010000	Cryptococcus_neoformans_Ftc555-1:0.0000010000)91.1/98:0.0046403985)0/51:0.0000010000)77.9/85:0.0023259456	Cryptococcus_neoformans_Bt206:0.0093209337)83.8/93:0.0045231343	(Cryptococcus_neoformans_PMHc1023.ENR:0.0046578440	Cryptococcus_neoformans_T4:0.0000010000)91.6/97:0.0071923380)99.9/100:0.0544288917)85.5/91:0.0226590467	(Cryptococcus_deneoformans_NIH12:0.0047022128	Cryptococcus_deneoformans_NIH433:0.0023277598)94.9/97:0.0406062755)100/100:0.4431500663	(((((((Cryptococcus_sp._DSM108351:0.0000010000	Cryptococcus_sp._DSM111205:0.0000010000)0/23:0.0000010000	(Cryptococcus_sp._DSM108352:0.0000010000	Cryptococcus_sp._DSM111204:0.0000010000)0/37:0.0000010000)0/41:0.0000010000	Cryptococcus_sp._DSM117830:0.0000010000)0/70:0.0000010000	Cryptococcus_sp._NCYC1536:0.0023125022)100/100:0.2707146918	Cryptococcus_sp._DSM109063:0.0612515894)31.9/57:0.0187858886	Cryptococcus_sp._OR918:0.0317257977)100/100:0.3095059057	Kwoniella_shandongensis_CBS12478:0.6198943766)87.5/66:0.1003152868)19.5/46:0.0347567068	((Cryptococcus_depauperatus_CBS7841:0.0164003216	Cryptococcus_depauperatus_CBS7855:0.0097524611)100/100:0.4967083502	Cryptococcus_sp._CMW60451:0.3409498622)93.4/97:0.1054288791)100/100:0.5163221660	Cryptococcus_sp._OR849:0.0920054041)99.8/100:0.1435795567	Cryptococcus_floricola_DSM27421:0.0115793323)75.9/87:0.0047510587	Cryptococcus_wingfieldii_CBS7118:0.0320392554)99.9/100:0.0324084360);
(Cryptococcus_amylolentus_CBS6039:0.0023392034	Cryptococcus_amylolentus_CBS6273:0.0000010000	(((((((((Cryptococcus_bacillisporus_CA1280:0.0000010000	Cryptococcus_bacillisporus_CA1873:0.0061521449)89.8/95:0.0041206842	(Cryptococcus_decagattii_7685027:0.0000010000	Cryptococcus_decagattii_CBS11687:0.0000010000)95/99:0.0082019650)78.5/85:0.0020313330	((Cryptococcus_gattii_E566:0.0000010000	Cryptococcus_gattii_WM276:0.0000010000)79.7/94:0.0041094111	(Cryptococcus_sp._MF13:0.0041093731	Cryptococcus_sp._MF34:0.0040744220)97/98:0.0123619635)0/60:0.0000010000)83.4/78:0.0020437916	(Cryptococcus_tetragattii_CBS11718:0.0000010000	Cryptococcus_tetragattii_IND107:0.0000010000)98.2/99:0.0102861296)0/44:0.0000010000	(Cryptococcus_deuterogattii_CBS10090:0.0000010000	Cryptococcus_deuterogattii_R265:0.0000010000)90/98:0.0081919428)88.2/80:0.0171183386	((Cryptococcus_deneoformans_NIH12:0.0020521899	Cryptococcus_deneoformans_NIH433:0.0000010000)96.6/100:0.0125728334	((((Cryptococcus_neoformans_125.91:0.0000010000	Cryptococcus_neoformans_H99:0.0000010000)77/96:0.0020538104	(Cryptococcus_neoformans_Bt22:0.0000010000	Cryptococcus_neoformans_Ftc555-1:0.0000010000)74.6/97:0.0020438225)0/24:0.0000010000	((Cryptococcus_neoformans_Bt1:0.0020615840	Cryptococcus_neoformans_PMHc1023.ENR:0.0040935138)0/53:0.0020413072	Cryptococcus_neoformans_T4:0.0061604149)0/54:0.0000010000)0/21:0.0000010000	Cryptococcus_neoformans_Bt206:0.0041055201)81.6/92:0.0039533251)99.3/100:0.0395706382)99.9/100:0.0996511951	((Cryptococcus_depauperatus_CBS7841:0.0050788893	Cryptococcus_depauperatus_CBS7855:0.0122330935)100/100:0.1604597140	(Cryptococcus_sp._CMW60451:0.1553946954	((((Cryptococcus_sp._DSM108351:0.0000010000	((Cryptococcus_sp._DSM111204:0.0000010000	(Cryptococcus_sp._DSM111205:0.0000010000	Cryptococcus_sp._DSM117830:0.0000010000)0/25:0.0000010000)0/9:0.0000010000	Cryptococcus_sp._NCYC1536:0.0000010000)0/28:0.0000010000)0/15:0.0000010000	Cryptococcus_sp._DSM108352:0.0000010000)98.1/100:0.0425974556	(Cryptococcus_sp._DSM109063:0.0262065431	Cryptococcus_sp._OR918:0.0149391293)91.9/96:0.0257725398)100/100:0.2316213833	Kwoniella_shandongensis_CBS12478:0.2474588948)95.8/94:0.0656748276)24/53:0.0297639196)89.4/74:0.0418583198)100/100:0.2476558265	Cryptococcus_sp._OR849:0.0245030897)97.7/99:0.0428423185	(Cryptococcus_floricola_DSM27421:0.0059809245	Cryptococcus_wingfieldii_CBS7118:0.0089769485)87.9/95:0.0070065172)96.4/100:0.0142678150);
(Cryptococcus_amylolentus_CBS6039:0.0000010068	Cryptococcus_amylolentus_CBS6273:0.0000010068	((((((((((Cryptococcus_bacillisporus_CA1280:0.0051383580	Cryptococcus_sp._MF34:0.0000010068)0/40:0.0000010068	Cryptococcus_deuterogattii_CBS10090:0.0051378242)96.2/55:0.0214889503	Cryptococcus_neoformans_T4:0.0000010068)0/13:0.0000024677	((((((Cryptococcus_bacillisporus_CA1873:0.0000010068	Cryptococcus_gattii_WM276:0.0000010068)76.1/81:0.0062588814	(Cryptococcus_decagattii_7685027:0.0000010068	Cryptococcus_decagattii_CBS11687:0.0194711052)79.2/69:0.0060225225)87.7/53:0.0136530089	Cryptococcus_neoformans_Bt22:0.0000010068)0/13:0.0000010068	Cryptococcus_neoformans_Bt206:0.0000010068)0/5:0.0000010068	Cryptococcus_neoformans_Bt1:0.0000010068)89.9/89:0.0246879398	((Cryptococcus_gattii_E566:0.0000010068	Cryptococcus_tetragattii_CBS11718:0.0050499057)96.4/99:0.0262514514	Cryptococcus_neoformans_Ftc555-1:0.0000029195)88.7/94:0.0360833572)88.8/71:0.0279076339)58.8/78:0.0443642595	Cryptococcus_neoformans_125.91:0.0000010068)0/22:0.0000010068	Cryptococcus_neoformans_PMHc1023.ENR:0.0000010068)88.8/50:0.0152175118	(((Cryptococcus_deneoformans_NIH12:0.0000010068	Cryptococcus_deneoformans_NIH433:0.0000010068)96.9/100:0.0195195922	((Cryptococcus_deuterogattii_R265:0.0072776968	Cryptococcus_tetragattii_IND107:0.0104023553)0/24:0.0000010068	Cryptococcus_sp._MF13:0.0000010068)85.8/45:0.0104879439)87.7/43:0.0084123257	Cryptococcus_neoformans_H99:0.0000010068)0/24:0.0000022697)97/99:0.0518684456	(((Cryptococcus_depauperatus_CBS7841:0.0069935227	Cryptococcus_depauperatus_CBS7855:0.0000010068)100/100:0.2989171950	Cryptococcus_sp._CMW60451:0.0512510220)96.4/91:0.0809855806	((((((Cryptococcus_sp._DSM108351:0.0000010068	Cryptococcus_sp._DSM117830:0.0000010068)0/42:0.0000010068	Cryptococcus_sp._DSM111204:0.0000010068)0/84:0.0000010068	Cryptococcus_sp._DSM108352:0.0036465236)81.7/97:0.0036454886	(Cryptococcus_sp._DSM111205:0.0000010068	Cryptococcus_sp._NCYC1536:0.0000010068)0/79:0.0000010068)90.3/98:0.0239538066	(Cryptococcus_sp._DSM109063:0.0000010068	Cryptococcus_sp._OR918:0.0054837299)85.6/96:0.0192202633)97.2/100:0.0744650993	Kwoniella_shandongensis_CBS12478:0.1789477190)61.3/69:0.0473351008)75.2/72:0.0132644020)99.6/100:0.0767750402	Cryptococcus_sp._OR849:0.0255558715)82.6/97:0.0136219978	(Cryptococcus_floricola_DSM27421:0.0036976661	Cryptococcus_wingfieldii_CBS7118:0.0036918826)72.5/94:0.0035915916)87/99:0.0074895752);
(Cryptococcus_amylolentus_CBS6039:0.0000010000	Cryptococcus_amylolentus_CBS6273:0.0017643813	((((((((Cryptococcus_bacillisporus_CA1280:0.0029266797	Cryptococcus_bacillisporus_CA1873:0.0000010000)95.7/99:0.0065765138	(Cryptococcus_decagattii_7685027:0.0014663054	Cryptococcus_decagattii_CBS11687:0.0014293955)95.5/100:0.0067728752)91.7/98:0.0055312788	(((Cryptococcus_gattii_E566:0.0000010000	Cryptococcus_gattii_WM276:0.0000010000)100/100:0.0132022265	(Cryptococcus_sp._MF13:0.0000010000	Cryptococcus_sp._MF34:0.0028977253)76.7/86:0.0015127824)34.3/63:0.0014509195	(Cryptococcus_tetragattii_CBS11718:0.0000010000	Cryptococcus_tetragattii_IND107:0.0014768363)94.8/98:0.0057547340)92.5/97:0.0045129117)82.1/85:0.0045333807	(Cryptococcus_deuterogattii_CBS10090:0.0000010000	Cryptococcus_deuterogattii_R265:0.0014472070)99.3/100:0.0145018520)93.9/97:0.0232351947	((Cryptococcus_deneoformans_NIH12:0.0014359256	Cryptococcus_deneoformans_NIH433:0.0000010000)99.5/100:0.0239549455	((((Cryptococcus_neoformans_125.91:0.0014417761	Cryptococcus_neoformans_H99:0.0000010000)86.8/92:0.0014409250	(Cryptococcus_neoformans_Bt22:0.0000010000	Cryptococcus_neoformans_Ftc555-1:0.0000010000)0/51:0.0000010000)95.5/99:0.0043402981	(Cryptococcus_neoformans_Bt1:0.0014452660	Cryptococcus_neoformans_Bt206:0.0014439216)0/48:0.0000010000)95.1/97:0.0058008492	(Cryptococcus_neoformans_PMHc1023.ENR:0.0000010000	Cryptococcus_neoformans_T4:0.0000010000)92.7/97:0.0043622359)95.7/98:0.0101690742)94.1/93:0.0298179847)100/100:0.1951813258	(((Cryptococcus_depauperatus_CBS7841:0.0010331068	Cryptococcus_depauperatus_CBS7855:0.0065406055)100/100:0.3606002462	(((((((Cryptococcus_sp._DSM108351:0.0015416787	Cryptococcus_sp._DSM111204:0.0000010000)0/15:0.0000010000	Cryptococcus_sp._DSM117830:0.0000010000)0/13:0.0000010000	Cryptococcus_sp._NCYC1536:0.0000010000)0/8:0.0000010000	Cryptococcus_sp._DSM108352:0.0000010000)71.5/82:0.0011460607	Cryptococcus_sp._DSM111205:0.0034900052)100/100:0.1232701960	(Cryptococcus_sp._DSM109063:0.0283844858	Cryptococcus_sp._OR918:0.0202299085)93.4/98:0.0363527585)100/100:0.1710282567	Kwoniella_shandongensis_CBS12478:0.2201510541)98.1/98:0.0727846514)30.5/41:0.0254123227	Cryptococcus_sp._CMW60451:0.2299271116)83.6/52:0.0398699151)100/100:0.2697509867	Cryptococcus_sp._OR849:0.0498895412)93.6/97:0.0429404286	(Cryptococcus_floricola_DSM27421:0.0084702461	Cryptococcus_wingfieldii_CBS7118:0.0059083757)81.4/89:0.0079458496)99.4/100:0.0200380059);
(Cryptococcus_amylolentus_CBS6039:0.0000010000	Cryptococcus_amylolentus_CBS6273:0.0000010000	((((((((((Cryptococcus_bacillisporus_CA1280:0.0000010000	Cryptococcus_bacillisporus_CA1873:0.0000010000)0/84:0.0003237904	(Cryptococcus_decagattii_7685027:0.0016710405	Cryptococcus_decagattii_CBS11687:0.0016698120)99.8/100:0.0205630018)99.5/100:0.0165615500	((Cryptococcus_gattii_E566:0.0000010000	Cryptococcus_gattii_WM276:0.0016678469)99.2/99:0.0101609461	(Cryptococcus_tetragattii_CBS11718:0.0033341036	Cryptococcus_tetragattii_IND107:0.0050623772)98.2/99:0.0101320353)36.5/55:0.0033167467)0/61:0.0000020047	(Cryptococcus_deuterogattii_CBS10090:0.0000010000	Cryptococcus_deuterogattii_R265:0.0016608721)99.7/99:0.0151508170)0/42:0.0000021594	(Cryptococcus_sp._MF13:0.0520286555	Cryptococcus_sp._MF34:0.0000010000)96.2/98:0.0083790372)96.9/95:0.0346755241	((Cryptococcus_deneoformans_NIH12:0.0052396095	Cryptococcus_deneoformans_NIH433:0.0034604964)99.8/100:0.0449567449	(((((Cryptococcus_neoformans_125.91:0.0000010000	Cryptococcus_neoformans_H99:0.0000010000)0/32:0.0000010000	Cryptococcus_neoformans_Bt206:0.0000010000)93.1/97:0.0033074142	Cryptococcus_neoformans_Bt1:0.0000010000)84.2/89:0.0016530491	(Cryptococcus_neoformans_Bt22:0.0000010000	Cryptococcus_neoformans_Ftc555-1:0.0000010000)0/67:0.0000010000)77/83:0.0016526562	(Cryptococcus_neoformans_PMHc1023.ENR:0.0000010000	Cryptococcus_neoformans_T4:0.0000010000)75.1/86:0.0016551368)99.5/100:0.0287691128)94.8/96:0.0324945094)100/100:0.1912314730	(((Cryptococcus_depauperatus_CBS7841:0.0096961075	Cryptococcus_depauperatus_CBS7855:0.0191345076)100/100:0.4295593176	Cryptococcus_sp._CMW60451:0.3274701018)97.9/99:0.1037148064	(((((((Cryptococcus_sp._DSM108351:0.0000010000	(Cryptococcus_sp._DSM117830:0.0000010000	Cryptococcus_sp._NCYC1536:0.0000010000)0/28:0.0000010000)0/26:0.0000010000	Cryptococcus_sp._DSM111205:0.0000010000)0/22:0.0000010000	Cryptococcus_sp._DSM111204:0.0000010000)0/10:0.0000010000	Cryptococcus_sp._DSM108352:0.0000010000)100/100:0.0635615173	Cryptococcus_sp._DSM109063:0.0324402469)98.3/100:0.0339794691	Cryptococcus_sp._OR918:0.0046643769)100/100:0.2408897558	Kwoniella_shandongensis_CBS12478:0.4212211149)99.7/100:0.1576939332)87.6/88:0.0718655823)100/100:0.3519228908	Cryptococcus_sp._OR849:0.0190717837)97.3/100:0.0494353853	Cryptococcus_wingfieldii_CBS7118:0.0103514078)73.8/93:0.0020089847	Cryptococcus_floricola_DSM27421:0.0068837872)89.2/96:0.0045141973);
(Cryptococcus_amylolentus_CBS6039:0.0000010000	(Cryptococcus_amylolentus_CBS6273:0.0000010000	(((((((Cryptococcus_bacillisporus_CA1280:0.0047583796	((((Cryptococcus_deneoformans_NIH12:0.0000010000	Cryptococcus_deneoformans_NIH433:0.0000010000)92.4/97:0.0091582950	(Cryptococcus_neoformans_Bt22:0.0044792404	Cryptococcus_neoformans_Ftc555-1:0.0000010000)79.6/92:0.0044757312)0/19:0.0000010000	(((Cryptococcus_neoformans_125.91:0.0000010000	Cryptococcus_neoformans_H99:0.0000010000)91.8/75:0.0044785859	(Cryptococcus_neoformans_Bt206:0.0000010000	Cryptococcus_neoformans_PMHc1023.ENR:0.0000010000)0/17:0.0000010000)0/3:0.0000010000	(Cryptococcus_neoformans_Bt1:0.0000010000	Cryptococcus_neoformans_T4:0.0000010000)0/13:0.0000010000)0/12:0.0000010000)97.1/68:0.0135822383	Cryptococcus_sp._MF34:0.0000010000)0/51:0.0000951128)0/27:0.0044259752	(((Cryptococcus_decagattii_7685027:0.0000010000	Cryptococcus_decagattii_CBS11687:0.0000010000)88.4/94:0.0090477204	(Cryptococcus_tetragattii_CBS11718:0.0000010000	Cryptococcus_tetragattii_IND107:0.0000010000)86.9/94:0.0090337493)0/16:0.0000010000	(((Cryptococcus_deuterogattii_CBS10090:0.0000010000	Cryptococcus_deuterogattii_R265:0.0000010000)75.7/91:0.0044996163	(Cryptococcus_gattii_E566:0.0000010000	Cryptococcus_gattii_WM276:0.0000010000)91.9/97:0.0136704432)0/14:0.0000010000	Cryptococcus_sp._MF13:0.0000010000)0/6:0.0000010000)0/10:0.0000010000)0/10:0.0000010000	Cryptococcus_bacillisporus_CA1873:0.0045216170)97.9/98:0.0677226394	Cryptococcus_sp._CMW60451:0.0978398697)87.6/79:0.0402464358	((((((Cryptococcus_sp._DSM108351:0.0000010000	(Cryptococcus_sp._DSM117830:0.0000010000	Cryptococcus_sp._NCYC1536:0.0000010000)0/20:0.0000010000)0/59:0.0000010000	(Cryptococcus_sp._DSM108352:0.0000010000	Cryptococcus_sp._DSM111204:0.0000010000)91.7/93:0.0044915726)0/54:0.0000010000	Cryptococcus_sp._DSM111205:0.0044866691)99.7/100:0.0523689000	Cryptococcus_sp._OR918:0.0059096608)0/67:0.0000021307	Cryptococcus_sp._DSM109063:0.0172447495)99.4/99:0.0971847871	Kwoniella_shandongensis_CBS12478:0.1033014260)99.2/100:0.1003056275)54.1/69:0.0344137043	(Cryptococcus_depauperatus_CBS7841:0.0000010000	Cryptococcus_depauperatus_CBS7855:0.0105553624)99.7/100:0.1269061187)98.2/99:0.0908045819	Cryptococcus_sp._OR849:0.0315822801)89.3/95:0.0262953772)0/23:0.0000010000	(Cryptococcus_floricola_DSM27421:0.0081924018	Cryptococcus_wingfieldii_CBS7118:0.0025523514)74.4/79:0.0030302443);
(Cryptococcus_amylolentus_CBS6039:0.0000010000	Cryptococcus_amylolentus_CBS6273:0.0000010000	((((((((((Cryptococcus_bacillisporus_CA1280:0.0034054591	Cryptococcus_bacillisporus_CA1873:0.0000010000)87.2/94:0.0068510962	(Cryptococcus_decagattii_7685027:0.0000010000	Cryptococcus_decagattii_CBS11687:0.0000010000)96/100:0.0172148793)96.6/99:0.0175557425	((Cryptococcus_deuterogattii_CBS10090:0.0043945361	Cryptococcus_deuterogattii_R265:0.0061653096)89.6/97:0.0130015710	((Cryptococcus_gattii_E566:0.0000010000	Cryptococcus_gattii_WM276:0.0000010000)93.5/99:0.0134066205	(Cryptococcus_tetragattii_CBS11718:0.0034479448	Cryptococcus_tetragattii_IND107:0.0000010000)87.4/97:0.0073900256)37.4/64:0.0035684060)74.7/68:0.0039206174)0/42:0.0000010000	(Cryptococcus_sp._MF13:0.0000010000	Cryptococcus_sp._MF34:0.0034255036)95.9/100:0.0174044120)91.7/98:0.0224815766	((Cryptococcus_deneoformans_NIH12:0.0034408738	Cryptococcus_deneoformans_NIH433:0.0000010000)84.6/95:0.0092061290	(((((Cryptococcus_neoformans_125.91:0.0000010000	Cryptococcus_neoformans_H99:0.0000010000)92.1/97:0.0034444394	Cryptococcus_neoformans_Ftc555-1:0.0000010000)0/23:0.0000010000	Cryptococcus_neoformans_Bt22:0.0000010000)77.6/88:0.0034488434	(Cryptococcus_neoformans_Bt1:0.0034343110	Cryptococcus_neoformans_Bt206:0.0000010000)79.4/90:0.0034380530)79.1/95:0.0034277332	(Cryptococcus_neoformans_PMHc1023.ENR:0.0000010000	Cryptococcus_neoformans_T4:0.0000010000)0/39:0.0000010000)99.5/100:0.0365952941)95.5/96:0.0279599782)99.2/100:0.0908124897	(Cryptococcus_depauperatus_CBS7841:0.0000010000	Cryptococcus_depauperatus_CBS7855:0.0068178282)100/100:0.2255576567)79.3/86:0.0172784011	Cryptococcus_sp._CMW60451:0.2574685197)72/84:0.0190586652	(((Cryptococcus_sp._DSM108351:0.0068745824	((((Cryptococcus_sp._DSM108352:0.0000010000	Cryptococcus_sp._DSM117830:0.0000010000)0/31:0.0000010000	Cryptococcus_sp._DSM111204:0.0000010000)0/61:0.0000010000	Cryptococcus_sp._NCYC1536:0.0034102374)78.5/93:0.0034205849	Cryptococcus_sp._DSM111205:0.0034120164)74.5/94:0.0033975665)99.5/100:0.0651067566	(Cryptococcus_sp._DSM109063:0.0173379962	Cryptococcus_sp._OR918:0.0075354282)10.5/61:0.0198943449)98.3/99:0.0738574206	Kwoniella_shandongensis_CBS12478:0.2650937309)90.6/91:0.0577163504)100/100:0.1511354746	Cryptococcus_sp._OR849:0.0552974080)90.7/98:0.0201099768	(Cryptococcus_floricola_DSM27421:0.0238387280	Cryptococcus_wingfieldii_CBS7118:0.0026234887)82.5/89:0.0078624418)90.2/98:0.0101885976);
(Cryptococcus_amylolentus_CBS6039:0.0000009993	Cryptococcus_amylolentus_CBS6273:0.0000009993	((((((((((Cryptococcus_bacillisporus_CA1280:0.0089301156	Cryptococcus_bacillisporus_CA1873:0.0022328658)99.3/100:0.0112289914	(Cryptococcus_decagattii_7685027:0.0054045068	Cryptococcus_decagattii_CBS11687:0.0234131432)100/100:0.0240703510)99.4/100:0.0127953799	((Cryptococcus_gattii_E566:0.0011077879	Cryptococcus_gattii_WM276:0.0000009993)100/100:0.0252506823	((Cryptococcus_sp._MF13:0.0021655519	Cryptococcus_sp._MF34:0.0045411001)99.7/100:0.0157125191	(Cryptococcus_tetragattii_CBS11718:0.0033332995	Cryptococcus_tetragattii_IND107:0.0033312266)99.6/100:0.0102281196)51.5/73:0.0007221927)98.8/100:0.0110883316)87.9/94:0.0063702879	(Cryptococcus_deuterogattii_CBS10090:0.0032687143	Cryptococcus_deuterogattii_R265:0.0022656759)100/100:0.0241124464)99.8/100:0.1091921080	((Cryptococcus_deneoformans_NIH12:0.0065878075	Cryptococcus_deneoformans_NIH433:0.0033160019)100/100:0.0612371010	(((Cryptococcus_neoformans_125.91:0.0010762010	Cryptococcus_neoformans_H99:0.0021533299)79.6/95:0.0024880773	((Cryptococcus_neoformans_Bt1:0.0053966972	Cryptococcus_neoformans_Bt206:0.0032580728)97.7/99:0.0072869575	(Cryptococcus_neoformans_Bt22:0.0010764204	Cryptococcus_neoformans_Ftc555-1:0.0000009993)92.9/98:0.0046711720)61.7/72:0.0043157987)89.8/90:0.0040973356	(Cryptococcus_neoformans_PMHc1023.ENR:0.0000009993	Cryptococcus_neoformans_T4:0.0000009993)92.5/98:0.0053405460)100/99:0.0718392991)41.7/60:0.0370970110)100/100:0.6048071303	((Cryptococcus_depauperatus_CBS7841:0.0119661249	Cryptococcus_depauperatus_CBS7855:0.0098953175)100/100:1.0391743915	Cryptococcus_sp._CMW60451:0.5660814304)90.1/93:0.1064490672)81.4/66:0.0591139480	(((((Cryptococcus_sp._DSM108351:0.0069721364	Cryptococcus_sp._DSM117830:0.0000009993)0/84:0.0000020858	Cryptococcus_sp._NCYC1536:0.0010642138)80.9/83:0.0023451598	((Cryptococcus_sp._DSM108352:0.0000009993	Cryptococcus_sp._DSM111204:0.0000009993)77.2/98:0.0010266210	Cryptococcus_sp._DSM111205:0.0010252980)75.8/91:0.0009981113)100/100:0.2573157298	(Cryptococcus_sp._DSM109063:0.0453853922	Cryptococcus_sp._OR918:0.0298993681)99/100:0.1117268521)100/100:0.3923492202	Kwoniella_shandongensis_CBS12478:0.9033976689)97.1/82:0.1476035483)100/100:0.5140161803	Cryptococcus_sp._OR849:0.1483011179)100/100:0.1628433964	Cryptococcus_floricola_DSM27421:0.0187381211)37.9/86:0.0030910399	Cryptococcus_wingfieldii_CBS7118:0.0130305103)100/100:0.0212565920);
(Cryptococcus_amylolentus_CBS6039:0.0000010005	Cryptococcus_amylolentus_CBS6273:0.0000010005	((((((((((((Cryptococcus_bacillisporus_CA1280:0.0065155562	Cryptococcus_bacillisporus_CA1873:0.0064428308)74/91:0.0041500189	(Cryptococcus_decagattii_7685027:0.0068074640	Cryptococcus_decagattii_CBS11687:0.0034225584)100/100:0.0422712912)99.1/99:0.0284905645	(Cryptococcus_tetragattii_CBS11718:0.0032373674	Cryptococcus_tetragattii_IND107:0.0031580894)99.7/100:0.0326878468)0/40:0.0000010005	(Cryptococcus_sp._MF13:0.0000010005	Cryptococcus_sp._MF34:0.0000010005)99.6/100:0.0195156581)75.6/57:0.0032314469	(Cryptococcus_gattii_E566:0.0000010005	Cryptococcus_gattii_WM276:0.0000010005)90.4/97:0.0096582962)95.9/95:0.0278546057	(Cryptococcus_deuterogattii_CBS10090:0.0000010005	Cryptococcus_deuterogattii_R265:0.0000010005)93.9/99:0.0218805752)89.5/95:0.0543448655	((Cryptococcus_deneoformans_NIH12:0.0056665985	Cryptococcus_deneoformans_NIH433:0.0043776634)99.5/100:0.0661558765	(((((Cryptococcus_neoformans_125.91:0.0000010005	Cryptococcus_neoformans_H99:0.0033129353)90.7/95:0.0066427441	Cryptococcus_neoformans_Bt1:0.0100222741)74.9/87:0.0033329179	Cryptococcus_neoformans_Bt206:0.0000010005)0/51:0.0000010005	(Cryptococcus_neoformans_Bt22:0.0000010005	Cryptococcus_neoformans_Ftc555-1:0.0000010005)90.5/95:0.0066416640)90.9/97:0.0102290061	(Cryptococcus_neoformans_PMHc1023.ENR:0.0000010005	Cryptococcus_neoformans_T4:0.0000010005)89.1/94:0.0098112870)100/100:0.0976236210)95.6/98:0.0893722332)100/100:0.5076773439	((Cryptococcus_depauperatus_CBS7841:0.0000010005	Cryptococcus_depauperatus_CBS7855:0.0048462516)100/100:0.8004885799	Cryptococcus_sp._CMW60451:0.4495761439)27.6/62:0.1297142738)33.5/65:0.0975473214	((((((Cryptococcus_sp._DSM108351:0.0000010005	Cryptococcus_sp._NCYC1536:0.0000010005)0/22:0.0000010005	((Cryptococcus_sp._DSM108352:0.0000010005	Cryptococcus_sp._DSM111204:0.0000010005)0/29:0.0000010005	Cryptococcus_sp._DSM111205:0.0000010005)0/15:0.0000010005)0/72:0.0000010005	Cryptococcus_sp._DSM117830:0.0046159214)100/100:0.2767310443	Cryptococcus_sp._OR918:0.0301306300)33.5/61:0.0456456920	Cryptococcus_sp._DSM109063:0.0446872736)99.9/100:0.5135521639	Kwoniella_shandongensis_CBS12478:0.5833396635)90/95:0.2018241779)100/100:0.7928950569	Cryptococcus_sp._OR849:0.1118669290)90.4/79:0.0772218521	Cryptococcus_floricola_DSM27421:0.0130658184)76.6/69:0.0041864129	Cryptococcus_wingfieldii_CBS7118:0.0132481069)100/98:0.0577541736);
(Cryptococcus_amylolentus_CBS6039:0.0000010000	Cryptococcus_amylolentus_CBS6273:0.0017506461	(((((((((Cryptococcus_bacillisporus_CA1280:0.0017276997	Cryptococcus_bacillisporus_CA1873:0.0000010000)0/59:0.0000022675	(Cryptococcus_decagattii_7685027:0.0023288894	Cryptococcus_decagattii_CBS11687:0.0021260464)99.4/100:0.0188049095)89.5/91:0.0042161595	((Cryptococcus_deuterogattii_CBS10090:0.0017207533	Cryptococcus_deuterogattii_R265:0.0000010000)99.7/100:0.0158398014	((Cryptococcus_gattii_E566:0.0055072331	Cryptococcus_gattii_WM276:0.0017493406)97.5/100:0.0104698415	((Cryptococcus_sp._MF13:0.0000010000	Cryptococcus_sp._MF34:0.0046166627)78.7/88:0.0023123710	(Cryptococcus_tetragattii_CBS11718:0.0000010000	Cryptococcus_tetragattii_IND107:0.0058541621)79.8/95:0.0017389200)0/71:0.0011853814)0/57:0.0005631564)87.6/82:0.0045155931)96.9/98:0.0372365367	((Cryptococcus_deneoformans_NIH12:0.0017215224	Cryptococcus_deneoformans_NIH433:0.0017511214)100/100:0.0490788285	(((((Cryptococcus_neoformans_125.91:0.0000010000	Cryptococcus_neoformans_H99:0.0000010000)76.9/93:0.0017341243	Cryptococcus_neoformans_Bt206:0.0034791528)77.5/84:0.0017343303	Cryptococcus_neoformans_Bt1:0.0017256747)0/36:0.0000010000	(Cryptococcus_neoformans_Bt22:0.0000010000	Cryptococcus_neoformans_Ftc555-1:0.0000010000)84.8/95:0.0017260798)66/69:0.0010114004	(Cryptococcus_neoformans_PMHc1023.ENR:0.0000010000	Cryptococcus_neoformans_T4:0.0000010000)97.8/100:0.0111576180)94.8/89:0.0161619185)99.5/100:0.0433396397)100/100:0.1465540048	(Cryptococcus_depauperatus_CBS7841:0.0000022242	Cryptococcus_depauperatus_CBS7855:0.0052650603)100/100:0.2972351228)0.5/33:0.0311360812	(Cryptococcus_sp._CMW60451:0.2287756541	(((((Cryptococcus_sp._DSM108351:0.0000010000	Cryptococcus_sp._DSM117830:0.0059480028)100/100:0.0317965520	Cryptococcus_sp._NCYC1536:0.0000010000)74.8/90:0.0018916841	(Cryptococcus_sp._DSM108352:0.0000010000	(Cryptococcus_sp._DSM111204:0.0000010000	Cryptococcus_sp._DSM111205:0.0000010000)0/62:0.0000010000)70.7/74:0.0014892645)100/100:0.1068895636	(Cryptococcus_sp._DSM109063:0.0476308301	Cryptococcus_sp._OR918:0.0347400930)96.4/96:0.0470703675)100/100:0.1307963341	Kwoniella_shandongensis_CBS12478:0.1926603939)99.4/100:0.1043892947)93.1/60:0.0565665820)100/100:0.1951720713	Cryptococcus_sp._OR849:0.0588173382)96/96:0.0402216274	Cryptococcus_floricola_DSM27421:0.0054350998)71.4/81:0.0053531301	Cryptococcus_wingfieldii_CBS7118:0.0181894021)99.7/100:0.0233010440);
(Cryptococcus_amylolentus_CBS6039:0.0000010000	Cryptococcus_amylolentus_CBS6273:0.0021999420	(((((((((((Cryptococcus_bacillisporus_CA1280:0.0030662585	Cryptococcus_bacillisporus_CA1873:0.0000010000)74.5/99:0.0010707056	(Cryptococcus_decagattii_7685027:0.0000010000	Cryptococcus_decagattii_CBS11687:0.0030701950)100/100:0.0155362894)97.8/100:0.0061221735	(Cryptococcus_gattii_E566:0.0010208607	Cryptococcus_gattii_WM276:0.0000010000)99.3/100:0.0082762680)78.5/91:0.0016837889	((Cryptococcus_deuterogattii_CBS10090:0.0000010000	Cryptococcus_deuterogattii_R265:0.0010193239)100/100:0.0172611500	(Cryptococcus_tetragattii_CBS11718:0.0030597425	Cryptococcus_tetragattii_IND107:0.0010204612)84.2/97:0.0024298902)35.6/66:0.0020416857)85.7/89:0.0026330909	(Cryptococcus_sp._MF13:0.0000010000	Cryptococcus_sp._MF34:0.0000010000)99.4/100:0.0101826565)99.7/100:0.0394574374	((Cryptococcus_deneoformans_NIH12:0.0030643161	Cryptococcus_deneoformans_NIH433:0.0051205474)99.8/100:0.0197627305	(Cryptococcus_neoformans_125.91:0.0032675724	(((Cryptococcus_neoformans_Bt1:0.0061876098	(Cryptococcus_neoformans_Bt206:0.0010283071	(Cryptococcus_neoformans_Bt22:0.0000010000	Cryptococcus_neoformans_Ftc555-1:0.0000010000)91.3/98:0.0020560282)0/45:0.0000010000)0/44:0.0000010000	Cryptococcus_neoformans_H99:0.0041253702)85.8/74:0.0030974884	(Cryptococcus_neoformans_PMHc1023.ENR:0.0000010000	Cryptococcus_neoformans_T4:0.0000010000)99.9/100:0.0093207477)92.8/97:0.0039359832)96.4/100:0.0104072916)51.4/78:0.0140970096)100/100:0.2138930885	Cryptococcus_sp._CMW60451:0.2357140672)91.5/78:0.0594155095	(Cryptococcus_depauperatus_CBS7841:0.0052982070	Cryptococcus_depauperatus_CBS7855:0.0046918856)100/100:0.2976176654)6.9/48:0.0394728401	(((((Cryptococcus_sp._DSM108351:0.0000010000	Cryptococcus_sp._NCYC1536:0.0000010000)93.3/99:0.0023127384	Cryptococcus_sp._DSM111205:0.0011532210)0/93:0.0000010000	((Cryptococcus_sp._DSM108352:0.0000010000	Cryptococcus_sp._DSM117830:0.0000010000)0/40:0.0000010000	Cryptococcus_sp._DSM111204:0.0000010000)77.5/90:0.0011521683)99.5/100:0.0842451854	(Cryptococcus_sp._DSM109063:0.0352431876	Cryptococcus_sp._OR918:0.0294274010)71.5/84:0.0348618093)100/100:0.9890500029	Kwoniella_shandongensis_CBS12478:0.1961798475)97.1/99:0.1099268915)100/100:0.2419811031	Cryptococcus_sp._OR849:0.2231430674)99.9/100:0.1027070016	(Cryptococcus_floricola_DSM27421:0.0145425509	Cryptococcus_wingfieldii_CBS7118:0.0066382871)21.1/72:0.0037542329)100/100:0.0234128478);
(Cryptococcus_amylolentus_CBS6039:0.0000010000	Cryptococcus_amylolentus_CBS6273:0.0000010000	(((((((((Cryptococcus_bacillisporus_CA1280:0.0022821854	Cryptococcus_bacillisporus_CA1873:0.0000010000)73.9/88:0.0023019598	(Cryptococcus_decagattii_7685027:0.0000010000	Cryptococcus_decagattii_CBS11687:0.0000010000)99.5/100:0.0161506007)89.2/96:0.0045662561	((Cryptococcus_deuterogattii_CBS10090:0.0025931076	Cryptococcus_deuterogattii_R265:0.0000010000)99.8/100:0.0185005685	(Cryptococcus_sp._MF13:0.0022771376	Cryptococcus_sp._MF34:0.0000010000)97.8/100:0.0160643109)0/39:0.0000010000)0/40:0.0000010000	(Cryptococcus_tetragattii_CBS11718:0.0045732998	Cryptococcus_tetragattii_IND107:0.0022843232)97.8/100:0.0114839794)71.8/73:0.0035173248	(Cryptococcus_gattii_E566:0.0000010000	Cryptococcus_gattii_WM276:0.0000010000)86.4/93:0.0056456487)97.7/98:0.0397280849	((Cryptococcus_deneoformans_NIH12:0.0018782007	Cryptococcus_deneoformans_NIH433:0.0000010000)97.4/100:0.0363090412	(((((Cryptococcus_neoformans_125.91:0.0000010000	Cryptococcus_neoformans_H99:0.0000010000)89.3/97:0.0053898858	Cryptococcus_neoformans_Bt1:0.0027032534)78.1/90:0.0026953627	(Cryptococcus_neoformans_Bt206:0.0000010000	Cryptococcus_neoformans_Ftc555-1:0.0000010000)0/65:0.0000010000)0/48:0.0000010000	Cryptococcus_neoformans_Bt22:0.0053936346)87/95:0.0053681058	(Cryptococcus_neoformans_PMHc1023.ENR:0.0000010000	Cryptococcus_neoformans_T4:0.0000010000)76.5/88:0.0027157867)99.5/100:0.0376316792)83.5/91:0.0147791041)100/100:0.2668262569	(((Cryptococcus_depauperatus_CBS7841:0.0000016231	Cryptococcus_depauperatus_CBS7855:0.0081814084)100/100:0.4523530795	Cryptococcus_sp._CMW60451:0.4795999116)66.6/56:0.0793876662	(((Cryptococcus_sp._DSM108351:0.0000010000	((Cryptococcus_sp._DSM108352:0.0000010000	((Cryptococcus_sp._DSM111204:0.0000010000	Cryptococcus_sp._DSM111205:0.0000010000)0/10:0.0000010000	Cryptococcus_sp._NCYC1536:0.0000010000)0/8:0.0000010000)0/7:0.0000010000	Cryptococcus_sp._DSM117830:0.0000010000)0/15:0.0000010000)99.9/100:0.0853123952	(Cryptococcus_sp._DSM109063:0.0306364871	Cryptococcus_sp._OR918:0.0416331674)94.3/97:0.0503931262)100/100:0.2225576069	Kwoniella_shandongensis_CBS12478:0.5739044741)98.3/99:0.1402753883)17/38:0.0262911316)100/100:0.3910842795	Cryptococcus_sp._OR849:0.0868085903)99.6/100:0.1170499211	(Cryptococcus_floricola_DSM27421:0.0252093240	Cryptococcus_wingfieldii_CBS7118:0.0159488793)80.2/97:0.0075464313)99.2/100:0.0269327400);
(Cryptococcus_amylolentus_CBS6039:0.0074436165	(((Cryptococcus_amylolentus_CBS6273:0.0089678425	Cryptococcus_floricola_DSM27421:0.0145525810)99.6/100:0.0894954791	Cryptococcus_sp._OR849:0.0798833752)100/100:0.3053181638	((((((((Cryptococcus_bacillisporus_CA1280:0.0051019513	Cryptococcus_bacillisporus_CA1873:0.0043572672)44.6/67:0.0026340090	(Cryptococcus_decagattii_7685027:0.0012912214	Cryptococcus_decagattii_CBS11687:0.0012942767)84.2/91:0.0027074636)95.2/99:0.0064362380	(Cryptococcus_gattii_E566:0.0105434817	((Cryptococcus_gattii_WM276:0.0039573685	Cryptococcus_tetragattii_IND107:0.0066182889)72.6/93:0.0012977574	(Cryptococcus_sp._MF13:0.0000010018	Cryptococcus_sp._MF34:0.0000010018)84.9/98:0.0013059993)0/42:0.0000010018)98.9/100:0.0079080649)0/53:0.0000010018	Cryptococcus_tetragattii_CBS11718:0.0039160094)59.5/75:0.0009280356	(Cryptococcus_deuterogattii_CBS10090:0.0065716336	Cryptococcus_deuterogattii_R265:0.0039342433)74.7/87:0.0016664628)98.4/96:0.0251026733	((Cryptococcus_deneoformans_NIH12:0.0017444001	Cryptococcus_deneoformans_NIH433:0.0024947561)99.8/100:0.0203240636	(((Cryptococcus_neoformans_125.91:0.0000010018	Cryptococcus_neoformans_Ftc555-1:0.0012955817)93.3/100:0.0039697033	Cryptococcus_neoformans_Bt206:0.0012388341)98.9/100:0.0119470532	(((Cryptococcus_neoformans_Bt1:0.0026269467	Cryptococcus_neoformans_Bt22:0.0013122761)78.9/98:0.0013089967	Cryptococcus_neoformans_H99:0.0000010018)77/98:0.0012946813	(Cryptococcus_neoformans_PMHc1023.ENR:0.0000010018	Cryptococcus_neoformans_T4:0.0000010018)76.7/99:0.0013318147)99.9/100:0.0172955161)91.9/98:0.0088431326)94.2/99:0.0187887040)97.4/97:0.0674164591	((Cryptococcus_depauperatus_CBS7841:0.0000021757	Cryptococcus_depauperatus_CBS7855:0.0094042672)100/100:0.5102457510	Cryptococcus_sp._CMW60451:0.6707369866)51.2/62:0.0395533027)57.8/58:0.0439189804	(((((Cryptococcus_sp._DSM108351:0.0000010018	Cryptococcus_sp._NCYC1536:0.0000010018)0/86:0.0000010018	Cryptococcus_sp._DSM117830:0.0015115175)0/76:0.0000010018	((Cryptococcus_sp._DSM108352:0.0000010018	Cryptococcus_sp._DSM111204:0.0000010018)0/43:0.0000010018	Cryptococcus_sp._DSM111205:0.0000010018)80/93:0.0015093926)99.9/100:0.0442567960	(Cryptococcus_sp._DSM109063:0.0083717041	Cryptococcus_sp._OR918:0.0056465784)62.5/73:0.0091193559)97.2/97:0.0637466769	Kwoniella_shandongensis_CBS12478:0.2388527269)98.8/100:0.1046494824)96.5/95:0.1106445629)100/100:0.3033742842	Cryptococcus_wingfieldii_CBS7118:0.0065951798);
(Cryptococcus_amylolentus_CBS6039:0.0243243260	Cryptococcus_amylolentus_CBS6273:0.0096774872	((((((((((Cryptococcus_bacillisporus_CA1280:0.0000010000	Cryptococcus_bacillisporus_CA1873:0.0000010000)93.4/98:0.0036557286	(Cryptococcus_gattii_E566:0.0000010000	Cryptococcus_gattii_WM276:0.0000010000)98.1/100:0.0060994827)77.9/76:0.0012147141	((Cryptococcus_sp._MF13:0.0000010000	Cryptococcus_sp._MF34:0.0012133785)99.9/97:0.0110401683	(Cryptococcus_tetragattii_CBS11718:0.0012075943	Cryptococcus_tetragattii_IND107:0.0000010000)94.8/100:0.0049133389)76.8/44:0.0011685107)77.5/43:0.0012173790	(Cryptococcus_decagattii_7685027:0.0000010000	Cryptococcus_decagattii_CBS11687:0.0024314733)98.8/99:0.0073260672)66.7/50:0.0006909509	(Cryptococcus_deuterogattii_CBS10090:0.0000010000	Cryptococcus_deuterogattii_R265:0.0012099741)99.2/100:0.0102771867)92.7/80:0.0179546546	((Cryptococcus_deneoformans_NIH12:0.0000010000	Cryptococcus_deneoformans_NIH433:0.0012216041)96.9/98:0.0088215864	(((Cryptococcus_neoformans_125.91:0.0000010000	Cryptococcus_neoformans_H99:0.0012088408)96.8/100:0.0036407590	(Cryptococcus_neoformans_PMHc1023.ENR:0.0000010000	Cryptococcus_neoformans_T4:0.0000010000)92.2/98:0.0024270354)0/63:0.0000010000	((Cryptococcus_neoformans_Bt1:0.0000010000	Cryptococcus_neoformans_Bt206:0.0012133662)77.4/83:0.0012156369	(Cryptococcus_neoformans_Bt22:0.0024264774	Cryptococcus_neoformans_Ftc555-1:0.0000010000)94.6/99:0.0036463497)87.5/83:0.0024253184)95.9/81:0.0096396383)53.6/66:0.0129381550)100/100:0.1716953307	(((((((Cryptococcus_sp._DSM108351:0.0000010000	Cryptococcus_sp._DSM111204:0.0000010000)0/12:0.0000010000	Cryptococcus_sp._DSM108352:0.0000010000)0/12:0.0000010000	Cryptococcus_sp._DSM117830:0.0012284418)0/12:0.0000010000	Cryptococcus_sp._DSM111205:0.0000010000)0/57:0.0000010000	Cryptococcus_sp._NCYC1536:0.0012284950)99.6/100:0.0396165398	(Cryptococcus_sp._DSM109063:0.0393498261	Cryptococcus_sp._OR918:0.0326073735)92.2/99:0.0165813067)100/100:0.0981870895	Kwoniella_shandongensis_CBS12478:0.1250722515)99.6/100:0.1068958726)93.8/95:0.0878359283	((Cryptococcus_depauperatus_CBS7841:0.0094588499	Cryptococcus_depauperatus_CBS7855:0.0087024532)100/100:0.5769913992	Cryptococcus_sp._CMW60451:0.3952896041)98.9/100:0.1563341377)100/100:0.3296515929	Cryptococcus_sp._OR849:0.0834630906)99.9/100:0.0949618489	(Cryptococcus_floricola_DSM27421:0.0078266051	Cryptococcus_wingfieldii_CBS7118:0.0172373581)93.4/74:0.0069264512)88.2/73:0.0067608617);
(Cryptococcus_amylolentus_CBS6039:0.0030229152	Cryptococcus_amylolentus_CBS6273:0.0061163955	((((((((((((Cryptococcus_bacillisporus_CA1280:0.0014340890	Cryptococcus_bacillisporus_CA1873:0.0000010000)93.1/96:0.0028634942	Cryptococcus_tetragattii_IND107:0.0014319946)0/41:0.0000010000	((Cryptococcus_decagattii_7685027:0.0000010000	Cryptococcus_tetragattii_CBS11718:0.0000010000)0/41:0.0000010000	Cryptococcus_decagattii_CBS11687:0.0000010000)0/39:0.0000010000)0/53:0.0000010000	(Cryptococcus_sp._MF13:0.0014336964	Cryptococcus_sp._MF34:0.0000010000)96.3/96:0.0057511787)22.1/49:0.0014305571	(Cryptococcus_gattii_E566:0.0000010000	Cryptococcus_gattii_WM276:0.0000010000)77.7/86:0.0014344265)80.6/67:0.0025162148	(Cryptococcus_deuterogattii_CBS10090:0.0000010000	Cryptococcus_deuterogattii_R265:0.0000010000)88.3/98:0.0040865522)93.2/87:0.0063384159	(((((Cryptococcus_neoformans_125.91:0.0000010000	Cryptococcus_neoformans_H99:0.0014310317)0/5:0.0000010000	((Cryptococcus_neoformans_Bt22:0.0000010000	Cryptococcus_neoformans_T4:0.0000010000)0/30:0.0000010000	Cryptococcus_neoformans_Ftc555-1:0.0000010000)0/20:0.0000010000)0/12:0.0000010000	Cryptococcus_neoformans_Bt206:0.0000010000)0/18:0.0000010000	Cryptococcus_neoformans_PMHc1023.ENR:0.0000010000)0/38:0.0000010000	Cryptococcus_neoformans_Bt1:0.0028686947)93.9/98:0.0057782009)90.7/87:0.0102124901	(Cryptococcus_deneoformans_NIH12:0.0028418514	Cryptococcus_deneoformans_NIH433:0.0000010000)90.5/95:0.0086618967)100/100:0.1465173113	(((Cryptococcus_depauperatus_CBS7841:0.0000025651	Cryptococcus_depauperatus_CBS7855:0.0028382975)100/100:0.2132887604	Cryptococcus_sp._CMW60451:0.2375436900)99.9/100:0.1257722597	((((Cryptococcus_sp._DSM108351:0.0014918396	(Cryptococcus_sp._DSM111205:0.0000010000	Cryptococcus_sp._NCYC1536:0.0000010000)0/79:0.0000010000)82.2/93:0.0014901302	((Cryptococcus_sp._DSM108352:0.0000010000	Cryptococcus_sp._DSM111204:0.0000010000)0/77:0.0000010000	Cryptococcus_sp._DSM117830:0.0000010000)0/75:0.0000010000)96.2/98:0.0190831456	(Cryptococcus_sp._DSM109063:0.0105547907	Cryptococcus_sp._OR918:0.0059734883)53.1/77:0.0051512701)100/100:0.2471197120	Kwoniella_shandongensis_CBS12478:0.2196324373)99.8/99:0.0939560329)29.8/57:0.0208756248)100/100:0.2687816572	Cryptococcus_sp._OR849:0.0219168419)98.8/100:0.0436677359	Cryptococcus_wingfieldii_CBS7118:0.0077744041)75.8/86:0.0014682768	Cryptococcus_floricola_DSM27421:0.0107085382)95.2/99:0.0061541168);
(Cryptococcus_amylolentus_CBS6039:0.0137812265	Cryptococcus_amylolentus_CBS6273:0.0054525361	(((((((Cryptococcus_bacillisporus_CA1280:0.0000010028	Cryptococcus_decagattii_7685027:0.0000010028)0/68:0.0000010028	(Cryptococcus_deuterogattii_R265:0.0081933968	(Cryptococcus_gattii_WM276:0.0137958684	((Cryptococcus_sp._MF13:0.0000010028	Cryptococcus_sp._MF34:0.0000010028)92/97:0.0027274178	Cryptococcus_tetragattii_IND107:0.0000010028)0/57:0.0000010028)75.9/92:0.0027117598)78/88:0.0027179880)99.1/100:0.0296014891	((Cryptococcus_deneoformans_NIH12:0.0026805011	Cryptococcus_deneoformans_NIH433:0.0026862110)99.3/100:0.0223808125	((Cryptococcus_neoformans_Bt1:0.0000010028	Cryptococcus_neoformans_Bt22:0.0026781103)89.3/97:0.0053785471	((Cryptococcus_neoformans_H99:0.0000010028	Cryptococcus_neoformans_PMHc1023.ENR:0.0000010028)0/17:0.0000010028	Cryptococcus_neoformans_T4:0.0000010028)0/48:0.0000010028)85.4/90:0.0068709555)61/83:0.0021608636)99.3/100:0.0631605781	(((((Cryptococcus_bacillisporus_CA1873:0.0063108832	Cryptococcus_decagattii_CBS11687:0.0054859380)93.2/98:0.0082900309	Cryptococcus_gattii_E566:0.0055105160)0/74:0.0000010028	Cryptococcus_deuterogattii_CBS10090:0.0166769006)93.9/93:0.0145028557	Cryptococcus_tetragattii_CBS11718:0.0139209262)99.2/100:0.0433446496	((Cryptococcus_neoformans_125.91:0.0000010028	Cryptococcus_neoformans_Ftc555-1:0.0000010028)0/61:0.0000010028	Cryptococcus_neoformans_Bt206:0.0027568349)95.5/98:0.0244017485)99.6/100:0.0658549251)98.4/99:0.0734058052	(((Cryptococcus_depauperatus_CBS7841:0.0000010028	Cryptococcus_depauperatus_CBS7855:0.0027762397)100/100:0.1104105857	Cryptococcus_sp._CMW60451:0.1687027712)79.3/74:0.0229281689	(((((Cryptococcus_sp._DSM108351:0.0000010028	((Cryptococcus_sp._DSM108352:0.0000010028	Cryptococcus_sp._DSM111204:0.0000010028)0/29:0.0000010028	Cryptococcus_sp._DSM117830:0.0000010028)0/12:0.0000010028)0/8:0.0000010028	Cryptococcus_sp._NCYC1536:0.0000010028)0/21:0.0000010028	Cryptococcus_sp._DSM111205:0.0000010028)87.7/92:0.0108233873	(Cryptococcus_sp._DSM109063:0.0093526600	Cryptococcus_sp._OR918:0.0045665223)93.3/96:0.0155509557)91.2/92:0.0193985348	Kwoniella_shandongensis_CBS12478:0.1106216667)99.6/100:0.0753838873)75.7/72:0.0374444927)100/100:0.2893382966	Cryptococcus_floricola_DSM27421:0.0136067961)80.5/59:0.0119872269	(Cryptococcus_sp._OR849:0.0961578064	Cryptococcus_wingfieldii_CBS7118:0.0000022530)84.2/50:0.0055144119)85.4/81:0.0054357741);
(Cryptococcus_amylolentus_CBS6039:0.0427215111	(((Cryptococcus_amylolentus_CBS6273:0.0318263313	Cryptococcus_floricola_DSM27421:0.0313615200)100/100:0.2850674453	Cryptococcus_sp._OR849:0.2688985435)98.8/100:0.1177745658	(((((((Cryptococcus_bacillisporus_CA1280:0.0151734304	Cryptococcus_decagattii_7685027:0.0183981400)99.9/100:0.0182907329	((Cryptococcus_gattii_WM276:0.0096167409	(Cryptococcus_sp._MF13:0.0022919859	Cryptococcus_sp._MF34:0.0010572851)99.6/100:0.0096150604)0/53:0.0000010011	Cryptococcus_tetragattii_IND107:0.0139268634)100/100:0.0212056833)98.5/99:0.0194467258	Cryptococcus_deuterogattii_R265:0.0304475097)70.2/81:0.0115493199	((((Cryptococcus_bacillisporus_CA1873:0.0186343744	Cryptococcus_decagattii_CBS11687:0.0147469277)100/83:0.0221941491	Cryptococcus_gattii_E566:0.0285199037)90.9/80:0.0043897738	Cryptococcus_deuterogattii_CBS10090:0.0355478743)75.1/72:0.0014342575	Cryptococcus_tetragattii_CBS11718:0.0280171012)100/100:0.0368252374)100/100:0.0787881741	((Cryptococcus_deneoformans_NIH12:0.0143994870	Cryptococcus_deneoformans_NIH433:0.0150962177)100/100:0.0789831928	(((Cryptococcus_neoformans_125.91:0.0010725978	Cryptococcus_neoformans_Ftc555-1:0.0010746172)0/81:0.0002235916	Cryptococcus_neoformans_Bt206:0.0051603464)100/100:0.0892747408	((Cryptococcus_neoformans_Bt1:0.0021205504	(Cryptococcus_neoformans_Bt22:0.0085238226	Cryptococcus_neoformans_H99:0.0010600302)0/47:0.0000010011)86.3/93:0.0028983584	(Cryptococcus_neoformans_PMHc1023.ENR:0.0000010011	Cryptococcus_neoformans_T4:0.0000010011)98.5/100:0.0120875090)100/100:0.0395012468)92.3/96:0.0180032677)99.6/100:0.0459145603)100/100:0.1965218114	((((Cryptococcus_sp._DSM108351:0.0042169283	Cryptococcus_sp._NCYC1536:0.0010605941)81.6/79:0.0023706304	(((Cryptococcus_sp._DSM108352:0.0000010011	Cryptococcus_sp._DSM111204:0.0000010011)86.8/98:0.0010532753	Cryptococcus_sp._DSM111205:0.0000010011)78.5/93:0.0010613619	Cryptococcus_sp._DSM117830:0.0010448188)70.7/78:0.0008015649)99.9/100:0.0606784863	(Cryptococcus_sp._DSM109063:0.0149025044	Cryptococcus_sp._OR918:0.0206668194)97.6/98:0.0393872047)100/100:0.1131704188	Kwoniella_shandongensis_CBS12478:0.2118835872)100/100:0.1215669403)98.9/99:0.1330742976	((Cryptococcus_depauperatus_CBS7841:0.0027881108	Cryptococcus_depauperatus_CBS7855:0.0113299321)100/100:1.1908674443	Cryptococcus_sp._CMW60451:0.8471447155)58.7/79:0.0616755540)99.8/100:0.2791573556)100/100:0.3036653020	Cryptococcus_wingfieldii_CBS7118:0.0083596333);
(Cryptococcus_amylolentus_CBS6039:0.0031454133	Cryptococcus_amylolentus_CBS6273:0.0021998386	(((((((((((Cryptococcus_bacillisporus_CA1280:0.0007987333	(Cryptococcus_decagattii_7685027:0.0045209884	Cryptococcus_decagattii_CBS11687:0.0020709004)99.3/100:0.0082474565)96.2/96:0.0037083697	Cryptococcus_bacillisporus_CA1873:0.0059751710)96.9/90:0.0044659402	(Cryptococcus_deuterogattii_CBS10090:0.0051540761	Cryptococcus_tetragattii_CBS11718:0.0097083327)43.7/51:0.0007417317)0/29:0.0000020820	Cryptococcus_gattii_E566:0.0074338537)99.9/100:0.0148052109	(Cryptococcus_deuterogattii_R265:0.0104295804	((Cryptococcus_gattii_WM276:0.0052215494	Cryptococcus_tetragattii_IND107:0.0074465979)86.8/90:0.0014674658	(Cryptococcus_sp._MF13:0.0000010000	Cryptococcus_sp._MF34:0.0007401120)0/55:0.0000010000)71.8/84:0.0007934509)91.6/93:0.0052553459)96.8/99:0.0179565271	((Cryptococcus_deneoformans_NIH12:0.0040938277	Cryptococcus_deneoformans_NIH433:0.0157193333)84/82:0.0070939177	((Cryptococcus_neoformans_125.91:0.0007401822	(Cryptococcus_neoformans_Bt206:0.0014821193	Cryptococcus_neoformans_Ftc555-1:0.0000010000)0/56:0.0000010000)96/99:0.0029836236	((Cryptococcus_neoformans_Bt1:0.0007398011	Cryptococcus_neoformans_Bt22:0.0007395717)79.6/90:0.0007382140	(Cryptococcus_neoformans_H99:0.0007389878	(Cryptococcus_neoformans_PMHc1023.ENR:0.0000010000	Cryptococcus_neoformans_T4:0.0000010000)95.9/99:0.0022218057)0/37:0.0000010000)86.8/92:0.0014713359)99.8/100:0.0134771488)95.9/97:0.0143694271)100/100:0.0984838054	(((((Cryptococcus_sp._DSM108351:0.0000010000	(Cryptococcus_sp._DSM108352:0.0000010000	Cryptococcus_sp._DSM117830:0.0000010000)0/19:0.0000010000)0/22:0.0000010000	(Cryptococcus_sp._DSM111204:0.0000010000	Cryptococcus_sp._DSM111205:0.0000010000)0/21:0.0000010000)0/64:0.0000010000	Cryptococcus_sp._NCYC1536:0.0007728192)99.9/100:0.0845064079	(Cryptococcus_sp._DSM109063:0.0997967821	Cryptococcus_sp._OR918:0.0559622584)99.6/100:0.0607654325)100/100:0.4355205972	Kwoniella_shandongensis_CBS12478:0.2217763966)100/100:0.1285425259)14.5/51:0.0149272419	((Cryptococcus_depauperatus_CBS7841:0.0044908286	Cryptococcus_depauperatus_CBS7855:0.0018157433)100/100:0.2490239776	Cryptococcus_sp._CMW60451:0.3967677229)96.8/93:0.0604204076)100/100:0.2527836524	Cryptococcus_sp._OR849:0.0492789315)99.8/100:0.0537799456	Cryptococcus_floricola_DSM27421:0.0061126353)72.4/93:0.0022301509	Cryptococcus_wingfieldii_CBS7118:0.0053986955)99.7/100:0.0081206328);
(Cryptococcus_amylolentus_CBS6039:0.0236982611	(((Cryptococcus_amylolentus_CBS6273:0.0282393899	Cryptococcus_floricola_DSM27421:0.0150099572)100/100:0.1630573748	Cryptococcus_sp._OR849:0.1879566256)98.4/98:0.0581294525	(((((((Cryptococcus_bacillisporus_CA1280:0.0227490191	Cryptococcus_decagattii_7685027:0.0149287727)100/100:0.0131576381	Cryptococcus_deuterogattii_R265:0.0227030882)88.4/94:0.0031548579	((Cryptococcus_gattii_WM276:0.0068215123	Cryptococcus_tetragattii_IND107:0.0120960615)73.3/95:0.0004317305	(Cryptococcus_sp._MF13:0.0015738445	Cryptococcus_sp._MF34:0.0005133779)100/100:0.0089122793)99.8/100:0.0089545884)100/100:0.0760974479	(Cryptococcus_deneoformans_NIH12:0.0541655073	(((Cryptococcus_neoformans_Bt1:0.0015708152	Cryptococcus_neoformans_Bt22:0.0015702863)92/99:0.0015901866	Cryptococcus_neoformans_H99:0.0057736141)95.4/99:0.0034938452	(Cryptococcus_neoformans_PMHc1023.ENR:0.0000010018	Cryptococcus_neoformans_T4:0.0000010018)96.2/100:0.0033547380)100/100:0.0512906162)100/100:0.0281351083)97.2/98:0.0177905586	(((((Cryptococcus_bacillisporus_CA1873:0.0032441362	Cryptococcus_decagattii_CBS11687:0.0258755981)100/100:0.0120381092	Cryptococcus_gattii_E566:0.0222556453)87.3/96:0.0015746993	Cryptococcus_deuterogattii_CBS10090:0.0166782504)97.9/99:0.0078522156	Cryptococcus_tetragattii_CBS11718:0.0169706110)100/100:0.0805269970	(Cryptococcus_deneoformans_NIH433:0.0557246420	((Cryptococcus_neoformans_125.91:0.0000010018	Cryptococcus_neoformans_Ftc555-1:0.0005232372)85.8/97:0.0010233653	Cryptococcus_neoformans_Bt206:0.0010661353)100/100:0.0598822794)100/100:0.0325144151)99.4/100:0.0296764542)100/100:0.2528816973	((Cryptococcus_depauperatus_CBS7841:0.0080461523	Cryptococcus_depauperatus_CBS7855:0.0032303060)100/100:0.4686047371	Cryptococcus_sp._CMW60451:0.8706148773)97/69:0.0836936105)43.3/51:0.0463900484	(((Cryptococcus_sp._DSM108351:0.0015709563	((((Cryptococcus_sp._DSM108352:0.0000010018	Cryptococcus_sp._DSM111204:0.0000010018)0/45:0.0000010018	Cryptococcus_sp._DSM111205:0.0000010018)80.3/89:0.0005248470	Cryptococcus_sp._DSM117830:0.0005246657)78.3/86:0.0005242106	Cryptococcus_sp._NCYC1536:0.0005247118)78.2/90:0.0010516983)100/100:0.0661040989	(Cryptococcus_sp._DSM109063:0.0272287001	Cryptococcus_sp._OR918:0.0233109848)99.8/100:0.0492680693)100/100:0.2586569772	Kwoniella_shandongensis_CBS12478:0.5313863805)100/100:0.1228597695)100/100:0.4011656185)100/100:0.2038321849	Cryptococcus_wingfieldii_CBS7118:0.0191782681);
(Cryptococcus_amylolentus_CBS6039:0.0000010000	Cryptococcus_amylolentus_CBS6273:0.0014211600	((((((((((Cryptococcus_bacillisporus_CA1280:0.0043093507	Cryptococcus_bacillisporus_CA1873:0.0028637026)90/98:0.0048652505	(Cryptococcus_decagattii_7685027:0.0014059553	Cryptococcus_decagattii_CBS11687:0.0028481721)100/100:0.0213646113)90.4/96:0.0057830381	((Cryptococcus_gattii_E566:0.0000010000	Cryptococcus_gattii_WM276:0.0028622039)98.8/100:0.0086854446	(Cryptococcus_sp._MF13:0.0014326665	Cryptococcus_sp._MF34:0.0000010000)91/99:0.0046657520)73.4/82:0.0020227844)87.4/94:0.0033510532	(Cryptococcus_tetragattii_CBS11718:0.0000010000	Cryptococcus_tetragattii_IND107:0.0014327900)98.2/100:0.0088393951)82.5/94:0.0043994300	(Cryptococcus_deuterogattii_CBS10090:0.0025008975	Cryptococcus_deuterogattii_R265:0.0000010000)89/99:0.0076171206)99.9/100:0.0549779979	((Cryptococcus_deneoformans_NIH12:0.0000010000	Cryptococcus_deneoformans_NIH433:0.0057686210)99.9/100:0.0305814295	((Cryptococcus_neoformans_125.91:0.0014273200	Cryptococcus_neoformans_H99:0.0042883821)75/90:0.0013853119	((Cryptococcus_neoformans_Bt1:0.0016146885	(Cryptococcus_neoformans_Bt206:0.0030502826	(Cryptococcus_neoformans_PMHc1023.ENR:0.0000010000	Cryptococcus_neoformans_T4:0.0000010000)93.4/99:0.0055455058)60.1/78:0.0028538968)81.2/46:0.0026740845	(Cryptococcus_neoformans_Bt22:0.0014273847	Cryptococcus_neoformans_Ftc555-1:0.0087041862)75.6/74:0.0014375790)75.8/44:0.0014715409)99.8/100:0.0303540603)90.7/97:0.0173546410)100/100:0.1019505975	((Cryptococcus_depauperatus_CBS7841:0.0107730058	Cryptococcus_depauperatus_CBS7855:0.0018533342)100/100:0.2918403447	((((Cryptococcus_sp._DSM108351:0.0016638304	((((Cryptococcus_sp._DSM108352:0.0000010000	Cryptococcus_sp._DSM117830:0.0000010000)0/36:0.0000010000	Cryptococcus_sp._DSM111204:0.0000010000)0/59:0.0000010000	Cryptococcus_sp._NCYC1536:0.0028511334)0/34:0.0000010000	Cryptococcus_sp._DSM111205:0.0028575242)72/85:0.0011881039)100/100:0.1186638395	Cryptococcus_sp._OR918:0.0229748502)27.5/64:0.0124722585	Cryptococcus_sp._DSM109063:0.0264494540)100/100:0.1503622470	Kwoniella_shandongensis_CBS12478:0.2716251069)98.1/94:0.0621267323)80/65:0.0359425403)50.8/61:0.0336648658	Cryptococcus_sp._CMW60451:0.4347606881)100/100:0.1847044541	Cryptococcus_sp._OR849:0.0633129300)99.6/100:0.0541928147	(Cryptococcus_floricola_DSM27421:0.0118768795	Cryptococcus_wingfieldii_CBS7118:0.0115094146)94.5/100:0.0098619339)97.7/100:0.0144995419);
(Cryptococcus_amylolentus_CBS6039:0.0000010000	Cryptococcus_amylolentus_CBS6273:0.0000010000	((((((((((Cryptococcus_bacillisporus_CA1280:0.0045666183	(Cryptococcus_bacillisporus_CA1873:0.0000010000	(Cryptococcus_decagattii_7685027:0.0000010000	Cryptococcus_decagattii_CBS11687:0.0000010000)97.2/98:0.0068848650)0/50:0.0000010000)93.7/96:0.0091953672	(Cryptococcus_gattii_E566:0.0000010000	Cryptococcus_gattii_WM276:0.0000010000)94.4/100:0.0092100819)91.6/57:0.0067996798	(Cryptococcus_sp._MF13:0.0022699657	Cryptococcus_sp._MF34:0.0022812031)88/97:0.0046258076)74.5/47:0.0023027626	(Cryptococcus_tetragattii_CBS11718:0.0068628881	Cryptococcus_tetragattii_IND107:0.0000010000)93/99:0.0069260411)91/77:0.0091804078	(Cryptococcus_deuterogattii_CBS10090:0.0031244661	Cryptococcus_deuterogattii_R265:0.0081802054)93.6/99:0.0131136053)99.5/99:0.0501588932	((Cryptococcus_deneoformans_NIH12:0.0022775467	Cryptococcus_deneoformans_NIH433:0.0000010000)97.4/100:0.0249100931	((((Cryptococcus_neoformans_125.91:0.0000010000	Cryptococcus_neoformans_H99:0.0022739979)91/92:0.0022694121	(Cryptococcus_neoformans_Bt1:0.0000010000	(Cryptococcus_neoformans_Bt22:0.0000010000	Cryptococcus_neoformans_Ftc555-1:0.0000010000)92.3/96:0.0022736508)0/19:0.0000010000)0/45:0.0000010000	(Cryptococcus_neoformans_PMHc1023.ENR:0.0000010000	Cryptococcus_neoformans_T4:0.0000010000)96.1/96:0.0068765592)74.1/73:0.0045476285	Cryptococcus_neoformans_Bt206:0.0000010000)99.7/100:0.0381576146)95.2/98:0.0302354298)99.9/100:0.1252106033	((((Cryptococcus_sp._DSM108351:0.0000010000	(Cryptococcus_sp._DSM108352:0.0000010000	(Cryptococcus_sp._DSM111204:0.0000010000	(Cryptococcus_sp._DSM111205:0.0000010000	Cryptococcus_sp._DSM117830:0.0000010000)0/26:0.0000010000)0/19:0.0000010000)0/23:0.0000010000)0/53:0.0000010000	Cryptococcus_sp._NCYC1536:0.0022771416)99.9/100:0.0877362989	(Cryptococcus_sp._DSM109063:0.0275073175	Cryptococcus_sp._OR918:0.0034866855)93.7/96:0.0327152053)100/100:0.2067227418	Kwoniella_shandongensis_CBS12478:0.4286092032)86.5/87:0.0698003656)15.9/49:0.0309250544	((Cryptococcus_depauperatus_CBS7841:0.0000021874	Cryptococcus_depauperatus_CBS7855:0.0049853859)100/100:0.5372011783	Cryptococcus_sp._CMW60451:0.5322960020)85.5/88:0.0731576177)100/100:0.2192118617	Cryptococcus_sp._OR849:0.0308936213)99.5/100:0.0691331212	(Cryptococcus_floricola_DSM27421:0.0151857328	Cryptococcus_wingfieldii_CBS7118:0.0125964933)89.6/97:0.0113950228)99.2/100:0.0279938051);
(Cryptococcus_amylolentus_CBS6039:0.0000010000	Cryptococcus_amylolentus_CBS6273:0.0000010000	((((((((((Cryptococcus_bacillisporus_CA1280:0.0000010000	Cryptococcus_bacillisporus_CA1873:0.0000010000)0/50:0.0000010000	(Cryptococcus_decagattii_7685027:0.0000010000	Cryptococcus_decagattii_CBS11687:0.0024469010)99.3/100:0.0198427100)99.2/100:0.0283422556	(((Cryptococcus_gattii_E566:0.0000010000	Cryptococcus_gattii_WM276:0.0000010000)98.7/100:0.0200883783	(Cryptococcus_tetragattii_CBS11718:0.0024473706	Cryptococcus_tetragattii_IND107:0.0000010000)99.4/100:0.0202737677)70.5/71:0.0048257708	(Cryptococcus_sp._MF13:0.0000010000	Cryptococcus_sp._MF34:0.0000010000)0/66:0.0000010000)97.8/95:0.0199261553)89.4/82:0.0118575833	(Cryptococcus_deuterogattii_CBS10090:0.0000010000	Cryptococcus_deuterogattii_R265:0.0000010000)96.9/100:0.0197904484)85.8/82:0.0274741085	((Cryptococcus_deneoformans_NIH12:0.0023794475	Cryptococcus_deneoformans_NIH433:0.0025514181)100/100:0.0736322754	((Cryptococcus_neoformans_125.91:0.0049385363	((Cryptococcus_neoformans_Bt1:0.0000010000	(Cryptococcus_neoformans_Bt206:0.0000010000	(Cryptococcus_neoformans_Ftc555-1:0.0024572113	(Cryptococcus_neoformans_PMHc1023.ENR:0.0000010000	Cryptococcus_neoformans_T4:0.0000010000)76.4/92:0.0024586317)0/12:0.0000010000)0/9:0.0000010000)0/12:0.0000010000	Cryptococcus_neoformans_H99:0.0000010000)0/13:0.0000010000)76.1/81:0.0023015566	Cryptococcus_neoformans_Bt22:0.0026150058)96.8/99:0.0293859230)90.2/92:0.0358553158)96/94:0.0639105787	(Cryptococcus_depauperatus_CBS7841:0.0071018488	Cryptococcus_depauperatus_CBS7855:0.0067603778)100/100:0.4544278151)49.8/72:0.0547555365	((((((Cryptococcus_sp._DSM108351:0.0000010000	Cryptococcus_sp._NCYC1536:0.0000010000)0/13:0.0000010000	Cryptococcus_sp._DSM117830:0.0000010000)0/23:0.0000010000	Cryptococcus_sp._DSM111205:0.0000010000)0/72:0.0000010000	(Cryptococcus_sp._DSM108352:0.0000010000	Cryptococcus_sp._DSM111204:0.0000010000)73.4/94:0.0024751424)99.9/100:0.0725599230	(Cryptococcus_sp._DSM109063:0.0349017070	Cryptococcus_sp._OR918:0.0179042599)75.3/87:0.0075542036)99.1/100:0.1151026245	Kwoniella_shandongensis_CBS12478:0.4265328732)97.4/94:0.1019722072)80.5/87:0.0368855035	Cryptococcus_sp._CMW60451:0.2508118857)100/100:0.1643872688	Cryptococcus_sp._OR849:0.0301571146)99.3/100:0.0615796006	(Cryptococcus_floricola_DSM27421:0.0204673500	Cryptococcus_wingfieldii_CBS7118:0.0079644901)18.4/72:0.0015878392)93.3/98:0.0105156408);
(Cryptococcus_amylolentus_CBS6039:0.0000010000	Cryptococcus_amylolentus_CBS6273:0.0000010000	(((((((((Cryptococcus_bacillisporus_CA1280:0.0024911926	Cryptococcus_bacillisporus_CA1873:0.0025905546)100/100:0.0222726336	(Cryptococcus_decagattii_7685027:0.0000010000	Cryptococcus_decagattii_CBS11687:0.0000010000)99.9/100:0.0165391626)94.1/92:0.0085182678	((Cryptococcus_deuterogattii_CBS10090:0.0025665260	Cryptococcus_deuterogattii_R265:0.0032467458)100/100:0.0930496012	((Cryptococcus_gattii_E566:0.0000010000	Cryptococcus_gattii_WM276:0.0052345476)100/100:0.0213312506	((Cryptococcus_sp._MF13:0.0096109931	Cryptococcus_sp._MF34:0.0000010000)100/100:0.0197885208	(Cryptococcus_tetragattii_CBS11718:0.0007243431	Cryptococcus_tetragattii_IND107:0.0007316752)100/100:0.0173477081)85.1/85:0.0077319057)2.5/48:0.0018365955)20.7/56:0.0047246663)100/100:0.0744907841	((Cryptococcus_deneoformans_NIH12:0.0010351160	Cryptococcus_deneoformans_NIH433:0.0004564966)100/100:0.0430012633	(((((Cryptococcus_neoformans_125.91:0.0007495344	Cryptococcus_neoformans_H99:0.0000010000)0/60:0.0000010000	(Cryptococcus_neoformans_Bt1:0.0015037118	Cryptococcus_neoformans_Bt206:0.0000010000)84.9/96:0.0007498602)87/96:0.0007497783	Cryptococcus_neoformans_Ftc555-1:0.0007500394)0/51:0.0000010000	Cryptococcus_neoformans_Bt22:0.0015017796)67.5/86:0.0004827867	(Cryptococcus_neoformans_PMHc1023.ENR:0.0007495795	Cryptococcus_neoformans_T4:0.0000010000)88.9/99:0.0025226491)100/100:0.0361562159)99.3/100:0.0255017988)100/100:0.1345135576	(((((((Cryptococcus_sp._DSM108351:0.0000010000	Cryptococcus_sp._DSM108352:0.0000010000)0/71:0.0000010000	Cryptococcus_sp._DSM111205:0.0013854890)0/61:0.0000010000	Cryptococcus_sp._DSM111204:0.0000010000)0/52:0.0000010000	Cryptococcus_sp._NCYC1536:0.0007079759)72.7/81:0.0005042389	Cryptococcus_sp._DSM117830:0.0030792219)100/100:0.0663543600	(Cryptococcus_sp._DSM109063:0.0231710169	Cryptococcus_sp._OR918:0.0171315309)96.8/99:0.0248008874)100/100:0.1800325936	Kwoniella_shandongensis_CBS12478:0.3063319857)100/100:0.1188538245)41.8/57:0.0133152303	(Cryptococcus_depauperatus_CBS7841:0.0000010000	Cryptococcus_depauperatus_CBS7855:0.0061917272)100/100:0.7826654199)47.3/66:0.0251750381	Cryptococcus_sp._CMW60451:0.1800529587)100/100:0.1839339207	Cryptococcus_sp._OR849:0.0493426855)100/100:0.0672998361	(Cryptococcus_floricola_DSM27421:0.0059169596	Cryptococcus_wingfieldii_CBS7118:0.0060342869)96.3/100:0.0070821865)99.5/100:0.0126702496);
(Cryptococcus_amylolentus_CBS6039:0.0000009998	Cryptococcus_amylolentus_CBS6273:0.0000009998	(((((((((((Cryptococcus_bacillisporus_CA1280:0.0043781488	Cryptococcus_bacillisporus_CA1873:0.0021995993)84.8/95:0.0043400325	(Cryptococcus_decagattii_7685027:0.0125218911	Cryptococcus_decagattii_CBS11687:0.0000009998)99.6/100:0.0200381843)96.7/99:0.0110610479	((Cryptococcus_deuterogattii_CBS10090:0.0021913752	Cryptococcus_deuterogattii_R265:0.0000009998)96.2/99:0.0112135245	(Cryptococcus_gattii_E566:0.0021991877	Cryptococcus_gattii_WM276:0.0000009998)99.8/100:0.0247435180)47.1/72:0.0043201513)0/68:0.0000020774	((Cryptococcus_sp._MF13:0.0000009998	Cryptococcus_sp._MF34:0.0043986235)95.5/97:0.0088347271	(Cryptococcus_tetragattii_CBS11718:0.0000009998	Cryptococcus_tetragattii_IND107:0.0022039841)98.8/100:0.0155968299)29.1/50:0.0022352778)92.6/86:0.0337535318	((Cryptococcus_deneoformans_NIH12:0.0000009998	Cryptococcus_deneoformans_NIH433:0.0021987162)100/100:0.0465583985	((Cryptococcus_neoformans_125.91:0.0000009998	Cryptococcus_neoformans_H99:0.0000009998)0/71:0.0000009998	((((Cryptococcus_neoformans_Bt1:0.0021622331	Cryptococcus_neoformans_Bt206:0.0021666620)0/14:0.0000009998	Cryptococcus_neoformans_Ftc555-1:0.0021634086)0/14:0.0000009998	Cryptococcus_neoformans_Bt22:0.0000009998)0/14:0.0000009998	(Cryptococcus_neoformans_PMHc1023.ENR:0.0021614722	Cryptococcus_neoformans_T4:0.0000009998)92.4/98:0.0043282692)82/60:0.0021650870)98.9/100:0.0329028990)94.5/97:0.0295767781)99.9/97:0.1658470614	(((((((Cryptococcus_sp._DSM108351:0.0000009998	Cryptococcus_sp._DSM108352:0.0000009998)0/27:0.0000009998	(Cryptococcus_sp._DSM111204:0.0000009998	Cryptococcus_sp._NCYC1536:0.0000009998)0/21:0.0000009998)0/10:0.0000009998	Cryptococcus_sp._DSM117830:0.0000009998)0/39:0.0000009998	Cryptococcus_sp._DSM111205:0.0000009998)100/100:0.1927506972	Cryptococcus_sp._DSM109063:0.0503063361)3.9/48:0.0124259238	Cryptococcus_sp._OR918:0.0120228920)100/100:0.2795390389	Kwoniella_shandongensis_CBS12478:0.4669177855)98.9/100:0.1692292341)77.5/84:0.0577549178	(Cryptococcus_depauperatus_CBS7841:0.0000028647	Cryptococcus_depauperatus_CBS7855:0.0180807648)100/100:1.2100995568)31.4/68:0.0543286839	Cryptococcus_sp._CMW60451:0.4718886387)100/100:0.2884630261	Cryptococcus_sp._OR849:0.0923544273)97.8/98:0.0801570980	Cryptococcus_floricola_DSM27421:0.0170078664)57.8/82:0.0014932234	Cryptococcus_wingfieldii_CBS7118:0.0553257430)97.6/100:0.0179545596);
(Cryptococcus_amylolentus_CBS6039:0.0000010000	Cryptococcus_amylolentus_CBS6273:0.0000010000	((((((((((((Cryptococcus_bacillisporus_CA1280:0.0085613313	Cryptococcus_bacillisporus_CA1873:0.0028129847)95.4/99:0.0117450917	(Cryptococcus_decagattii_7685027:0.0056897622	Cryptococcus_decagattii_CBS11687:0.0000010000)96/100:0.0115021120)72.6/92:0.0026604214	(Cryptococcus_gattii_E566:0.0000010000	Cryptococcus_gattii_WM276:0.0000010000)93.7/99:0.0085923298)88.4/91:0.0057428317	((Cryptococcus_sp._MF13:0.0000010000	Cryptococcus_sp._MF34:0.0000010000)91.2/98:0.0056459466	(Cryptococcus_tetragattii_CBS11718:0.0000010000	Cryptococcus_tetragattii_IND107:0.0028140390)87.3/98:0.0028192864)0/64:0.0000010000)84.5/88:0.0054554020	(Cryptococcus_deuterogattii_CBS10090:0.0028286288	Cryptococcus_deuterogattii_R265:0.0000010000)93.4/99:0.0115661451)92.1/96:0.0240377718	((Cryptococcus_deneoformans_NIH12:0.0028472752	Cryptococcus_deneoformans_NIH433:0.0028797865)98.4/99:0.0270420281	(((Cryptococcus_neoformans_125.91:0.0000010000	Cryptococcus_neoformans_H99:0.0000010000)83/97:0.0028275093	(Cryptococcus_neoformans_Bt1:0.0000010000	Cryptococcus_neoformans_Bt206:0.0028283276)0/52:0.0000010000)79.1/87:0.0031611166	((Cryptococcus_neoformans_Bt22:0.0000010000	Cryptococcus_neoformans_Ftc555-1:0.0028138043)84/94:0.0053349816	(Cryptococcus_neoformans_PMHc1023.ENR:0.0000010000	Cryptococcus_neoformans_T4:0.0000010000)85.4/98:0.0060472270)14.5/62:0.0028615850)91.4/96:0.0161399841)40/75:0.0093646541)99.6/99:0.1374810173	Cryptococcus_sp._CMW60451:0.3566983497)25.2/45:0.0274489349	(((((((Cryptococcus_sp._DSM108351:0.0000010000	Cryptococcus_sp._DSM108352:0.0000010000)0/29:0.0000010000	Cryptococcus_sp._DSM111205:0.0000010000)0/69:0.0000010000	Cryptococcus_sp._DSM111204:0.0031038854)85.2/95:0.0029272104	Cryptococcus_sp._NCYC1536:0.0000010000)32/95:0.0058856261	Cryptococcus_sp._DSM117830:0.0000010000)98.6/100:0.0883114198	(Cryptococcus_sp._DSM109063:0.0488448527	Cryptococcus_sp._OR918:0.0347407484)83.9/95:0.0345281393)100/100:0.2133904033	Kwoniella_shandongensis_CBS12478:0.3147978071)98.7/100:0.1436591376)88.6/65:0.0752782390	(Cryptococcus_depauperatus_CBS7841:0.0088782503	Cryptococcus_depauperatus_CBS7855:0.0000024280)100/100:0.5198755542)99.9/100:0.2617277760	Cryptococcus_sp._OR849:0.1864416882)99.7/100:0.1436971040	Cryptococcus_floricola_DSM27421:0.0112391395)44.1/70:0.0040813077	Cryptococcus_wingfieldii_CBS7118:0.0051175798)99.6/99:0.0311055469);
(Cryptococcus_amylolentus_CBS6039:0.0000010000	Cryptococcus_amylolentus_CBS6273:0.0000010000	(((((((((((((((Cryptococcus_bacillisporus_CA1280:0.0000010000	Cryptococcus_bacillisporus_CA1873:0.0000010000)0/52:0.0000010000	(Cryptococcus_decagattii_7685027:0.0000010000	Cryptococcus_decagattii_CBS11687:0.0000010000)98.4/100:0.0197111661)90.1/87:0.0077000362	(Cryptococcus_sp._MF13:0.0000010000	Cryptococcus_sp._MF34:0.0000010000)93.9/98:0.0115827249)75.8/72:0.0038545637	(Cryptococcus_gattii_E566:0.0000010000	Cryptococcus_gattii_WM276:0.0000010000)78.4/95:0.0038673547)0/32:0.0000010000	Cryptococcus_tetragattii_CBS11718:0.0000010000)0/14:0.0000010000	Cryptococcus_tetragattii_IND107:0.0000010000)75.9/67:0.0034324562	(Cryptococcus_deuterogattii_CBS10090:0.0000010000	Cryptococcus_deuterogattii_R265:0.0038868357)89.4/94:0.0082536566)100/100:0.0631834409	(((((Cryptococcus_neoformans_125.91:0.0000010000	Cryptococcus_neoformans_H99:0.0000010000)87.4/95:0.0078327855	(Cryptococcus_neoformans_PMHc1023.ENR:0.0000010000	Cryptococcus_neoformans_T4:0.0000010000)93.4/97:0.0116787909)23.2/65:0.0038432915	Cryptococcus_neoformans_Bt206:0.0116717624)0/69:0.0000010000	Cryptococcus_neoformans_Bt1:0.0000010000)80/91:0.0039676970	(Cryptococcus_neoformans_Bt22:0.0000010000	Cryptococcus_neoformans_Ftc555-1:0.0077595652)76.4/84:0.0037825825)83.2/92:0.0110479331)87/91:0.0240880630	(Cryptococcus_deneoformans_NIH12:0.0039585707	Cryptococcus_deneoformans_NIH433:0.0000010000)95.1/100:0.0439933659)99.1/98:0.1577706224	Kwoniella_shandongensis_CBS12478:0.4952274287)81.1/57:0.0926715644	((((Cryptococcus_sp._DSM108351:0.0000010000	Cryptococcus_sp._DSM111205:0.0000010000)0/28:0.0000010000	Cryptococcus_sp._DSM111204:0.0000010000)0/70:0.0000010000	(Cryptococcus_sp._DSM108352:0.0000010000	(Cryptococcus_sp._DSM117830:0.0000010000	Cryptococcus_sp._NCYC1536:0.0000010000)0/36:0.0000010000)0/58:0.0000010000)100/100:0.1942145905	(Cryptococcus_sp._DSM109063:0.0864972121	Cryptococcus_sp._OR918:0.0387778429)88.9/96:0.0575533361)100/100:0.2948644029)14.5/31:0.0298241527	((Cryptococcus_depauperatus_CBS7841:0.0088476960	Cryptococcus_depauperatus_CBS7855:0.0073365885)100/100:0.6859536573	Cryptococcus_sp._CMW60451:0.2961127643)56/48:0.0724901916)100/100:0.2754378344	Cryptococcus_sp._OR849:0.1104353188)96.3/98:0.0741981690	Cryptococcus_floricola_DSM27421:0.0212158004)61.2/96:0.0025147113	Cryptococcus_wingfieldii_CBS7118:0.0157362208)90.2/99:0.0078470188);
(Cryptococcus_amylolentus_CBS6039:0.0000010000	Cryptococcus_amylolentus_CBS6273:0.0000010000	(((((((((Cryptococcus_bacillisporus_CA1280:0.0000010000	Cryptococcus_bacillisporus_CA1873:0.0043346420)90.2/95:0.0086471626	(((((Cryptococcus_decagattii_7685027:0.0000010000	(Cryptococcus_gattii_E566:0.0000010000	Cryptococcus_sp._MF13:0.0000010000)0/22:0.0000010000)0/24:0.0000010000	Cryptococcus_tetragattii_IND107:0.0000010000)0/25:0.0000010000	(Cryptococcus_gattii_WM276:0.0000010000	Cryptococcus_sp._MF34:0.0000010000)0/19:0.0000010000)0/15:0.0000010000	Cryptococcus_decagattii_CBS11687:0.0000010000)0/17:0.0000010000	Cryptococcus_tetragattii_CBS11718:0.0000010000)0/42:0.0000010000)80.4/81:0.0043020907	Cryptococcus_deuterogattii_CBS10090:0.0000010000)74.7/74:0.0075926842	Cryptococcus_deuterogattii_R265:0.0990776495)93.4/95:0.0400800673	((Cryptococcus_deneoformans_NIH12:0.0000010000	Cryptococcus_deneoformans_NIH433:0.0043095296)98/100:0.0357361556	(((Cryptococcus_neoformans_125.91:0.0000010000	Cryptococcus_neoformans_Bt206:0.0000010000)0/12:0.0000010000	Cryptococcus_neoformans_H99:0.0000010000)0/10:0.0000010000	((((Cryptococcus_neoformans_Bt1:0.0000010000	Cryptococcus_neoformans_Bt22:0.0000010000)0/19:0.0000010000	Cryptococcus_neoformans_Ftc555-1:0.0000010000)0/15:0.0000010000	Cryptococcus_neoformans_PMHc1023.ENR:0.0000010000)0/11:0.0000010000	Cryptococcus_neoformans_T4:0.0000010000)0/11:0.0000010000)0/52:0.0000010000)97.8/98:0.0652899491)83.9/87:0.0335401492	(((Cryptococcus_depauperatus_CBS7841:0.0044414607	Cryptococcus_depauperatus_CBS7855:0.0042167003)99.2/100:0.1595501797	Cryptococcus_sp._CMW60451:0.2253208738)15.8/58:0.0666992209	((((Cryptococcus_sp._DSM108351:0.0000010000	(Cryptococcus_sp._DSM108352:0.0000010000	(Cryptococcus_sp._DSM111204:0.0000010000	(Cryptococcus_sp._DSM111205:0.0000010000	(Cryptococcus_sp._DSM117830:0.0000010000	Cryptococcus_sp._NCYC1536:0.0000010000)0/15:0.0000010000)0/14:0.0000010000)0/14:0.0000010000)0/16:0.0000010000)100/100:0.1433368566	Cryptococcus_sp._OR918:0.0102974341)34.7/61:0.0071802344	Cryptococcus_sp._DSM109063:0.0010797299)100/100:0.3095781601	Kwoniella_shandongensis_CBS12478:0.3667082481)99/99:0.2116745060)90.2/90:0.0692594542)100/100:0.3184784925	Cryptococcus_sp._OR849:0.0398982448)94.6/98:0.0544388691	Cryptococcus_floricola_DSM27421:0.0042908203)0/55:0.0000010000	Cryptococcus_wingfieldii_CBS7118:0.0085972976)80.2/93:0.0042548593);
(Cryptococcus_amylolentus_CBS6039:0.0000010000	Cryptococcus_amylolentus_CBS6273:0.0000010000	((((((((((((Cryptococcus_bacillisporus_CA1280:0.0034026984	Cryptococcus_bacillisporus_CA1873:0.0000010000)97.8/99:0.0051051787	(Cryptococcus_gattii_E566:0.0000010000	Cryptococcus_gattii_WM276:0.0000010000)97.8/100:0.0068117391)0/48:0.0000010000	(Cryptococcus_decagattii_7685027:0.0000010000	Cryptococcus_decagattii_CBS11687:0.0000010000)89.1/97:0.0034069506)88.4/94:0.0033967229	(Cryptococcus_deuterogattii_CBS10090:0.0016951327	Cryptococcus_deuterogattii_R265:0.0000010000)94.4/99:0.0051160595)76.1/87:0.0017054665	(Cryptococcus_tetragattii_CBS11718:0.0034173045	Cryptococcus_tetragattii_IND107:0.0250122862)92/97:0.0050820323)83/86:0.0034231041	(Cryptococcus_sp._MF13:0.0016986844	Cryptococcus_sp._MF34:0.0000010000)73.9/82:0.0016814518)100/100:0.0777383137	((Cryptococcus_deneoformans_NIH12:0.0033958028	Cryptococcus_deneoformans_NIH433:0.0000010000)99.9/99:0.0284723263	((((Cryptococcus_neoformans_125.91:0.0000010000	Cryptococcus_neoformans_H99:0.0016753823)0/50:0.0000010000	Cryptococcus_neoformans_Bt206:0.0016759898)85.2/94:0.0016771742	(Cryptococcus_neoformans_Bt1:0.0000010000	(Cryptococcus_neoformans_Bt22:0.0000010000	Cryptococcus_neoformans_Ftc555-1:0.0016744918)85/95:0.0016759200)0/37:0.0000010000)75.3/75:0.0014914813	(Cryptococcus_neoformans_PMHc1023.ENR:0.0000010000	Cryptococcus_neoformans_T4:0.0000010000)92.6/96:0.0052410061)99.1/98:0.0212580031)67.9/73:0.0104842909)100/100:0.1498713810	((Cryptococcus_depauperatus_CBS7841:0.0033555345	Cryptococcus_depauperatus_CBS7855:0.0000010000)100/100:0.4144932003	Cryptococcus_sp._CMW60451:0.1414163314)97.3/98:0.0759553610)65.5/75:0.0304321264	(((((((Cryptococcus_sp._DSM108351:0.0000010000	Cryptococcus_sp._DSM108352:0.0000010000)0/19:0.0000010000	Cryptococcus_sp._NCYC1536:0.0000010000)0/26:0.0000010000	Cryptococcus_sp._DSM111204:0.0000010000)0/25:0.0000010000	Cryptococcus_sp._DSM117830:0.0000010000)75/93:0.0016903558	Cryptococcus_sp._DSM111205:0.0000010000)98.8/100:0.0672278101	(Cryptococcus_sp._DSM109063:0.0191715926	Cryptococcus_sp._OR918:0.0379256111)96/95:0.0601249957)100/100:0.2144753764	Kwoniella_shandongensis_CBS12478:0.3522316099)99.8/100:0.1430775039)100/100:0.3218729863	Cryptococcus_sp._OR849:0.0304334062)100/100:0.0814546746	Cryptococcus_floricola_DSM27421:0.0086194866)69.9/82:0.0031427790	Cryptococcus_wingfieldii_CBS7118:0.0049471657)99/100:0.0117076406);
(Cryptococcus_amylolentus_CBS6039:0.0000010000	(((Cryptococcus_amylolentus_CBS6273:0.0000010000	Cryptococcus_sp._OR849:0.0060331770)0/59:0.0000010000	((((((((((((Cryptococcus_bacillisporus_CA1280:0.0000010000	Cryptococcus_sp._MF34:0.0000010000)0/13:0.0000010000	Cryptococcus_bacillisporus_CA1873:0.0000010000)0/10:0.0000010000	Cryptococcus_sp._MF13:0.0000010000)0/18:0.0000010000	Cryptococcus_decagattii_7685027:0.0000010000)0/13:0.0000010000	Cryptococcus_gattii_WM276:0.0000010000)0/18:0.0000010000	(Cryptococcus_deuterogattii_CBS10090:0.0000010000	Cryptococcus_tetragattii_CBS11718:0.0000010000)0/80:0.0000010000)0/2:0.0000010000	Cryptococcus_tetragattii_IND107:0.0000010000)0/9:0.0000010000	Cryptococcus_decagattii_CBS11687:0.0000010000)0/2:0.0000010000	Cryptococcus_deuterogattii_R265:0.0000010000)0/43:0.0000010000	Cryptococcus_gattii_E566:0.1482917606)0/45:0.0000010000	(((Cryptococcus_deneoformans_NIH12:0.0061845150	Cryptococcus_deneoformans_NIH433:0.0000010000)0/40:0.0000010000	((((Cryptococcus_neoformans_125.91:0.0000010000	(Cryptococcus_neoformans_Ftc555-1:0.0000010000	(Cryptococcus_neoformans_H99:0.0000010000	Cryptococcus_neoformans_T4:0.0000010000)0/9:0.0000010000)0/7:0.0000010000)0/6:0.0000010000	Cryptococcus_neoformans_Bt206:0.0000010000)0/5:0.0000010000	Cryptococcus_neoformans_Bt22:0.0000010000)0/6:0.0000010000	Cryptococcus_neoformans_PMHc1023.ENR:0.0000010000)0/29:0.0000010000)0/48:0.0000010000	Cryptococcus_neoformans_Bt1:0.0274276113)92.2/94:0.0183461266)97.1/97:0.0525488618	((Cryptococcus_depauperatus_CBS7841:0.0000010000	Cryptococcus_depauperatus_CBS7855:0.0123084297)99.5/100:0.0685738954	((Cryptococcus_sp._CMW60451:0.3326766519	((((Cryptococcus_sp._DSM108351:0.0000010000	Cryptococcus_sp._NCYC1536:0.0000010000)0/43:0.0000010000	Cryptococcus_sp._DSM111205:0.0000010000)43.3/79:0.0060781146	((Cryptococcus_sp._DSM108352:0.0000010000	Cryptococcus_sp._DSM117830:0.0000010000)0/67:0.0000010000	Cryptococcus_sp._DSM111204:0.0081498931)0/69:0.0000010000)73.6/74:0.0083948609	(Cryptococcus_sp._DSM109063:0.0086051005	Cryptococcus_sp._OR918:0.0171144138)53/66:0.0096238150)90.6/91:0.0573428029)62.9/61:0.0291318845	Kwoniella_shandongensis_CBS12478:0.0945778025)94.1/51:0.0494151003)58.4/39:0.0053411288)100/100:0.1259359536)88.5/96:0.0187998544	Cryptococcus_wingfieldii_CBS7118:0.0060855263)0/52:0.0000010000	Cryptococcus_floricola_DSM27421:0.0000010000);
(Cryptococcus_amylolentus_CBS6039:0.0000010001	Cryptococcus_amylolentus_CBS6273:0.0000010001	((((((((((((Cryptococcus_bacillisporus_CA1280:0.0041880836	(Cryptococcus_decagattii_7685027:0.0000010001	Cryptococcus_decagattii_CBS11687:0.0000010001)85.3/94:0.0042562680)0/42:0.0000010001	Cryptococcus_bacillisporus_CA1873:0.0000010001)73.4/94:0.0041715061	(Cryptococcus_tetragattii_CBS11718:0.0000010001	Cryptococcus_tetragattii_IND107:0.0000010001)34.8/97:0.0041511871)0/39:0.0000010001	((Cryptococcus_gattii_E566:0.0040918666	Cryptococcus_gattii_WM276:0.0000010001)99.3/96:0.0209738363	(Cryptococcus_sp._MF13:0.0000010001	Cryptococcus_sp._MF34:0.0000010001)93.8/98:0.0124848004)0/20:0.0000010001)0/31:0.0000010001	(Cryptococcus_deuterogattii_CBS10090:0.0000010001	Cryptococcus_deuterogattii_R265:0.0000010001)90.3/97:0.0125304611)99.5/79:0.0426458480	(Cryptococcus_deneoformans_NIH12:0.0041376251	Cryptococcus_deneoformans_NIH433:0.0000010001)91.7/97:0.0213043250)46/61:0.0061561461	((Cryptococcus_neoformans_125.91:0.0000010001	Cryptococcus_neoformans_H99:0.0000010001)82.6/96:0.0042486309	(((((Cryptococcus_neoformans_Bt1:0.0000010001	Cryptococcus_neoformans_Bt206:0.0000010001)83.8/94:0.0042690995	Cryptococcus_neoformans_PMHc1023.ENR:0.0042381615)0/24:0.0000010001	Cryptococcus_neoformans_Ftc555-1:0.0042293912)0/16:0.0000010001	Cryptococcus_neoformans_Bt22:0.0000010001)0/20:0.0000010001	Cryptococcus_neoformans_T4:0.0000010001)0/33:0.0000010001)88.9/94:0.0177707683)99.7/99:0.1501364179	(((((Cryptococcus_sp._DSM108351:0.0043656122	(Cryptococcus_sp._DSM111205:0.0000010001	Cryptococcus_sp._NCYC1536:0.0000010001)0/71:0.0000010001)94.7/97:0.0087229196	((Cryptococcus_sp._DSM108352:0.0000010001	Cryptococcus_sp._DSM111204:0.0000010001)91.2/95:0.0043192519	Cryptococcus_sp._DSM117830:0.0000010001)0/60:0.0000010001)99.7/99:0.0456815265	Cryptococcus_sp._OR918:0.0099029197)16.6/65:0.0203418411	Cryptococcus_sp._DSM109063:0.0014157031)99.6/99:0.1526371607	Kwoniella_shandongensis_CBS12478:0.2647098968)95.3/92:0.0948023620)52.4/59:0.0374998379	((Cryptococcus_depauperatus_CBS7841:0.0284143669	Cryptococcus_depauperatus_CBS7855:0.0000020483)100/100:0.7436943906	Cryptococcus_sp._CMW60451:0.1357612316)2.7/32:0.0360593528)99.9/100:0.1908942078	Cryptococcus_sp._OR849:0.0537445637)79.8/85:0.0286503027	Cryptococcus_floricola_DSM27421:0.0318396474)0/79:0.0000020483	Cryptococcus_wingfieldii_CBS7118:0.0084863183)93.9/99:0.0133518800);
(Cryptococcus_amylolentus_CBS6039:0.0000010000	Cryptococcus_amylolentus_CBS6273:0.0000010000	(((((((((((((((((Cryptococcus_bacillisporus_CA1280:0.0000010000	Cryptococcus_bacillisporus_CA1873:0.0000010000)84.8/95:0.0076096726	(((Cryptococcus_decagattii_7685027:0.0000010000	Cryptococcus_decagattii_CBS11687:0.0000010000)83/92:0.0076096777	(Cryptococcus_gattii_E566:0.0000010000	Cryptococcus_gattii_WM276:0.0000010000)75.7/94:0.0075946070)0/10:0.0000010000	((Cryptococcus_sp._MF13:0.0000010000	Cryptococcus_sp._MF34:0.0000010000)84/94:0.0076238491	(Cryptococcus_tetragattii_CBS11718:0.0076130543	Cryptococcus_tetragattii_IND107:0.0076343671)79.2/91:0.0076359562)0/32:0.0000010000)0/4:0.0000010000)85.7/73:0.0077492984	Cryptococcus_deuterogattii_CBS10090:0.0000010000)0/18:0.0000010000	Cryptococcus_deuterogattii_R265:0.0000010000)87.6/87:0.0158113566	(Cryptococcus_deneoformans_NIH12:0.0000010000	Cryptococcus_deneoformans_NIH433:0.0076108718)89.6/95:0.0155392595)77.3/68:0.0075939476	(Cryptococcus_neoformans_125.91:0.0000010000	Cryptococcus_neoformans_H99:0.0000010000)73.7/94:0.0076433070)0/24:0.0000010000	Cryptococcus_neoformans_Ftc555-1:0.0000010000)0/15:0.0000010000	Cryptococcus_neoformans_Bt206:0.0000010000)0/11:0.0000010000	Cryptococcus_neoformans_PMHc1023.ENR:0.0000010000)0/9:0.0000010000	Cryptococcus_neoformans_T4:0.0000010000)0/3:0.0000010000	Cryptococcus_neoformans_Bt1:0.0000010000)0/46:0.0029127211	Cryptococcus_neoformans_Bt22:0.0048551149)84.1/85:0.0430144405	Kwoniella_shandongensis_CBS12478:0.2272427152)76.1/43:0.0184563998	(Cryptococcus_sp._CMW60451:0.0645121231	((((Cryptococcus_sp._DSM108351:0.0000010000	Cryptococcus_sp._NCYC1536:0.0000010000)82.2/96:0.0077998143	(Cryptococcus_sp._DSM108352:0.0000010000	(Cryptococcus_sp._DSM111204:0.0000010000	(Cryptococcus_sp._DSM111205:0.0000010000	Cryptococcus_sp._DSM117830:0.0000010000)0/24:0.0000010000)0/23:0.0000010000)0/53:0.0000010000)98.2/100:0.0551425953	Cryptococcus_sp._DSM109063:0.0122495722)73.7/91:0.0076206963	Cryptococcus_sp._OR918:0.0000010000)98.5/98:0.0840799665)81.1/57:0.0266281453)89.2/75:0.0513717477	(Cryptococcus_depauperatus_CBS7841:0.0181185718	Cryptococcus_depauperatus_CBS7855:0.0228425981)100/100:0.2544439227)92.1/99:0.0770374466	Cryptococcus_sp._OR849:0.0184756382)69.8/75:0.0054282274	(Cryptococcus_floricola_DSM27421:0.0076442585	Cryptococcus_wingfieldii_CBS7118:0.0000010000)88.4/94:0.0076619197)0/59:0.0000010000);
(Cryptococcus_amylolentus_CBS6039:0.0000010000	Cryptococcus_amylolentus_CBS6273:0.0000010000	(((((((((((Cryptococcus_bacillisporus_CA1280:0.0000010000	Cryptococcus_bacillisporus_CA1873:0.0022778995)91.9/93:0.0022857324	(Cryptococcus_decagattii_7685027:0.0000010000	Cryptococcus_decagattii_CBS11687:0.0000010000)0/57:0.0000010000)84.6/85:0.0011426166	(Cryptococcus_gattii_E566:0.0011429340	Cryptococcus_gattii_WM276:0.0000010000)95.3/98:0.0034373029)0/23:0.0000010000	Cryptococcus_deuterogattii_CBS10090:0.0000010000)0/15:0.0000010000	Cryptococcus_deuterogattii_R265:0.0000010000)0/41:0.0000010000	((Cryptococcus_sp._MF13:0.0000010000	Cryptococcus_sp._MF34:0.0000010000)92.3/97:0.0022875078	(Cryptococcus_tetragattii_CBS11718:0.0000010000	Cryptococcus_tetragattii_IND107:0.0000010000)0/50:0.0000010000)76.3/85:0.0011433161)91.9/95:0.0049603708	(((((Cryptococcus_deneoformans_NIH12:0.0000010000	Cryptococcus_deneoformans_NIH433:0.0011476321)97.3/98:0.0046052220	Cryptococcus_neoformans_H99:0.0011444576)0/10:0.0000010000	((((Cryptococcus_neoformans_125.91:0.0000010000	Cryptococcus_neoformans_Bt206:0.0000010000)0/29:0.0000010000	Cryptococcus_neoformans_Bt1:0.0000010000)0/18:0.0000010000	Cryptococcus_neoformans_PMHc1023.ENR:0.0000010000)0/34:0.0000010000	Cryptococcus_neoformans_Ftc555-1:0.0000010000)0/11:0.0000010000)0/8:0.0000010000	Cryptococcus_neoformans_Bt22:0.0000010000)0/24:0.0000010000	Cryptococcus_neoformans_T4:0.0011462189)83.8/75:0.0031057840)99.7/100:0.0372206615	((Cryptococcus_depauperatus_CBS7841:0.0011135949	Cryptococcus_depauperatus_CBS7855:0.0000010000)100/100:0.1495301915	Cryptococcus_sp._CMW60451:0.0558102689)98.1/99:0.0330933755)94.2/92:0.0217116443	((((Cryptococcus_sp._DSM108351:0.0000010000	Cryptococcus_sp._DSM117830:0.0000010000)0/19:0.0000010000	(((Cryptococcus_sp._DSM108352:0.0000010000	Cryptococcus_sp._NCYC1536:0.0000010000)0/20:0.0000010000	Cryptococcus_sp._DSM111205:0.0000010000)0/17:0.0000010000	Cryptococcus_sp._DSM111204:0.0000010000)0/19:0.0000010000)99.7/100:0.0421275100	(Cryptococcus_sp._DSM109063:0.0146148328	Cryptococcus_sp._OR918:0.0185085414)99.8/100:0.0536593641)100/100:0.1484937314	Kwoniella_shandongensis_CBS12478:0.1220376483)99.9/100:0.0584001953)100/100:0.1151670042	Cryptococcus_sp._OR849:0.0105767960)39.4/60:0.0069110624	(Cryptococcus_floricola_DSM27421:0.0011353178	Cryptococcus_wingfieldii_CBS7118:0.0011206724)92.8/96:0.0036461165)91.2/86:0.0043041080);
(Cryptococcus_amylolentus_CBS6039:0.0000009999	Cryptococcus_amylolentus_CBS6273:0.0000009999	(((((((((((Cryptococcus_bacillisporus_CA1280:0.0086601280	Cryptococcus_bacillisporus_CA1873:0.0087217587)92.4/97:0.0131021867	(Cryptococcus_decagattii_7685027:0.0000009999	Cryptococcus_decagattii_CBS11687:0.0000009999)74.5/89:0.0043235913)0/43:0.0000009999	(Cryptococcus_gattii_E566:0.0000009999	(Cryptococcus_gattii_WM276:0.0000009999	(Cryptococcus_sp._MF13:0.0000009999	Cryptococcus_sp._MF34:0.0000009999)0/33:0.0000009999)0/21:0.0000009999)0/61:0.0000009999)0/26:0.0000009999	(Cryptococcus_tetragattii_CBS11718:0.0000009999	Cryptococcus_tetragattii_IND107:0.0000009999)92.1/92:0.0043494540)0/23:0.0000009999	(Cryptococcus_deuterogattii_CBS10090:0.0087296079	Cryptococcus_deuterogattii_R265:0.0043129118)76.2/62:0.0043430497)91.4/75:0.0132920899	(Cryptococcus_deneoformans_NIH12:0.0000009999	Cryptococcus_deneoformans_NIH433:0.0043055908)95.2/99:0.0177218930)74.9/60:0.0045672615	(((Cryptococcus_neoformans_125.91:0.0000009999	Cryptococcus_neoformans_H99:0.0000009999)0/54:0.0000009999	(Cryptococcus_neoformans_PMHc1023.ENR:0.0000009999	Cryptococcus_neoformans_T4:0.0000009999)93.1/95:0.0043125094)0/47:0.0000009999	(((Cryptococcus_neoformans_Bt1:0.0000009999	Cryptococcus_neoformans_Bt206:0.0000009999)0/21:0.0000009999	Cryptococcus_neoformans_Ftc555-1:0.0000009999)0/21:0.0000009999	Cryptococcus_neoformans_Bt22:0.0000009999)82.7/87:0.0043254520)82/85:0.0085352599)98.7/98:0.0628942378	((Cryptococcus_depauperatus_CBS7841:0.0052304290	Cryptococcus_depauperatus_CBS7855:0.0000009999)100/100:0.3642092104	(Cryptococcus_sp._CMW60451:0.1954237045	(((Cryptococcus_sp._DSM108351:0.0000009999	((((Cryptococcus_sp._DSM108352:0.0000009999	Cryptococcus_sp._DSM111205:0.0000009999)0/32:0.0000009999	Cryptococcus_sp._DSM117830:0.0000009999)0/49:0.0000009999	Cryptococcus_sp._NCYC1536:0.0000009999)0/14:0.0000009999	Cryptococcus_sp._DSM111204:0.0000009999)0/14:0.0000009999)97.8/99:0.0441560020	(Cryptococcus_sp._DSM109063:0.0423653650	Cryptococcus_sp._OR918:0.0535794883)90.9/89:0.0413689527)92.3/96:0.0398512408	Kwoniella_shandongensis_CBS12478:0.0839621897)88/86:0.0320830054)37.1/51:0.0081993878)8.8/40:0.0069806194)100/100:0.2122237411	Cryptococcus_sp._OR849:0.0570279506)0/65:0.0032580813	Cryptococcus_wingfieldii_CBS7118:0.0085097528)0/53:0.0000009999	Cryptococcus_floricola_DSM27421:0.0084229078)0/66:0.0041931308);
(Cryptococcus_amylolentus_CBS6039:0.0000009990	Cryptococcus_amylolentus_CBS6273:0.0049345971	((((((((((((Cryptococcus_bacillisporus_CA1280:0.0000009990	Cryptococcus_bacillisporus_CA1873:0.0023148884)87.8/95:0.0046901566	(Cryptococcus_decagattii_7685027:0.0000009990	Cryptococcus_decagattii_CBS11687:0.0023347776)95/99:0.0094758139)92.5/97:0.0071643520	(Cryptococcus_tetragattii_CBS11718:0.0000009990	Cryptococcus_tetragattii_IND107:0.0046371034)96.4/100:0.0117898541)74/63:0.0022882546	((Cryptococcus_deuterogattii_CBS10090:0.0046640549	Cryptococcus_deuterogattii_R265:0.0046537462)91.8/91:0.0070030076	(Cryptococcus_sp._MF13:0.0000009990	Cryptococcus_sp._MF34:0.0000009990)98.5/100:0.0141612048)74.2/63:0.0023746762)93.2/92:0.0133725842	(Cryptococcus_gattii_E566:0.0000009990	Cryptococcus_gattii_WM276:0.0000009990)94.7/99:0.0129053274)99.2/100:0.0335372947	(((((Cryptococcus_neoformans_125.91:0.0023453246	(Cryptococcus_neoformans_H99:0.0000009990	Cryptococcus_neoformans_T4:0.0000009990)0/49:0.0000009990)0/35:0.0000009990	Cryptococcus_neoformans_PMHc1023.ENR:0.0023424813)83.1/91:0.0023717128	Cryptococcus_neoformans_Bt1:0.0023632211)0/10:0.0000009990	(Cryptococcus_neoformans_Bt22:0.0000009990	Cryptococcus_neoformans_Ftc555-1:0.0000009990)0/50:0.0000009990)0/26:0.0000009990	Cryptococcus_neoformans_Bt206:0.0023672221)99.8/100:0.0361872758)71/73:0.0049593037	(Cryptococcus_deneoformans_NIH12:0.0047090096	Cryptococcus_deneoformans_NIH433:0.0000009990)95.5/99:0.0236997214)99.9/100:0.1136537109	((((Cryptococcus_sp._DSM108351:0.0000009990	Cryptococcus_sp._DSM111205:0.0000009990)61.5/94:0.0046893997	((Cryptococcus_sp._DSM108352:0.0000009990	(Cryptococcus_sp._DSM111204:0.0000009990	Cryptococcus_sp._DSM117830:0.0000009990)0/41:0.0000009990)0/61:0.0000009990	Cryptococcus_sp._NCYC1536:0.0023441774)0/77:0.0000009990)98.2/100:0.0548194008	(Cryptococcus_sp._DSM109063:0.0497235773	Cryptococcus_sp._OR918:0.0433222052)88.1/95:0.0257838027)99.9/100:0.1277023492	Kwoniella_shandongensis_CBS12478:0.2926056133)94.4/84:0.0831183917)55.2/64:0.0388593283	(Cryptococcus_depauperatus_CBS7841:0.0063892482	Cryptococcus_depauperatus_CBS7855:0.0085025770)100/100:0.4554679773)86.1/87:0.0488353752	Cryptococcus_sp._CMW60451:0.1763687950)99.8/100:0.1193148156	Cryptococcus_sp._OR849:0.1017427021)98.3/100:0.0591505351	(Cryptococcus_floricola_DSM27421:0.0024373450	Cryptococcus_wingfieldii_CBS7118:0.0097957453)73.7/94:0.0037647186)91.1/98:0.0111252283);
(Cryptococcus_amylolentus_CBS6039:0.0000010000	Cryptococcus_amylolentus_CBS6273:0.0000010000	((((((((((((((((Cryptococcus_bacillisporus_CA1280:0.0000010000	(Cryptococcus_decagattii_7685027:0.0000010000	Cryptococcus_decagattii_CBS11687:0.0000010000)92.4/96:0.0064834174)0/53:0.0000010000	Cryptococcus_bacillisporus_CA1873:0.0000010000)0/37:0.0000010000	(Cryptococcus_gattii_E566:0.0000010000	Cryptococcus_gattii_WM276:0.0000010000)82.4/96:0.0107500030)87.7/89:0.0131061524	(Cryptococcus_sp._MF13:0.0000010000	Cryptococcus_sp._MF34:0.0000010000)81.3/92:0.0104220332)0/49:0.0000010000	((Cryptococcus_deuterogattii_CBS10090:0.0000010000	Cryptococcus_deuterogattii_R265:0.0000010000)75.2/93:0.0036715544	(Cryptococcus_tetragattii_CBS11718:0.0000010000	Cryptococcus_tetragattii_IND107:0.0000010000)79.1/95:0.0088694304)75.2/71:0.0038501789)98.9/100:0.0472114179	(Cryptococcus_neoformans_PMHc1023.ENR:0.0000010000	Cryptococcus_neoformans_T4:0.0000010000)0/50:0.0000010000)80.1/89:0.0064980405	(((Cryptococcus_neoformans_125.91:0.0000010000	Cryptococcus_neoformans_Bt206:0.0000010000)0/19:0.0000010000	(Cryptococcus_neoformans_Bt22:0.0000010000	Cryptococcus_neoformans_Ftc555-1:0.0000010000)0/13:0.0000010000)0/11:0.0000010000	Cryptococcus_neoformans_Bt1:0.0000010000)0/23:0.0000010000)88.8/84:0.0064625476	Cryptococcus_neoformans_H99:0.0000010000)0/65:0.0000010000	(Cryptococcus_deneoformans_NIH12:0.0000010000	Cryptococcus_deneoformans_NIH433:0.0000010000)38/87:0.0206375439)93.3/94:0.0800390115	(((((Cryptococcus_sp._DSM108351:0.0000010000	Cryptococcus_sp._DSM111205:0.0000010000)0/10:0.0000010000	Cryptococcus_sp._DSM108352:0.0000010000)0/10:0.0000010000	(Cryptococcus_sp._DSM111204:0.0000010000	Cryptococcus_sp._NCYC1536:0.0000010000)0/7:0.0000010000)0/48:0.0000010000	Cryptococcus_sp._DSM117830:0.0113258672)90.4/95:0.0368190690	(Cryptococcus_sp._DSM109063:0.0267577759	Cryptococcus_sp._OR918:0.0242998264)74.1/71:0.0189932004)96.9/99:0.1464789943)35.9/62:0.0231107155	Cryptococcus_sp._CMW60451:0.0832460217)67.2/65:0.0154327204	Kwoniella_shandongensis_CBS12478:0.0825098117)77.2/78:0.0532042132	(Cryptococcus_depauperatus_CBS7841:0.0154807381	Cryptococcus_depauperatus_CBS7855:0.0415058507)100/100:0.2497656255)99.1/100:0.2387810168	Cryptococcus_sp._OR849:0.0136137194)92.2/96:0.0891394141	Cryptococcus_floricola_DSM27421:0.0765141361)70.9/90:0.0134098867	Cryptococcus_wingfieldii_CBS7118:0.0584661728)91/98:0.0492136192);
(Cryptococcus_amylolentus_CBS6039:0.0000010000	Cryptococcus_amylolentus_CBS6273:0.0000010000	((((((((((Cryptococcus_bacillisporus_CA1280:0.0000010000	Cryptococcus_bacillisporus_CA1873:0.0013697074)85.3/95:0.0027374156	(Cryptococcus_decagattii_7685027:0.0000010000	Cryptococcus_decagattii_CBS11687:0.0000010000)98.7/100:0.0097564524)95.6/99:0.0055695134	(((Cryptococcus_gattii_E566:0.0000010000	Cryptococcus_gattii_WM276:0.0000010000)98.8/99:0.0069310210	(Cryptococcus_tetragattii_CBS11718:0.0000010000	Cryptococcus_tetragattii_IND107:0.0013791929)96.5/99:0.0055351237)0/50:0.0000010000	(Cryptococcus_sp._MF13:0.0000010000	Cryptococcus_sp._MF34:0.0027538224)96.9/99:0.0055288625)87.8/86:0.0027624698)74.3/70:0.0013680467	(Cryptococcus_deuterogattii_CBS10090:0.0000010000	Cryptococcus_deuterogattii_R265:0.0000010000)91.2/98:0.0041471634)99.8/100:0.0276784572	((Cryptococcus_deneoformans_NIH12:0.0013749655	Cryptococcus_deneoformans_NIH433:0.0000010000)99.6/100:0.0191760543	((((((Cryptococcus_neoformans_125.91:0.0013816583	Cryptococcus_neoformans_H99:0.0000010000)85.5/95:0.0013815293	(Cryptococcus_neoformans_PMHc1023.ENR:0.0000010000	Cryptococcus_neoformans_T4:0.0000010000)94.9/98:0.0041539205)0/27:0.0000010000	Cryptococcus_neoformans_Bt1:0.0013815442)0/7:0.0000010000	Cryptococcus_neoformans_Bt206:0.0013823920)0/31:0.0000010000	Cryptococcus_neoformans_Bt22:0.0027681079)82/88:0.0013819357	Cryptococcus_neoformans_Ftc555-1:0.0000010000)95.7/99:0.0090639784)94.4/98:0.0124235343)89.5/93:0.0239001804	(Cryptococcus_depauperatus_CBS7841:0.0041215492	Cryptococcus_depauperatus_CBS7855:0.0021551758)100/100:0.3551916482)88.2/84:0.0237660723	(((((Cryptococcus_sp._DSM108351:0.0000010000	Cryptococcus_sp._NCYC1536:0.0000010000)0/14:0.0000010000	(Cryptococcus_sp._DSM108352:0.0000010000	Cryptococcus_sp._DSM111204:0.0000010000)0/22:0.0000010000)0/11:0.0000010000	(Cryptococcus_sp._DSM111205:0.0000010000	Cryptococcus_sp._DSM117830:0.0000010000)0/11:0.0000010000)100/100:0.0486404925	(Cryptococcus_sp._DSM109063:0.0231564971	Cryptococcus_sp._OR918:0.0125633315)83.2/86:0.0164991633)99.4/100:0.0445356123	Kwoniella_shandongensis_CBS12478:0.1386112592)99.5/100:0.0475141624)83.2/81:0.0209142093	Cryptococcus_sp._CMW60451:0.0898359032)100/100:0.0956326129	Cryptococcus_sp._OR849:0.0266403719)96.2/98:0.0166036808	(Cryptococcus_floricola_DSM27421:0.0097639525	Cryptococcus_wingfieldii_CBS7118:0.0049163626)10.4/52:0.0034428144)87.6/97:0.0048981429);
(Cryptococcus_amylolentus_CBS6039:0.0000010000	Cryptococcus_amylolentus_CBS6273:0.0000010000	((((((((((Cryptococcus_bacillisporus_CA1280:0.0000010000	Cryptococcus_bacillisporus_CA1873:0.0000010000)92.9/98:0.0065188677	(Cryptococcus_gattii_E566:0.0000010000	Cryptococcus_gattii_WM276:0.0000010000)0/41:0.0000010000)0/56:0.0000021749	((Cryptococcus_deneoformans_NIH12:0.0072823075	Cryptococcus_deneoformans_NIH433:0.0286270202)79.3/91:0.0266411203	((Cryptococcus_neoformans_125.91:0.0203953994	Cryptococcus_neoformans_H99:0.0000010000)90.7/96:0.0314834842	(((Cryptococcus_neoformans_Bt1:0.0000010000	(Cryptococcus_neoformans_Bt206:0.0000010000	Cryptococcus_neoformans_Bt22:0.0000010000)0/16:0.0000010000)0/43:0.0000010000	Cryptococcus_neoformans_Ftc555-1:0.0065967738)82.1/80:0.0122841239	(Cryptococcus_neoformans_PMHc1023.ENR:0.0000010000	Cryptococcus_neoformans_T4:0.0129496906)95.5/95:0.0346379729)2.9/52:0.0172851611)99.6/100:0.1634969903)100/100:0.2298429751)38.1/27:0.0065958781	((Cryptococcus_decagattii_7685027:0.0000010000	Cryptococcus_decagattii_CBS11687:0.0000010000)95.6/97:0.0132225912	(Cryptococcus_deuterogattii_CBS10090:0.0000010000	((Cryptococcus_sp._MF13:0.0000010000	Cryptococcus_sp._MF34:0.0000010000)88.6/99:0.0241826245	Cryptococcus_tetragattii_CBS11718:0.0000010000)87.7/62:0.0162189461)0/2:0.0000010000)0/6:0.0000010000)0/5:0.0000010000	(Cryptococcus_deuterogattii_R265:0.0000010000	Cryptococcus_tetragattii_IND107:0.0000010000)0/42:0.0000010000)97.5/90:0.0533996469	(Cryptococcus_depauperatus_CBS7841:0.0065159590	Cryptococcus_depauperatus_CBS7855:0.0000010000)96.8/99:0.0434622593)81.7/59:0.0201541721	Cryptococcus_sp._CMW60451:0.0784665282)75.3/49:0.0121596017	(((((((Cryptococcus_sp._DSM108351:0.0000010000	Cryptococcus_sp._DSM108352:0.0000010000)0/19:0.0000010000	(Cryptococcus_sp._DSM111205:0.0000010000	Cryptococcus_sp._NCYC1536:0.0000010000)0/18:0.0000010000)0/25:0.0000010000	Cryptococcus_sp._DSM111204:0.0000010000)0/52:0.0000022890	Cryptococcus_sp._DSM117830:0.0000010000)86.2/98:0.0468840742	Cryptococcus_sp._OR918:0.0000010000)66.9/79:0.0063890948	Cryptococcus_sp._DSM109063:0.0064444328)94.7/98:0.0416735485	Kwoniella_shandongensis_CBS12478:0.1539309196)38.3/53:0.0213279419)88.8/98:0.0324350715	Cryptococcus_sp._OR849:0.0268315927)88.5/96:0.0200705095	(Cryptococcus_floricola_DSM27421:0.0200792253	Cryptococcus_wingfieldii_CBS7118:0.0000010000)88.3/97:0.0149180577)70.5/95:0.0046022127);
(Cryptococcus_amylolentus_CBS6039:0.0000010000	Cryptococcus_amylolentus_CBS6273:0.0000010000	((((((((((Cryptococcus_bacillisporus_CA1280:0.0000010000	Cryptococcus_bacillisporus_CA1873:0.0000010000)86.1/97:0.0032452785	(Cryptococcus_decagattii_7685027:0.0000010000	Cryptococcus_decagattii_CBS11687:0.0000010000)99.3/100:0.0129772766)93.6/94:0.0074358072	(Cryptococcus_deuterogattii_CBS10090:0.0000010000	Cryptococcus_deuterogattii_R265:0.0000010000)99.4/100:0.0121619454)11.7/41:0.0028065074	((Cryptococcus_sp._MF13:0.0016102997	Cryptococcus_sp._MF34:0.0000025062)41.1/79:0.0036201703	(Cryptococcus_tetragattii_CBS11718:0.0000010000	Cryptococcus_tetragattii_IND107:0.0000010000)94.4/98:0.0060976891)12.6/69:0.0023451601)88.6/68:0.0043634550	(Cryptococcus_gattii_E566:0.0000010000	Cryptococcus_gattii_WM276:0.0000010000)75.7/88:0.0017779058)99.8/100:0.0376428112	((Cryptococcus_deneoformans_NIH12:0.0000010000	Cryptococcus_deneoformans_NIH433:0.0000010000)95.7/99:0.0111032937	(((Cryptococcus_neoformans_125.91:0.0000010000	(Cryptococcus_neoformans_Bt22:0.0000010000	(Cryptococcus_neoformans_H99:0.0000010000	(Cryptococcus_neoformans_PMHc1023.ENR:0.0015935585	Cryptococcus_neoformans_T4:0.0032120129)81.6/92:0.0016000728)0/11:0.0000010000)0/3:0.0000010000)0/9:0.0000010000	Cryptococcus_neoformans_Ftc555-1:0.0000010000)0/37:0.0000010000	(Cryptococcus_neoformans_Bt1:0.0000010000	Cryptococcus_neoformans_Bt206:0.0000010000)80.5/97:0.0015953052)99.2/100:0.0189809030)79/83:0.0086665426)100/100:0.0808309313	((((((Cryptococcus_sp._DSM108351:0.0000010000	Cryptococcus_sp._NCYC1536:0.0000010000)0/25:0.0000010000	(Cryptococcus_sp._DSM108352:0.0000010000	Cryptococcus_sp._DSM111204:0.0000010000)0/30:0.0000010000)0/26:0.0000010000	Cryptococcus_sp._DSM117830:0.0000010000)42.5/81:0.0016009486	Cryptococcus_sp._DSM111205:0.0000025517)100/100:0.0866553259	(Cryptococcus_sp._DSM109063:0.0150484260	Cryptococcus_sp._OR918:0.0228760045)94.3/97:0.0251974260)100/100:0.0998190068	Kwoniella_shandongensis_CBS12478:0.1676870160)99.9/100:0.0720300442)6.5/50:0.0244686436	((Cryptococcus_depauperatus_CBS7841:0.0064523719	Cryptococcus_depauperatus_CBS7855:0.0000025062)100/100:0.4079007194	Cryptococcus_sp._CMW60451:0.1273043881)83.7/89:0.0450859184)100/100:0.2005477430	Cryptococcus_sp._OR849:0.0309086107)98.1/100:0.0369971985	(Cryptococcus_floricola_DSM27421:0.0062433044	Cryptococcus_wingfieldii_CBS7118:0.0050808122)91.2/97:0.0098497850)97.3/100:0.0116067297);
(Cryptococcus_amylolentus_CBS6039:0.0000010000	Cryptococcus_amylolentus_CBS6273:0.0000010000	((((((((((Cryptococcus_bacillisporus_CA1280:0.0000010000	Cryptococcus_bacillisporus_CA1873:0.0000010000)86.9/94:0.0013371455	Cryptococcus_decagattii_CBS11687:0.0013343385)0/49:0.0000010000	Cryptococcus_decagattii_7685027:0.0026765970)91.7/95:0.0026705765	(((Cryptococcus_deuterogattii_CBS10090:0.0027019355	Cryptococcus_deuterogattii_R265:0.0026749636)99.7/100:0.0135692315	(Cryptococcus_tetragattii_CBS11718:0.0000029699	Cryptococcus_tetragattii_IND107:0.0000029289)92.6/98:0.0040170414)57.5/46:0.0004610637	(Cryptococcus_sp._MF13:0.0000010000	Cryptococcus_sp._MF34:0.0000010000)95.6/99:0.0051485914)73.5/46:0.0010927277)0/28:0.0000021753	(Cryptococcus_gattii_E566:0.0000010000	Cryptococcus_gattii_WM276:0.0013299777)87.6/97:0.0026776079)93.9/97:0.0162457098	((Cryptococcus_deneoformans_NIH12:0.0000010000	Cryptococcus_deneoformans_NIH433:0.0000010000)99.8/100:0.0169530519	(Cryptococcus_neoformans_125.91:0.0040276019	((Cryptococcus_neoformans_Bt1:0.0000010000	Cryptococcus_neoformans_Bt22:0.0000010000)0/44:0.0000010000	(Cryptococcus_neoformans_Bt206:0.0013396463	((Cryptococcus_neoformans_Ftc555-1:0.0000010000	Cryptococcus_neoformans_H99:0.0000010000)0/65:0.0000010000	(Cryptococcus_neoformans_PMHc1023.ENR:0.0013409181	Cryptococcus_neoformans_T4:0.0000010000)99.1/98:0.0067470653)83.9/64:0.0013397607)0/16:0.0000010000)0/27:0.0000010000)97.4/99:0.0107382591)97.5/99:0.0201931049)100/100:0.0942316835	((Cryptococcus_depauperatus_CBS7841:0.0000029248	Cryptococcus_depauperatus_CBS7855:0.0054411462)100/100:0.2814363576	Cryptococcus_sp._CMW60451:0.1379153655)60/80:0.0449217360)56.2/70:0.0157744428	((((((Cryptococcus_sp._DSM108351:0.0000010000	Cryptococcus_sp._NCYC1536:0.0000010000)0/80:0.0000010000	(Cryptococcus_sp._DSM108352:0.0000010000	Cryptococcus_sp._DSM111204:0.0000010000)75.9/96:0.0013352832)85.2/95:0.0013503055	Cryptococcus_sp._DSM117830:0.0013302394)0/78:0.0000010000	Cryptococcus_sp._DSM111205:0.0000010000)99.7/100:0.0406827766	(Cryptococcus_sp._DSM109063:0.0119718136	Cryptococcus_sp._OR918:0.0131273450)94.5/94:0.0230266628)99.5/100:0.0575454647	Kwoniella_shandongensis_CBS12478:0.1241977386)99.9/100:0.0668811637)100/100:0.2011932848	Cryptococcus_wingfieldii_CBS7118:0.0034018521)92.6/48:0.0077635387	(Cryptococcus_floricola_DSM27421:0.0053048801	Cryptococcus_sp._OR849:0.0469389218)79.1/45:0.0025248982)98.9/100:0.0115771964);
(Cryptococcus_amylolentus_CBS6039:0.0023662472	Cryptococcus_amylolentus_CBS6273:0.0007826754	(((((((((((Cryptococcus_bacillisporus_CA1280:0.0050522236	Cryptococcus_bacillisporus_CA1873:0.0017429912)82.1/88:0.0014976077	(Cryptococcus_decagattii_7685027:0.0000010000	Cryptococcus_decagattii_CBS11687:0.0022496245)99.1/100:0.0055083654)97.4/99:0.0050545597	(Cryptococcus_gattii_E566:0.0007469187	Cryptococcus_gattii_WM276:0.0000010000)100/100:0.0098441935)74.4/63:0.0008381038	((Cryptococcus_sp._MF13:0.0015035544	Cryptococcus_sp._MF34:0.0007528099)92.1/98:0.0022623634	(Cryptococcus_tetragattii_CBS11718:0.0007530291	Cryptococcus_tetragattii_IND107:0.0000010000)99.4/100:0.0060439911)74.3/74:0.0006603928)33.4/46:0.0018051066	(Cryptococcus_deuterogattii_CBS10090:0.0022480712	Cryptococcus_deuterogattii_R265:0.0022511032)98.9/100:0.0074022889)99.1/100:0.0155877752	((Cryptococcus_deneoformans_NIH12:0.0000010000	Cryptococcus_deneoformans_NIH433:0.0022413397)100/100:0.0164975811	(((Cryptococcus_neoformans_125.91:0.0014933161	Cryptococcus_neoformans_H99:0.0007449028)94.6/99:0.0022377451	(((Cryptococcus_neoformans_Bt1:0.0022354721	Cryptococcus_neoformans_Bt206:0.0007451702)0/73:0.0000010000	Cryptococcus_neoformans_Ftc555-1:0.0029833206)20.3/61:0.0007462900	Cryptococcus_neoformans_Bt22:0.0022393411)78.7/90:0.0007457815)0/50:0.0000010000	(Cryptococcus_neoformans_PMHc1023.ENR:0.0000010000	Cryptococcus_neoformans_T4:0.0007430731)97.3/100:0.0037294477)100/100:0.0155836111)91.5/96:0.0091106623)100/100:0.1011614734	((Cryptococcus_depauperatus_CBS7841:0.0031642979	Cryptococcus_depauperatus_CBS7855:0.0114025262)100/100:0.6700808554	Cryptococcus_sp._CMW60451:0.1504263567)77.7/82:0.0296108211)92.1/91:0.0296493434	((((((Cryptococcus_sp._DSM108351:0.0000010000	Cryptococcus_sp._DSM117830:0.0000010000)0/23:0.0000010000	(Cryptococcus_sp._DSM108352:0.0000010000	Cryptococcus_sp._DSM111205:0.0000010000)0/12:0.0000010000)0/14:0.0000010000	Cryptococcus_sp._DSM111204:0.0000010000)0/65:0.0000010000	Cryptococcus_sp._NCYC1536:0.0015563998)100/100:0.0418472056	(Cryptococcus_sp._DSM109063:0.0237709922	Cryptococcus_sp._OR918:0.0150034219)99.8/100:0.0398498837)100/100:0.1898632946	Kwoniella_shandongensis_CBS12478:0.3412211096)100/100:0.0952452565)100/100:0.2118584088	Cryptococcus_sp._OR849:0.0262752716)99.6/100:0.0290170600	Cryptococcus_floricola_DSM27421:0.0114299705)5.7/56:0.0007132489	Cryptococcus_wingfieldii_CBS7118:0.0084881613)98/100:0.0063059751);
(Cryptococcus_amylolentus_CBS6039:0.0000010001	Cryptococcus_amylolentus_CBS6273:0.0000010001	((((((((((((Cryptococcus_bacillisporus_CA1280:0.0032065866	Cryptococcus_bacillisporus_CA1873:0.0000010001)94.7/98:0.0097177607	(Cryptococcus_decagattii_7685027:0.0000010001	Cryptococcus_decagattii_CBS11687:0.0000010001)93.5/99:0.0097081428)76.6/75:0.0032838099	(Cryptococcus_tetragattii_CBS11718:0.0063576143	Cryptococcus_tetragattii_IND107:0.0000010001)99.9/100:0.0325714470)75.7/69:0.0031684835	(Cryptococcus_sp._MF13:0.0031969575	Cryptococcus_sp._MF34:0.0000010001)97.4/99:0.0129063117)0/63:0.0000023055	(Cryptococcus_gattii_E566:0.0032209872	Cryptococcus_gattii_WM276:0.0000010001)91.9/97:0.0064422916)93.7/95:0.0109616685	(Cryptococcus_deuterogattii_CBS10090:0.0032944966	Cryptococcus_deuterogattii_R265:0.0033044835)81/94:0.0060831452)90/91:0.0303905015	((Cryptococcus_deneoformans_NIH12:0.0051686758	Cryptococcus_deneoformans_NIH433:0.0046150158)95.7/68:0.0226830009	((((Cryptococcus_neoformans_125.91:0.0000020862	Cryptococcus_neoformans_H99:0.0032377792)95.5/100:0.0097649992	(((Cryptococcus_neoformans_Bt1:0.0032383209	Cryptococcus_neoformans_Bt22:0.0000010001)83.2/93:0.0032340339	Cryptococcus_neoformans_Bt206:0.0000010001)0/19:0.0000010001	Cryptococcus_neoformans_Ftc555-1:0.0000010001)0/37:0.0000021016)82.6/89:0.0064320789	Cryptococcus_neoformans_PMHc1023.ENR:0.0078468750)0/57:0.0000023488	Cryptococcus_neoformans_T4:0.0098256773)98.8/100:0.0363140152)46.8/60:0.0319647825)99.3/98:0.1879899036	Cryptococcus_sp._CMW60451:0.6627829490)71.8/79:0.0770964994	(((((Cryptococcus_sp._DSM108351:0.0000010001	Cryptococcus_sp._NCYC1536:0.0000010001)0/30:0.0000010001	Cryptococcus_sp._DSM111205:0.0000010001)74.4/94:0.0027972446	((Cryptococcus_sp._DSM108352:0.0000010001	Cryptococcus_sp._DSM117830:0.0000010001)0/52:0.0000010001	Cryptococcus_sp._DSM111204:0.0000010001)0/81:0.0000010001)99.6/99:0.1398193706	(Cryptococcus_sp._DSM109063:0.0928367290	Cryptococcus_sp._OR918:0.0605898971)65.4/86:0.0362149331)100/100:0.5119443096	Kwoniella_shandongensis_CBS12478:0.4846622520)86.4/89:0.1073611232)80.9/82:0.1000290314	(Cryptococcus_depauperatus_CBS7841:0.0000026473	Cryptococcus_depauperatus_CBS7855:0.0076803984)100/100:1.1345611019)100/100:0.3672519806	Cryptococcus_sp._OR849:0.0912490256)90.8/88:0.0690102705	(Cryptococcus_floricola_DSM27421:0.0444966012	Cryptococcus_wingfieldii_CBS7118:0.0185683220)3/73:0.0040653045)96.4/99:0.0303003942);
(Cryptococcus_amylolentus_CBS6039:0.0020522879	Cryptococcus_amylolentus_CBS6273:0.0000010000	(((((((((((Cryptococcus_bacillisporus_CA1280:0.0000010000	Cryptococcus_bacillisporus_CA1873:0.0020490130)74.2/81:0.0020491203	((Cryptococcus_decagattii_7685027:0.0000010000	Cryptococcus_decagattii_CBS11687:0.0000010000)89.8/97:0.0041132316	(Cryptococcus_gattii_E566:0.0020510399	Cryptococcus_gattii_WM276:0.0000010000)95/98:0.0061664918)0/57:0.0000010000)73.5/65:0.0020590036	((Cryptococcus_deuterogattii_CBS10090:0.0000010000	Cryptococcus_deuterogattii_R265:0.0000010000)88.5/97:0.0041471092	((Cryptococcus_sp._MF13:0.0000010000	Cryptococcus_sp._MF34:0.0000010000)0/46:0.0000010000	(Cryptococcus_tetragattii_CBS11718:0.0020556749	Cryptococcus_tetragattii_IND107:0.0000010000)91.7/96:0.0041304289)76.6/75:0.0020515470)76/69:0.0020700662)99.7/96:0.0235159762	((Cryptococcus_neoformans_125.91:0.0000010000	((Cryptococcus_neoformans_Bt1:0.0000010000	Cryptococcus_neoformans_Bt206:0.0000010000)0/39:0.0000010000	Cryptococcus_neoformans_H99:0.0000010000)0/14:0.0000010000)72.9/90:0.0020518388	((Cryptococcus_neoformans_Bt22:0.0020503389	(Cryptococcus_neoformans_PMHc1023.ENR:0.0000010000	Cryptococcus_neoformans_T4:0.0000010000)95.6/100:0.0082436585)0/34:0.0000010000	Cryptococcus_neoformans_Ftc555-1:0.0000010000)0/39:0.0000010000)87.9/92:0.0062703004)37.5/60:0.0051768346	(Cryptococcus_deneoformans_NIH12:0.0000010000	Cryptococcus_deneoformans_NIH433:0.0000010000)93.3/98:0.0115193865)97.1/83:0.0637181510	(Cryptococcus_depauperatus_CBS7841:0.0101096533	Cryptococcus_depauperatus_CBS7855:0.0104451309)100/100:0.4998528155)21.7/65:0.0088692614	Cryptococcus_sp._CMW60451:0.2496982171)90.8/87:0.0239072054	(((((Cryptococcus_sp._DSM108351:0.0000010000	Cryptococcus_sp._DSM117830:0.0000010000)0/32:0.0000010000	((Cryptococcus_sp._DSM108352:0.0000010000	Cryptococcus_sp._DSM111204:0.0000010000)0/9:0.0000010000	Cryptococcus_sp._NCYC1536:0.0000010000)0/15:0.0000010000)0/83:0.0000010000	Cryptococcus_sp._DSM111205:0.0043033527)99.1/100:0.0371665182	(Cryptococcus_sp._DSM109063:0.0136235988	Cryptococcus_sp._OR918:0.0148327624)89.4/95:0.0132673980)100/100:0.1169077346	Kwoniella_shandongensis_CBS12478:0.1247451249)97.4/98:0.0485125302)100/100:0.1052127758	Cryptococcus_sp._OR849:0.0390301007)91.1/89:0.0161916104	Cryptococcus_floricola_DSM27421:0.0082134053)73.1/79:0.0020615553	Cryptococcus_wingfieldii_CBS7118:0.0103451921)99.8/100:0.0167222331);
(Cryptococcus_amylolentus_CBS6039:0.0000010000	Cryptococcus_amylolentus_CBS6273:0.0024876800	(((((((((((Cryptococcus_bacillisporus_CA1280:0.0000010000	Cryptococcus_bacillisporus_CA1873:0.0024782532)81.7/94:0.0024758607	(Cryptococcus_decagattii_7685027:0.0000010000	Cryptococcus_decagattii_CBS11687:0.0000010000)78.5/89:0.0024921885)79.1/67:0.0024716592	(Cryptococcus_gattii_E566:0.0024720712	Cryptococcus_gattii_WM276:0.0000010000)80.7/96:0.0024790208)76.3/68:0.0025804663	(Cryptococcus_deuterogattii_CBS10090:0.0000010000	Cryptococcus_deuterogattii_R265:0.0000010000)85.8/92:0.0048697417)31.8/63:0.0025155923	((Cryptococcus_sp._MF13:0.0000010000	Cryptococcus_sp._MF34:0.0024721446)78.3/91:0.0024747555	(Cryptococcus_tetragattii_CBS11718:0.0049394028	Cryptococcus_tetragattii_IND107:0.0000010000)80/82:0.0024772149)75.3/70:0.0025353795)99.8/100:0.0365291602	((((Cryptococcus_neoformans_125.91:0.0000010000	Cryptococcus_neoformans_H99:0.0000010000)92.2/90:0.0024847345	Cryptococcus_neoformans_Ftc555-1:0.0000010000)0/26:0.0000010000	((Cryptococcus_neoformans_Bt1:0.0000010000	Cryptococcus_neoformans_Bt206:0.0000010000)0/54:0.0000010000	Cryptococcus_neoformans_Bt22:0.0024910192)85.9/96:0.0024898006)81.7/73:0.0024971218	(Cryptococcus_neoformans_PMHc1023.ENR:0.0000010000	Cryptococcus_neoformans_T4:0.0000010000)0/59:0.0000010000)89.8/76:0.0077047766)76.5/84:0.0103977700	(Cryptococcus_deneoformans_NIH12:0.0000010000	Cryptococcus_deneoformans_NIH433:0.0000010000)94.9/98:0.0151891263)99.7/100:0.0931861695	((Cryptococcus_depauperatus_CBS7841:0.0074383273	Cryptococcus_depauperatus_CBS7855:0.0073597426)100/100:0.2285286620	(((((Cryptococcus_sp._DSM108351:0.0000010000	(Cryptococcus_sp._DSM111204:0.0000010000	(Cryptococcus_sp._DSM117830:0.0024434670	Cryptococcus_sp._NCYC1536:0.0000010000)0/7:0.0000010000)0/7:0.0000010000)0/13:0.0000010000	Cryptococcus_sp._DSM108352:0.0000010000)0/14:0.0000010000	Cryptococcus_sp._DSM111205:0.0000010000)99.2/100:0.0744378990	(Cryptococcus_sp._DSM109063:0.0246742540	Cryptococcus_sp._OR918:0.0057549179)97.3/99:0.0530601501)99.9/100:0.1437683082	Kwoniella_shandongensis_CBS12478:0.3526352607)99.5/99:0.1214819644)10.4/57:0.0205328636)90.8/82:0.0333696139	Cryptococcus_sp._CMW60451:0.2181913804)100/100:0.1123165269	Cryptococcus_sp._OR849:0.0422074931)92/98:0.0223707834	(Cryptococcus_floricola_DSM27421:0.0127604546	Cryptococcus_wingfieldii_CBS7118:0.0024786535)76.9/92:0.0024940248)75.8/96:0.0025032469);
(Cryptococcus_amylolentus_CBS6039:0.0000009992	Cryptococcus_amylolentus_CBS6273:0.0000009992	((((((((((((Cryptococcus_bacillisporus_CA1280:0.0036461155	Cryptococcus_bacillisporus_CA1873:0.0018229650)98.6/100:0.0129743209	(Cryptococcus_decagattii_7685027:0.0000009992	Cryptococcus_decagattii_CBS11687:0.0018987330)99.7/100:0.0197828134)76.4/68:0.0017439844	(Cryptococcus_gattii_E566:0.0000009992	Cryptococcus_gattii_WM276:0.0017974266)100/100:0.0298566630)80.2/68:0.0048184365	(Cryptococcus_tetragattii_CBS11718:0.0036699979	Cryptococcus_tetragattii_IND107:0.0036346080)99/100:0.0131414244)85.8/73:0.0050513460	(Cryptococcus_sp._MF13:0.0018077172	Cryptococcus_sp._MF34:0.0000009992)99.9/100:0.0209849651)93.2/92:0.0131120167	(Cryptococcus_deuterogattii_CBS10090:0.0071179477	Cryptococcus_deuterogattii_R265:0.0249335439)77.7/94:0.0063837572)99.7/100:0.0963604363	((Cryptococcus_deneoformans_NIH12:0.0064083920	Cryptococcus_deneoformans_NIH433:0.0075272935)99.9/99:0.0537452193	((((Cryptococcus_neoformans_125.91:0.0055466790	Cryptococcus_neoformans_H99:0.0037072001)96/100:0.0074135351	Cryptococcus_neoformans_Ftc555-1:0.0037062919)73.4/79:0.0019490176	((Cryptococcus_neoformans_Bt1:0.0018350605	Cryptococcus_neoformans_Bt206:0.0000009992)95.1/99:0.0088038406	Cryptococcus_neoformans_Bt22:0.0059988980)73.3/80:0.0040443118)34.2/72:0.0052313595	(Cryptococcus_neoformans_PMHc1023.ENR:0.0000009992	Cryptococcus_neoformans_T4:0.0000009992)93/99:0.0077042872)99.7/98:0.0459553058)86.3/84:0.0398955328)100/100:0.4523009308	Cryptococcus_sp._CMW60451:0.5409087075)31.7/57:0.0681409903	(Cryptococcus_depauperatus_CBS7841:0.0000024621	Cryptococcus_depauperatus_CBS7855:0.0165285001)100/100:0.8637859341)54.2/73:0.0323259307	(((((Cryptococcus_sp._DSM108351:0.0000009992	(Cryptococcus_sp._DSM108352:0.0000009992	Cryptococcus_sp._DSM111204:0.0000009992)0/83:0.0000009992)0/70:0.0000009992	Cryptococcus_sp._DSM117830:0.0000009992)77.9/93:0.0018893322	(Cryptococcus_sp._DSM111205:0.0019150395	Cryptococcus_sp._NCYC1536:0.0057274791)73/88:0.0019322292)100/100:0.2248840576	(Cryptococcus_sp._DSM109063:0.0648613933	Cryptococcus_sp._OR918:0.0208667613)82.2/91:0.0452644988)100/100:0.3410423024	Kwoniella_shandongensis_CBS12478:0.4269527967)98.2/99:0.1276220924)100/100:0.3397137485	Cryptococcus_sp._OR849:0.1158259971)99.8/100:0.1171198673	(Cryptococcus_floricola_DSM27421:0.0300724379	Cryptococcus_wingfieldii_CBS7118:0.0171535886)36.7/92:0.0052350146)99.8/100:0.0347726354);
(Cryptococcus_amylolentus_CBS6039:0.0000010000	Cryptococcus_amylolentus_CBS6273:0.0000010000	(((((((((((Cryptococcus_bacillisporus_CA1280:0.0050514371	Cryptococcus_decagattii_7685027:0.0000010000)0/38:0.0000028794	Cryptococcus_decagattii_CBS11687:0.0000010000)0/63:0.0000022336	Cryptococcus_bacillisporus_CA1873:0.0000010000)89.6/81:0.0101305540	(Cryptococcus_gattii_E566:0.0000010000	Cryptococcus_gattii_WM276:0.0000010000)97.1/99:0.0252090201)0/40:0.0000020958	((Cryptococcus_sp._MF13:0.0000010000	Cryptococcus_sp._MF34:0.0000010000)89.5/96:0.0100419800	(Cryptococcus_tetragattii_CBS11718:0.0000010000	Cryptococcus_tetragattii_IND107:0.0000010000)79/89:0.0048749840)78/87:0.0050295413)67.2/50:0.0034259612	(Cryptococcus_deuterogattii_CBS10090:0.0000010000	Cryptococcus_deuterogattii_R265:0.0000010000)93.6/96:0.0166008877)89.7/84:0.0384591775	((Cryptococcus_deneoformans_NIH12:0.0000010000	Cryptococcus_deneoformans_NIH433:0.0000010000)98.5/99:0.0485789175	((((((Cryptococcus_neoformans_125.91:0.0000010000	Cryptococcus_neoformans_Ftc555-1:0.0000010000)0/13:0.0000010000	Cryptococcus_neoformans_Bt1:0.0000010000)0/12:0.0000010000	Cryptococcus_neoformans_H99:0.0000010000)0/15:0.0000010000	Cryptococcus_neoformans_Bt22:0.0000010000)0/16:0.0000010000	Cryptococcus_neoformans_Bt206:0.0000010000)0/42:0.0000010000	(Cryptococcus_neoformans_PMHc1023.ENR:0.0000010000	Cryptococcus_neoformans_T4:0.0000010000)84.6/94:0.0049407743)87.6/86:0.0158276785)61.8/58:0.0179163606)99.4/96:0.1410485361	((Cryptococcus_depauperatus_CBS7841:0.0000010000	Cryptococcus_depauperatus_CBS7855:0.0000010000)100/100:0.5929357273	Cryptococcus_sp._CMW60451:0.1347461806)26.4/36:0.0715092165)71/55:0.0285812819	((((((Cryptococcus_sp._DSM108351:0.0000010000	Cryptococcus_sp._DSM111205:0.0000010000)0/11:0.0000010000	(Cryptococcus_sp._DSM108352:0.0000010000	Cryptococcus_sp._DSM111204:0.0000010000)0/11:0.0000010000)0/14:0.0000010000	Cryptococcus_sp._NCYC1536:0.0000010000)0/65:0.0000010000	Cryptococcus_sp._DSM117830:0.0216188041)98.3/100:0.0606994520	(Cryptococcus_sp._DSM109063:0.0421443565	Cryptococcus_sp._OR918:0.0048378659)76.1/69:0.0109282513)100/97:0.2354430443	Kwoniella_shandongensis_CBS12478:0.2593496714)88.4/66:0.0924406555)100/100:0.2632668629	Cryptococcus_sp._OR849:0.0237784731)87.1/97:0.0377330918	(Cryptococcus_floricola_DSM27421:0.0164286105	Cryptococcus_wingfieldii_CBS7118:0.0084056137)70.1/87:0.0052930976)79.4/86:0.0073885449);
(Cryptococcus_amylolentus_CBS6039:0.0000010011	Cryptococcus_amylolentus_CBS6273:0.0000010011	(((((((((((((Cryptococcus_bacillisporus_CA1280:0.0044734667	Cryptococcus_bacillisporus_CA1873:0.0044788333)90.8/98:0.0135195297	Cryptococcus_decagattii_7685027:0.0193661559)92.9/98:0.0282863532	(Cryptococcus_gattii_WM276:0.0214599405	Cryptococcus_tetragattii_IND107:0.0123755003)82.2/82:0.0122979134)89.1/78:0.0329550700	(Cryptococcus_gattii_E566:0.0127929560	Cryptococcus_tetragattii_CBS11718:0.0127815997)0/51:0.0000020501)76.5/54:0.0042255077	Cryptococcus_decagattii_CBS11687:0.0127583943)0/45:0.0000010011	(Cryptococcus_sp._MF13:0.0085385446	Cryptococcus_sp._MF34:0.0042630313)99.4/98:0.0349170135)90.8/69:0.0155294680	(Cryptococcus_deuterogattii_CBS10090:0.0000010011	Cryptococcus_deuterogattii_R265:0.0000010011)94.3/98:0.0234454831)59.3/66:0.0278731754	((Cryptococcus_deneoformans_NIH12:0.0085482291	Cryptococcus_deneoformans_NIH433:0.0000010011)92.3/98:0.0232926671	(Cryptococcus_neoformans_125.91:0.0129740722	((((Cryptococcus_neoformans_Bt1:0.0000010011	(Cryptococcus_neoformans_Bt206:0.0000010011	Cryptococcus_neoformans_H99:0.0000010011)0/13:0.0000010011)0/43:0.0000010011	Cryptococcus_neoformans_Bt22:0.0042828788)0/30:0.0000010011	Cryptococcus_neoformans_Ftc555-1:0.0042869278)87.9/96:0.0042908432	(Cryptococcus_neoformans_PMHc1023.ENR:0.0000010011	Cryptococcus_neoformans_T4:0.0000010011)94.5/97:0.0085790896)0/65:0.0000010011)98.7/100:0.0477719864)97.5/99:0.0627831580)100/100:0.3627172457	(((((Cryptococcus_sp._DSM108351:0.0000010011	Cryptococcus_sp._DSM111205:0.0000010011)0/47:0.0000010011	Cryptococcus_sp._NCYC1536:0.0000010011)74.9/87:0.0049708131	((Cryptococcus_sp._DSM108352:0.0000010011	Cryptococcus_sp._DSM117830:0.0000010011)0/55:0.0000010011	Cryptococcus_sp._DSM111204:0.0000010011)82.5/91:0.0081129556)93.8/97:0.0562088479	(Cryptococcus_sp._DSM109063:0.0158769576	Cryptococcus_sp._OR918:0.0106004961)94.7/99:0.0556479224)99.9/100:0.2872989613	Kwoniella_shandongensis_CBS12478:0.5025604834)89.7/89:0.1873765437)94/95:0.1223031435	((Cryptococcus_depauperatus_CBS7841:0.0091218668	Cryptococcus_depauperatus_CBS7855:0.0245910428)100/100:0.9161788037	Cryptococcus_sp._CMW60451:0.2298159740)88.3/94:0.1145029659)99.9/100:0.3235753369	Cryptococcus_sp._OR849:0.0503336719)94.5/97:0.0694469989	Cryptococcus_wingfieldii_CBS7118:0.0141213579)3.7/71:0.0039190014	Cryptococcus_floricola_DSM27421:0.0220591639)98.6/100:0.0303158405);
(Cryptococcus_amylolentus_CBS6039:0.0000010000	Cryptococcus_amylolentus_CBS6273:0.0000010000	((((((((((Cryptococcus_bacillisporus_CA1280:0.0061040846	(Cryptococcus_sp._MF13:0.0030538201	Cryptococcus_sp._MF34:0.0030792422)99.3/95:0.0185415501)0/21:0.0000010000	(Cryptococcus_bacillisporus_CA1873:0.0061176802	((Cryptococcus_deuterogattii_CBS10090:0.0000010000	Cryptococcus_deuterogattii_R265:0.0000010000)88.5/97:0.0061800552	((Cryptococcus_gattii_E566:0.0000010000	Cryptococcus_gattii_WM276:0.0000010000)76.1/95:0.0030700649	(Cryptococcus_tetragattii_CBS11718:0.0000010000	Cryptococcus_tetragattii_IND107:0.0000010000)97.2/100:0.0123867344)76.6/83:0.0030610412)77.7/80:0.0030428941)0/10:0.0000010000)75.1/64:0.0025396151	(Cryptococcus_decagattii_7685027:0.0000010000	Cryptococcus_decagattii_CBS11687:0.0000010000)92.4/97:0.0096982934)91.2/88:0.0304390020	((Cryptococcus_deneoformans_NIH12:0.0000010000	Cryptococcus_deneoformans_NIH433:0.0000010000)97.3/100:0.0299042470	((((Cryptococcus_neoformans_125.91:0.0030646853	Cryptococcus_neoformans_H99:0.0000010000)0/45:0.0000010000	Cryptococcus_neoformans_Bt22:0.0030606507)85.8/93:0.0030676695	((Cryptococcus_neoformans_Bt1:0.0000010000	Cryptococcus_neoformans_Ftc555-1:0.0030757184)0/15:0.0000010000	Cryptococcus_neoformans_Bt206:0.0000010000)0/27:0.0000010000)73.4/83:0.0029950495	(Cryptococcus_neoformans_PMHc1023.ENR:0.0000010000	Cryptococcus_neoformans_T4:0.0000010000)93.4/98:0.0093184508)99.8/98:0.0424699912)66.9/70:0.0137736784)100/100:0.2350487722	(((((((Cryptococcus_sp._DSM108351:0.0000010000	Cryptococcus_sp._DSM111204:0.0000010000)0/11:0.0000010000	Cryptococcus_sp._DSM117830:0.0000010000)0/12:0.0000010000	Cryptococcus_sp._DSM108352:0.0000010000)0/23:0.0000010000	Cryptococcus_sp._DSM111205:0.0000010000)0/70:0.0000010000	Cryptococcus_sp._NCYC1536:0.0031979908)100/100:0.0905697105	(Cryptococcus_sp._DSM109063:0.0232262665	Cryptococcus_sp._OR918:0.0127386188)76.4/83:0.0104128357)96.8/96:0.0981397058	Kwoniella_shandongensis_CBS12478:0.2229364516)98.5/99:0.1449631920)92.9/89:0.1027665258	(Cryptococcus_depauperatus_CBS7841:0.0022720447	Cryptococcus_depauperatus_CBS7855:0.0168689923)100/100:0.3624929646)19.2/58:0.0528700380	Cryptococcus_sp._CMW60451:0.1603081984)100/100:0.3260085906	Cryptococcus_sp._OR849:0.0531066890)64.8/92:0.0082581959	Cryptococcus_wingfieldii_CBS7118:0.0093340706)74.8/87:0.0031221332	Cryptococcus_floricola_DSM27421:0.0031077822)99.6/100:0.0219770241);
(Cryptococcus_amylolentus_CBS6039:0.0000010000	Cryptococcus_amylolentus_CBS6273:0.0000010000	((((((((((Cryptococcus_bacillisporus_CA1280:0.0033369377	(Cryptococcus_decagattii_7685027:0.0016620657	Cryptococcus_decagattii_CBS11687:0.0016711222)97.1/100:0.0067155080)0/30:0.0000010000	Cryptococcus_bacillisporus_CA1873:0.0033320379)85.1/72:0.0016655617	(Cryptococcus_tetragattii_CBS11718:0.0016597582	Cryptococcus_tetragattii_IND107:0.0000010000)96.3/100:0.0066810978)0/37:0.0000010000	(Cryptococcus_gattii_E566:0.0016599088	Cryptococcus_gattii_WM276:0.0000010000)99.5/94:0.0100708375)76.5/44:0.0014424979	(Cryptococcus_sp._MF13:0.0000010000	Cryptococcus_sp._MF34:0.0000010000)97.6/99:0.0069536805)89.4/68:0.0054419405	(Cryptococcus_deuterogattii_CBS10090:0.0000010000	Cryptococcus_deuterogattii_R265:0.0000010000)98.5/100:0.0154693320)95.4/98:0.0328267642	((Cryptococcus_deneoformans_NIH12:0.0000010000	Cryptococcus_deneoformans_NIH433:0.0000010000)99/100:0.0271703422	((((Cryptococcus_neoformans_125.91:0.0016789744	Cryptococcus_neoformans_Bt206:0.0016758618)0/18:0.0000010000	((Cryptococcus_neoformans_Bt1:0.0000010000	Cryptococcus_neoformans_Bt22:0.0000010000)0/32:0.0000010000	Cryptococcus_neoformans_H99:0.0000010000)0/17:0.0000010000)0/30:0.0000010000	Cryptococcus_neoformans_Ftc555-1:0.0067245886)75.7/84:0.0018902047	(Cryptococcus_neoformans_PMHc1023.ENR:0.0033844485	Cryptococcus_neoformans_T4:0.0016627801)91.3/98:0.0065537457)99.2/99:0.0248170746)96.9/99:0.0402909708)100/100:0.2056111604	(((Cryptococcus_depauperatus_CBS7841:0.0182267589	Cryptococcus_depauperatus_CBS7855:0.0000010000)100/100:0.6356973554	Cryptococcus_sp._CMW60451:0.1359900786)95.4/95:0.1136351037	(((((Cryptococcus_sp._DSM108351:0.0000010000	Cryptococcus_sp._DSM111205:0.0016162770)84.7/99:0.0016136039	Cryptococcus_sp._NCYC1536:0.0000010000)80.6/97:0.0016114656	((Cryptococcus_sp._DSM108352:0.0000010000	Cryptococcus_sp._DSM111204:0.0000010000)0/54:0.0000010000	Cryptococcus_sp._DSM117830:0.0000010000)0/85:0.0000010000)99.8/100:0.0801282145	(Cryptococcus_sp._DSM109063:0.0266324815	Cryptococcus_sp._OR918:0.0227387279)58/69:0.0170258159)100/100:0.2294948473	Kwoniella_shandongensis_CBS12478:0.2938384442)95.7/98:0.0807052504)89.3/87:0.0594671238)100/100:0.3150310114	Cryptococcus_sp._OR849:0.1026625243)95.2/97:0.0476030573	(Cryptococcus_floricola_DSM27421:0.0186456772	Cryptococcus_wingfieldii_CBS7118:0.0020445468)84.8/94:0.0082528892)97/100:0.0209236239);
(Cryptococcus_amylolentus_CBS6039:0.0000025247	Cryptococcus_amylolentus_CBS6273:0.0211607114	((((((((((Cryptococcus_bacillisporus_CA1280:0.0030881785	Cryptococcus_bacillisporus_CA1873:0.0015411836)94.4/99:0.0073861758	(Cryptococcus_decagattii_7685027:0.0015448784	Cryptococcus_decagattii_CBS11687:0.0000009999)99.7/100:0.0188129504)96.5/97:0.0098404931	(Cryptococcus_tetragattii_CBS11718:0.0078031749	Cryptococcus_tetragattii_IND107:0.0015233708)99/100:0.0108705422)71.3/51:0.0015325768	((Cryptococcus_gattii_E566:0.0000009999	Cryptococcus_gattii_WM276:0.0000009999)100/100:0.0204279022	(Cryptococcus_sp._MF13:0.0000009999	Cryptococcus_sp._MF34:0.0000009999)100/99:0.0236541948)75.2/51:0.0015378457)88.8/75:0.0062201080	(Cryptococcus_deuterogattii_CBS10090:0.0046559507	Cryptococcus_deuterogattii_R265:0.0000009999)97.8/100:0.0140257676)91.5/91:0.0410179353	((Cryptococcus_deneoformans_NIH12:0.0048643159	Cryptococcus_deneoformans_NIH433:0.0013739106)98.8/100:0.0242886217	((((Cryptococcus_neoformans_125.91:0.0033702216	((Cryptococcus_neoformans_Bt1:0.0016839149	Cryptococcus_neoformans_H99:0.0016834614)0/14:0.0000009999	Cryptococcus_neoformans_Bt206:0.0000009999)0/17:0.0000009999)0/22:0.0000020990	(Cryptococcus_neoformans_Bt22:0.0000027701	Cryptococcus_neoformans_Ftc555-1:0.0016816247)85.5/91:0.0016841192)99.3/100:0.0101480334	Cryptococcus_neoformans_T4:0.0000020829)0/73:0.0013878774	Cryptococcus_neoformans_PMHc1023.ENR:0.0048183322)99.8/100:0.0293473132)96.7/96:0.0614181532)99.9/100:0.3600304921	(((((Cryptococcus_sp._DSM108351:0.0000009999	Cryptococcus_sp._NCYC1536:0.0000009999)74.6/92:0.0022640156	(Cryptococcus_sp._DSM111205:0.0000009999	Cryptococcus_sp._DSM117830:0.0000009999)0/80:0.0000009999)39.6/88:0.0022604570	(Cryptococcus_sp._DSM108352:0.0000009999	Cryptococcus_sp._DSM111204:0.0000009999)0/76:0.0000023936)99.8/100:0.3313141260	(Cryptococcus_sp._DSM109063:0.1555604904	Cryptococcus_sp._OR918:0.1807191217)95.4/95:0.1986842140)100/100:0.6700758981	Kwoniella_shandongensis_CBS12478:1.5290272007)96.4/74:0.3859152597)74.3/63:0.1193997835	((Cryptococcus_depauperatus_CBS7841:0.0094149796	Cryptococcus_depauperatus_CBS7855:0.0090454187)100/100:0.5978968332	Cryptococcus_sp._CMW60451:0.5041331830)99.1/96:0.2650167088)100/100:0.8411966178	Cryptococcus_sp._OR849:0.2568565220)99.8/100:0.2057818698	(Cryptococcus_floricola_DSM27421:0.0324572178	Cryptococcus_wingfieldii_CBS7118:0.0155860372)97.3/100:0.0335788239)99.1/100:0.0438357854);
(Cryptococcus_amylolentus_CBS6039:0.0000009990	Cryptococcus_amylolentus_CBS6273:0.0000009990	((((((((((Cryptococcus_bacillisporus_CA1280:0.0012744608	Cryptococcus_bacillisporus_CA1873:0.0000009990)89.7/99:0.0037368969	(Cryptococcus_decagattii_7685027:0.0012860108	Cryptococcus_decagattii_CBS11687:0.0025536935)99.9/100:0.0152581146)94.3/98:0.0055844416	(Cryptococcus_gattii_E566:0.0000009990	Cryptococcus_gattii_WM276:0.0000009990)96.9/100:0.0074639621)82.2/84:0.0040482492	((Cryptococcus_sp._MF13:0.0000009990	Cryptococcus_sp._MF34:0.0000009990)92/98:0.0038915525	(Cryptococcus_tetragattii_CBS11718:0.0000009990	Cryptococcus_tetragattii_IND107:0.0013146856)99.4/100:0.0106262401)82.7/74:0.0023987292)65/62:0.0015879953	(Cryptococcus_deuterogattii_CBS10090:0.0000009990	Cryptococcus_deuterogattii_R265:0.0012714700)98.4/100:0.0128715791)96.7/94:0.0305404501	((Cryptococcus_deneoformans_NIH12:0.0000009990	Cryptococcus_deneoformans_NIH433:0.0000009990)99.9/100:0.0288366771	((Cryptococcus_neoformans_125.91:0.0012789503	((Cryptococcus_neoformans_Bt1:0.0000009990	((Cryptococcus_neoformans_Bt22:0.0000009990	Cryptococcus_neoformans_H99:0.0000009990)0/20:0.0000009990	Cryptococcus_neoformans_Ftc555-1:0.0000009990)0/16:0.0000009990)0/39:0.0000009990	Cryptococcus_neoformans_Bt206:0.0012791717)77.7/86:0.0012802362)79.6/90:0.0023163146	(Cryptococcus_neoformans_PMHc1023.ENR:0.0012761698	Cryptococcus_neoformans_T4:0.0000009990)99.2/100:0.0118811718)99.9/100:0.0236375351)85/92:0.0167970982)100/100:0.2639910991	((Cryptococcus_depauperatus_CBS7841:0.0111110723	Cryptococcus_depauperatus_CBS7855:0.0081497199)100/100:0.3436655596	Cryptococcus_sp._CMW60451:0.3342245684)100/100:0.2522659001)44.5/66:0.0682360051	((((((Cryptococcus_sp._DSM108351:0.0013580031	Cryptococcus_sp._NCYC1536:0.0000009990)85.5/96:0.0013601041	Cryptococcus_sp._DSM111205:0.0013618630)0/61:0.0000009990	(Cryptococcus_sp._DSM108352:0.0000009990	Cryptococcus_sp._DSM117830:0.0000009990)0/80:0.0000009990)0/60:0.0000009990	Cryptococcus_sp._DSM111204:0.0000009990)100/100:0.0946813026	(Cryptococcus_sp._DSM109063:0.0539858390	Cryptococcus_sp._OR918:0.0571357131)95.1/99:0.0451311212)100/100:0.3632567834	Kwoniella_shandongensis_CBS12478:0.5775104364)95/95:0.1468179566)100/100:0.4357519232	Cryptococcus_sp._OR849:0.0519078090)99.2/97:0.0688922622	(Cryptococcus_floricola_DSM27421:0.0170648339	Cryptococcus_wingfieldii_CBS7118:0.0133560765)57.7/79:0.0035421431)98.4/100:0.0138275082);
(Cryptococcus_amylolentus_CBS6039:0.0000009981	Cryptococcus_amylolentus_CBS6273:0.0017679354	(((((((((((Cryptococcus_bacillisporus_CA1280:0.0017658788	Cryptococcus_bacillisporus_CA1873:0.0017648112)96.5/99:0.0088895021	(Cryptococcus_decagattii_7685027:0.0038767199	Cryptococcus_decagattii_CBS11687:0.0000009981)99.9/100:0.0214658207)0/50:0.0000009981	(Cryptococcus_deuterogattii_CBS10090:0.0000009981	Cryptococcus_deuterogattii_R265:0.0000009981)99.7/100:0.0159807868)48.7/58:0.0021313506	((Cryptococcus_gattii_E566:0.0000009981	Cryptococcus_gattii_WM276:0.0000009981)93.1/98:0.0067319968	(Cryptococcus_sp._MF13:0.0000009981	Cryptococcus_sp._MF34:0.0035453207)95.1/99:0.0074838026)50.1/70:0.0035568886)91.7/85:0.0094958675	(Cryptococcus_tetragattii_CBS11718:0.0017701482	Cryptococcus_tetragattii_IND107:0.0017530276)99.6/100:0.0205051293)99.2/100:0.0535358297	((Cryptococcus_deneoformans_NIH12:0.0035441860	Cryptococcus_deneoformans_NIH433:0.0035086295)98.5/100:0.0206614003	((Cryptococcus_neoformans_125.91:0.0000009981	Cryptococcus_neoformans_H99:0.0000009981)31.9/90:0.0035050008	(((Cryptococcus_neoformans_Bt1:0.0000009981	Cryptococcus_neoformans_Bt206:0.0035355139)96.5/99:0.0070510659	(Cryptococcus_neoformans_Bt22:0.0000009981	Cryptococcus_neoformans_Ftc555-1:0.0000009981)96/98:0.0052729269)0/40:0.0000009981	(Cryptococcus_neoformans_PMHc1023.ENR:0.0017481598	Cryptococcus_neoformans_T4:0.0000009981)98.6/99:0.0070228687)0/46:0.0000009981)96.5/97:0.0190144871)86.4/93:0.0185960555)100/100:0.2058871368	((((Cryptococcus_sp._DSM108351:0.0000009981	Cryptococcus_sp._NCYC1536:0.0000009981)74.1/93:0.0017652143	(((Cryptococcus_sp._DSM108352:0.0000009981	Cryptococcus_sp._DSM111204:0.0000009981)92.5/97:0.0017649711	Cryptococcus_sp._DSM111205:0.0000009981)0/16:0.0000009981	Cryptococcus_sp._DSM117830:0.0000009981)0/62:0.0000009981)100/100:0.1314926279	(Cryptococcus_sp._DSM109063:0.0541179206	Cryptococcus_sp._OR918:0.0431821524)92.4/96:0.0390265347)100/100:0.2286215702	Kwoniella_shandongensis_CBS12478:0.5911451236)99.6/100:0.1862076418)88/93:0.0670403370	((Cryptococcus_depauperatus_CBS7841:0.0114278353	Cryptococcus_depauperatus_CBS7855:0.0257257233)100/100:0.6544115856	Cryptococcus_sp._CMW60451:0.4830585450)99.2/100:0.2000607608)100/100:0.3377612158	Cryptococcus_sp._OR849:0.1735355481)99.6/99:0.1002492802	Cryptococcus_floricola_DSM27421:0.0157430136)67.1/85:0.0091402457	Cryptococcus_wingfieldii_CBS7118:0.0196859045)100/100:0.0404146927);
(Cryptococcus_amylolentus_CBS6039:0.0000010000	Cryptococcus_amylolentus_CBS6273:0.0000010000	((((((((Cryptococcus_bacillisporus_CA1280:0.0025996507	Cryptococcus_bacillisporus_CA1873:0.0000010000)88.4/97:0.0052168770	(Cryptococcus_decagattii_7685027:0.0000010000	Cryptococcus_decagattii_CBS11687:0.0000010000)93.2/99:0.0078524812)76.4/88:0.0026605990	((Cryptococcus_deuterogattii_CBS10090:0.0000010000	Cryptococcus_deuterogattii_R265:0.0000010000)96.8/98:0.0105024709	((Cryptococcus_gattii_E566:0.0000010000	Cryptococcus_gattii_WM276:0.0000010000)84.1/97:0.0026016573	(((Cryptococcus_sp._MF13:0.0000010000	Cryptococcus_tetragattii_IND107:0.0000010000)0/28:0.0000010000	Cryptococcus_sp._MF34:0.0026047977)0/19:0.0000010000	Cryptococcus_tetragattii_CBS11718:0.0000010000)0/34:0.0000010000)75.2/83:0.0026189012)75.2/70:0.0025759902)73.8/73:0.0034318348	((Cryptococcus_deneoformans_NIH12:0.0000010000	Cryptococcus_deneoformans_NIH433:0.0000010000)90.6/96:0.0090857735	(((Cryptococcus_neoformans_125.91:0.0000010000	((((Cryptococcus_neoformans_Bt206:0.0000010000	Cryptococcus_neoformans_Ftc555-1:0.0000010000)0/15:0.0000010000	Cryptococcus_neoformans_Bt22:0.0000010000)0/34:0.0000010000	Cryptococcus_neoformans_H99:0.0000010000)0/13:0.0000010000	Cryptococcus_neoformans_T4:0.0000010000)0/20:0.0000010000)0/34:0.0000010000	Cryptococcus_neoformans_PMHc1023.ENR:0.0026670598)0/32:0.0000010000	Cryptococcus_neoformans_Bt1:0.0026653469)92/95:0.0102551887)66.8/79:0.0097414835)99.7/100:0.0963201923	((Cryptococcus_depauperatus_CBS7841:0.0026697848	Cryptococcus_depauperatus_CBS7855:0.0025910659)100/100:0.1788104744	Cryptococcus_sp._CMW60451:0.1016621069)72.3/81:0.0419672244)22/64:0.0332591598	((((((Cryptococcus_sp._DSM108351:0.0000010000	Cryptococcus_sp._DSM117830:0.0000010000)0/39:0.0000010000	Cryptococcus_sp._NCYC1536:0.0000010000)85.4/97:0.0027139402	(Cryptococcus_sp._DSM108352:0.0000010000	Cryptococcus_sp._DSM111204:0.0000010000)0/86:0.0000010000)76.4/93:0.0027155778	Cryptococcus_sp._DSM111205:0.0000010000)93.9/99:0.0180020070	(Cryptococcus_sp._DSM109063:0.0167003379	Cryptococcus_sp._OR918:0.0055274141)93.5/98:0.0164059966)100/100:0.1036931135	Kwoniella_shandongensis_CBS12478:0.1860098658)33/71:0.0380994697)100/100:0.1422476212	Cryptococcus_sp._OR849:0.0287067985)76.5/77:0.0202155243	(Cryptococcus_floricola_DSM27421:0.0053042351	Cryptococcus_wingfieldii_CBS7118:0.0026206543)76.5/88:0.0036382600)77.9/85:0.0043986940);
(Cryptococcus_amylolentus_CBS6039:0.0000010000	Cryptococcus_amylolentus_CBS6273:0.0049902866	((((((((((Cryptococcus_bacillisporus_CA1280:0.0000010000	(Cryptococcus_bacillisporus_CA1873:0.0047518355	(Cryptococcus_decagattii_CBS11687:0.0000010000	((Cryptococcus_deuterogattii_CBS10090:0.0048019539	Cryptococcus_gattii_E566:0.0096265470)78.5/76:0.0047595449	Cryptococcus_tetragattii_CBS11718:0.0047579951)95.1/86:0.0147751613)97.8/74:0.0243680789)0/22:0.0000010000)0/20:0.0000010000	Cryptococcus_decagattii_7685027:0.0047487512)96.2/63:0.0146641092	(Cryptococcus_sp._MF13:0.0000010000	(Cryptococcus_sp._MF34:0.0047579484	Cryptococcus_tetragattii_IND107:0.0047675357)0/24:0.0000010000)0/21:0.0000010000)85.7/75:0.0047644131	Cryptococcus_deuterogattii_R265:0.0000010000)0/36:0.0000010000	Cryptococcus_gattii_WM276:0.0095988161)93/99:0.0387502669	((Cryptococcus_deneoformans_NIH12:0.0000010000	Cryptococcus_deneoformans_NIH433:0.0000010000)99.2/100:0.0353245370	(((((Cryptococcus_neoformans_125.91:0.0000010000	Cryptococcus_neoformans_Bt206:0.0000010000)0/14:0.0000010000	Cryptococcus_neoformans_Bt1:0.0000010000)0/12:0.0000010000	Cryptococcus_neoformans_H99:0.0000010000)0/8:0.0000010000	(Cryptococcus_neoformans_Bt22:0.0000010000	Cryptococcus_neoformans_Ftc555-1:0.0000010000)0/29:0.0000010000)0/42:0.0000010000	(Cryptococcus_neoformans_PMHc1023.ENR:0.0000010000	Cryptococcus_neoformans_T4:0.0097066450)83.9/88:0.0048332442)85.8/79:0.0098568937)31.5/64:0.0053600877)99.9/100:0.2088524294	((Cryptococcus_depauperatus_CBS7841:0.0000010000	Cryptococcus_depauperatus_CBS7855:0.0198686410)100/100:0.2492222817	Cryptococcus_sp._CMW60451:0.2806147257)96.5/99:0.1539695682)80.6/85:0.0507308929	((((Cryptococcus_sp._DSM108351:0.0000010000	((Cryptococcus_sp._DSM111204:0.0000010000	Cryptococcus_sp._NCYC1536:0.0000010000)0/15:0.0000010000	Cryptococcus_sp._DSM111205:0.0000010000)0/9:0.0000010000)0/8:0.0000010000	(Cryptococcus_sp._DSM108352:0.0000010000	Cryptococcus_sp._DSM117830:0.0000010000)0/21:0.0000010000)98.9/100:0.1166698154	(Cryptococcus_sp._DSM109063:0.0182904975	Cryptococcus_sp._OR918:0.0000022457)90.5/93:0.0424541408)84.1/85:0.1190084292	Kwoniella_shandongensis_CBS12478:0.3230720884)98.4/99:0.2120090990)100/100:0.3988222340	Cryptococcus_sp._OR849:0.1311490686)87.6/92:0.0683024787	(Cryptococcus_floricola_DSM27421:0.0000010000	Cryptococcus_wingfieldii_CBS7118:0.0050243134)0/83:0.0008045312)94.5/99:0.0303639299);
(Cryptococcus_amylolentus_CBS6039:0.0000010000	Cryptococcus_amylolentus_CBS6273:0.0063425279	((((((((Cryptococcus_bacillisporus_CA1280:0.0018255491	Cryptococcus_bacillisporus_CA1873:0.0019068826)91.1/95:0.0072406018	(Cryptococcus_decagattii_7685027:0.0000010000	Cryptococcus_decagattii_CBS11687:0.0000010000)99.5/100:0.0175910000)45.5/73:0.0045363082	((Cryptococcus_deuterogattii_CBS10090:0.0000010000	Cryptococcus_deuterogattii_R265:0.0000010000)95.7/99:0.0096242999	(((Cryptococcus_gattii_E566:0.0000010000	Cryptococcus_gattii_WM276:0.0000010000)96.8/100:0.0128084754	(Cryptococcus_sp._MF13:0.0325938798	Cryptococcus_sp._MF34:0.0000010000)78.1/92:0.0031693262)14.6/59:0.0057262808	(Cryptococcus_tetragattii_CBS11718:0.0000010000	Cryptococcus_tetragattii_IND107:0.0000010000)86.9/94:0.0054487572)27.8/63:0.0051067861)86.2/94:0.0073750140)94.6/98:0.0244858883	((Cryptococcus_deneoformans_NIH12:0.0018823266	Cryptococcus_deneoformans_NIH433:0.0000010000)98.9/100:0.0263040577	((((Cryptococcus_neoformans_125.91:0.0000010000	(Cryptococcus_neoformans_Bt1:0.0000010000	Cryptococcus_neoformans_Ftc555-1:0.0000010000)0/13:0.0000010000)0/9:0.0000010000	Cryptococcus_neoformans_H99:0.0000010000)0/33:0.0000010000	(Cryptococcus_neoformans_Bt206:0.0000010000	Cryptococcus_neoformans_Bt22:0.0037717306)0/13:0.0000010000)77.8/88:0.0019021690	(Cryptococcus_neoformans_PMHc1023.ENR:0.0018823901	Cryptococcus_neoformans_T4:0.0018899055)87.2/95:0.0037700171)99.9/100:0.0319377274)97.2/99:0.0301509257)100/100:0.1317797240	(((((Cryptococcus_sp._DSM108351:0.0000010000	Cryptococcus_sp._NCYC1536:0.0000010000)0/22:0.0000010000	Cryptococcus_sp._DSM117830:0.0000010000)0/21:0.0000010000	Cryptococcus_sp._DSM111205:0.0000010000)0/50:0.0000010000	(Cryptococcus_sp._DSM108352:0.0000010000	Cryptococcus_sp._DSM111204:0.0000010000)75.6/95:0.0018359592)100/100:0.0768380276	(Cryptococcus_sp._DSM109063:0.0296823285	Cryptococcus_sp._OR918:0.0173887651)80.7/85:0.0134383320)100/100:0.1226275457)31.8/58:0.0193849847	((Cryptococcus_depauperatus_CBS7841:0.0038427077	Cryptococcus_depauperatus_CBS7855:0.0000010000)100/100:0.0764162349	Cryptococcus_sp._CMW60451:0.0831932998)99.2/100:0.0713050208)96.3/87:0.0507674418	Kwoniella_shandongensis_CBS12478:0.1746057807)100/100:0.1804502648	((Cryptococcus_floricola_DSM27421:0.0017671860	Cryptococcus_wingfieldii_CBS7118:0.0160856190)95.6/96:0.0145309912	Cryptococcus_sp._OR849:0.0698928935)6.5/44:0.0034180377)83.4/94:0.0060372794);
(Cryptococcus_amylolentus_CBS6039:0.0000010000	Cryptococcus_amylolentus_CBS6273:0.0130151752	((((((((((((Cryptococcus_bacillisporus_CA1280:0.0000010000	Cryptococcus_bacillisporus_CA1873:0.0000010000)92.2/97:0.0117704250	(Cryptococcus_decagattii_7685027:0.0024694757	Cryptococcus_decagattii_CBS11687:0.0024846197)99.9/100:0.0333579434)95.3/90:0.0138235681	((Cryptococcus_sp._MF13:0.0046480901	Cryptococcus_sp._MF34:0.0000010000)98.3/100:0.0166619251	(Cryptococcus_tetragattii_CBS11718:0.0000010000	Cryptococcus_tetragattii_IND107:0.0000010000)97.6/99:0.0141279676)37.3/44:0.0042390059)0/40:0.0000021098	(Cryptococcus_gattii_E566:0.0022677294	Cryptococcus_gattii_WM276:0.0000010000)99.9/100:0.0286568152)92.2/81:0.0116880071	(Cryptococcus_deuterogattii_CBS10090:0.0022998110	Cryptococcus_deuterogattii_R265:0.0045744111)72.8/85:0.0029748912)99.9/100:0.0715741929	(((Cryptococcus_neoformans_125.91:0.0000010000	(Cryptococcus_neoformans_PMHc1023.ENR:0.0000010000	Cryptococcus_neoformans_T4:0.0000010000)96.7/96:0.0069959650)0/29:0.0000010000	((Cryptococcus_neoformans_Bt1:0.0046675692	Cryptococcus_neoformans_Bt206:0.0070893770)0/88:0.0023167048	(Cryptococcus_neoformans_Bt22:0.0023651433	Cryptococcus_neoformans_Ftc555-1:0.0000010000)95.6/97:0.0070995742)0/58:0.0000021048)0/21:0.0000010000	Cryptococcus_neoformans_H99:0.0070416057)98.5/99:0.0409619719)89.8/91:0.0352059523	(Cryptococcus_deneoformans_NIH12:0.0095147972	Cryptococcus_deneoformans_NIH433:0.0058438736)96.8/100:0.0609890834)100/100:0.3874150170	(((Cryptococcus_sp._DSM108351:0.0000021069	((Cryptococcus_sp._DSM108352:0.0000010000	Cryptococcus_sp._DSM117830:0.0000010000)0/57:0.0000010000	(((Cryptococcus_sp._DSM111204:0.0000010000	Cryptococcus_sp._NCYC1536:0.0000010000)0/28:0.0000010000	Cryptococcus_sp._DSM111205:0.0000010000)85.1/91:0.0201338323	Cryptococcus_sp._OR918:0.4452259011)90.4/95:0.0284442912)100/100:0.2557589625)100/100:0.3661677125	Cryptococcus_sp._DSM109063:0.0277732697)99.9/100:0.3421068926	Kwoniella_shandongensis_CBS12478:0.2851147567)99.9/100:0.3094881585)97.9/99:0.1688794997	((Cryptococcus_depauperatus_CBS7841:0.0132426162	Cryptococcus_depauperatus_CBS7855:0.0130600864)100/100:0.4880595123	Cryptococcus_sp._CMW60451:0.4669467817)85.7/92:0.0619444348)99.7/100:0.1889463534	Cryptococcus_sp._OR849:0.1464050008)97.8/94:0.0659037663	Cryptococcus_floricola_DSM27421:0.0156546372)0/61:0.0000010000	Cryptococcus_wingfieldii_CBS7118:0.0159488968)78.7/85:0.0032128652);
(Cryptococcus_amylolentus_CBS6039:0.0085422137	Cryptococcus_amylolentus_CBS6273:0.0112457402	(((((((((((Cryptococcus_bacillisporus_CA1280:0.0000010000	Cryptococcus_bacillisporus_CA1873:0.0000010000)88.5/99:0.0071711789	(Cryptococcus_decagattii_7685027:0.0000010000	Cryptococcus_decagattii_CBS11687:0.0000010000)92.3/98:0.0088615004)81.2/92:0.0043564298	(Cryptococcus_gattii_E566:0.0000010000	Cryptococcus_gattii_WM276:0.0000010000)93.6/99:0.0076267862)74.6/87:0.0025432169	((Cryptococcus_sp._MF13:0.0050664333	(Cryptococcus_tetragattii_CBS11718:0.0000010000	Cryptococcus_tetragattii_IND107:0.0000010000)93.3/98:0.0128634781)0/46:0.0000010000	Cryptococcus_sp._MF34:0.0000010000)79.8/90:0.0025256234)76.6/84:0.0021171270	(Cryptococcus_deuterogattii_CBS10090:0.0000010000	Cryptococcus_deuterogattii_R265:0.0000010000)74.1/92:0.0029861395)99.3/100:0.0736860371	((Cryptococcus_deneoformans_NIH12:0.0000010000	Cryptococcus_deneoformans_NIH433:0.0000010000)99.6/100:0.0437741493	((((Cryptococcus_neoformans_125.91:0.0000010000	(Cryptococcus_neoformans_Bt1:0.0025880311	(Cryptococcus_neoformans_Bt206:0.0000010000	Cryptococcus_neoformans_Bt22:0.0000010000)0/22:0.0000010000)0/7:0.0000010000)0/2:0.0000010000	Cryptococcus_neoformans_H99:0.0000010000)0/5:0.0000010000	Cryptococcus_neoformans_Ftc555-1:0.0000010000)80.5/83:0.0025784935	(Cryptococcus_neoformans_PMHc1023.ENR:0.0000010000	Cryptococcus_neoformans_T4:0.0000010000)0/53:0.0000010000)96/96:0.0243345737)82.8/87:0.0192530450)100/100:0.1316940859	((Cryptococcus_depauperatus_CBS7841:0.0045801781	Cryptococcus_depauperatus_CBS7855:0.0086588978)100/100:0.2483761796	Cryptococcus_sp._CMW60451:0.1599602489)63.6/68:0.0471918762)13.5/49:0.0258086606	((((Cryptococcus_sp._DSM108351:0.0000010000	(((Cryptococcus_sp._DSM108352:0.0000010000	Cryptococcus_sp._DSM111204:0.0000010000)0/13:0.0000010000	Cryptococcus_sp._DSM117830:0.0000010000)0/3:0.0000010000	Cryptococcus_sp._NCYC1536:0.0000010000)0/17:0.0000010000)0/8:0.0000010000	Cryptococcus_sp._DSM111205:0.0000010000)97.6/100:0.0402010283	(Cryptococcus_sp._DSM109063:0.0074295021	Cryptococcus_sp._OR918:0.0194510515)91.5/97:0.0365344357)99.1/100:0.0875036132	Kwoniella_shandongensis_CBS12478:0.1699055713)98.5/99:0.0855213143)97.9/100:0.0645277199	Cryptococcus_sp._OR849:0.0969455465)99.2/100:0.0585829814	Cryptococcus_wingfieldii_CBS7118:0.0134915162)0/80:0.0005376380	Cryptococcus_floricola_DSM27421:0.0085811041)91.2/94:0.0085510870);
(Cryptococcus_amylolentus_CBS6039:0.0035803431	Cryptococcus_amylolentus_CBS6273:0.0011000964	((((((((Cryptococcus_bacillisporus_CA1280:0.0130906204	Cryptococcus_bacillisporus_CA1873:0.0082384121)99.7/100:0.0119907820	(Cryptococcus_decagattii_7685027:0.0014671333	Cryptococcus_decagattii_CBS11687:0.0070972038)100/100:0.0315491839)99.7/100:0.0146924758	(((Cryptococcus_deuterogattii_CBS10090:0.0120798755	Cryptococcus_deuterogattii_R265:0.0090596743)100/100:0.0331373479	(Cryptococcus_tetragattii_CBS11718:0.0038712172	Cryptococcus_tetragattii_IND107:0.0001097446)100/100:0.0393479879)95.5/89:0.0080964102	((Cryptococcus_gattii_E566:0.0042048578	Cryptococcus_gattii_WM276:0.0004934140)100/100:0.0322790460	(Cryptococcus_sp._MF13:0.0108301818	Cryptococcus_sp._MF34:0.0029704409)100/100:0.0272698062)95.1/90:0.0049792972)65.7/78:0.0058638697)99.7/100:0.0784415533	((Cryptococcus_deneoformans_NIH12:0.0082118350	Cryptococcus_deneoformans_NIH433:0.0078151392)100/100:0.1192159541	(((Cryptococcus_neoformans_125.91:0.0033107893	Cryptococcus_neoformans_H99:0.0049525814)100/100:0.0092962847	(((Cryptococcus_neoformans_Bt1:0.0060753388	Cryptococcus_neoformans_Bt206:0.0083159426)51/66:0.0026320417	Cryptococcus_neoformans_Bt22:0.0091962584)97.4/72:0.0049511313	Cryptococcus_neoformans_Ftc555-1:0.0081277612)76/75:0.0009206443)98.7/100:0.0088146184	(Cryptococcus_neoformans_PMHc1023.ENR:0.0000009999	Cryptococcus_neoformans_T4:0.0000009999)100/100:0.0156077096)100/100:0.0834967607)95.7/99:0.0417130915)100/100:0.7016281012	((((Cryptococcus_sp._DSM108351:0.0000009999	((Cryptococcus_sp._DSM108352:0.0000009999	Cryptococcus_sp._DSM117830:0.0000009999)0/73:0.0000026457	(Cryptococcus_sp._DSM111204:0.0000009999	Cryptococcus_sp._DSM111205:0.0000009999)0/68:0.0000009999)92.9/87:0.0008442491)0/54:0.0000026951	Cryptococcus_sp._NCYC1536:0.0008950241)100/100:0.1860005966	(Cryptococcus_sp._DSM109063:0.1440367005	Cryptococcus_sp._OR918:0.1539904034)91.8/92:0.0682031216)100/100:0.6223751106	Kwoniella_shandongensis_CBS12478:0.6176804303)100/100:0.3363113650)12.3/66:0.1267672817	((Cryptococcus_depauperatus_CBS7841:0.0291279372	Cryptococcus_depauperatus_CBS7855:0.0079978644)100/100:0.7971187376	Cryptococcus_sp._CMW60451:0.5063337431)99.6/100:0.2941327388)100/100:0.8647665994	Cryptococcus_sp._OR849:0.1532464899)99.7/100:0.1188754495	(Cryptococcus_floricola_DSM27421:0.0287965505	Cryptococcus_wingfieldii_CBS7118:0.0217112253)94.8/98:0.0140588880)99.9/100:0.0296893217);
(Cryptococcus_amylolentus_CBS6039:0.0271400812	Cryptococcus_amylolentus_CBS6273:0.0000010000	((((((((Cryptococcus_bacillisporus_CA1280:0.0023871141	Cryptococcus_bacillisporus_CA1873:0.0000010000)90/99:0.0047893870	((Cryptococcus_decagattii_7685027:0.0000010000	Cryptococcus_decagattii_CBS11687:0.0000010000)81.9/92:0.0023920075	(Cryptococcus_gattii_E566:0.0000010000	Cryptococcus_gattii_WM276:0.0000010000)90.7/87:0.0048396759)0/29:0.0000010000)88.1/52:0.0048080143	((Cryptococcus_deuterogattii_CBS10090:0.0000010000	Cryptococcus_deuterogattii_R265:0.0000010000)90.1/99:0.0047684728	(((Cryptococcus_sp._MF13:0.0000010000	Cryptococcus_sp._MF34:0.0000010000)94.9/98:0.0072870017	Cryptococcus_tetragattii_IND107:0.0023943040)0/37:0.0000010000	Cryptococcus_tetragattii_CBS11718:0.0000010000)77.8/71:0.0046123054)0/55:0.0002191817)89.9/77:0.0154846210	((Cryptococcus_deneoformans_NIH12:0.0000010000	Cryptococcus_deneoformans_NIH433:0.0000010000)88.9/94:0.0088310012	((((Cryptococcus_neoformans_125.91:0.0000010000	Cryptococcus_neoformans_Bt22:0.0000010000)0/41:0.0000010000	(Cryptococcus_neoformans_Ftc555-1:0.0000010000	Cryptococcus_neoformans_H99:0.0000010000)0/26:0.0000010000)0/45:0.0000010000	(Cryptococcus_neoformans_PMHc1023.ENR:0.0023945206	Cryptococcus_neoformans_T4:0.0000010000)90.8/97:0.0047933098)75.8/88:0.0024831286	(Cryptococcus_neoformans_Bt1:0.0000010000	Cryptococcus_neoformans_Bt206:0.0000010000)86.6/96:0.0048334384)90.9/93:0.0092449666)50.2/67:0.0058370081)97.2/100:0.0622844580	((((((Cryptococcus_sp._DSM108351:0.0000010000	Cryptococcus_sp._DSM111204:0.0000010000)0/84:0.0000010000	(Cryptococcus_sp._DSM111205:0.0000010000	Cryptococcus_sp._DSM117830:0.0000010000)0/10:0.0000010000)0/7:0.0000010000	Cryptococcus_sp._DSM108352:0.0000010000)0/5:0.0000010000	Cryptococcus_sp._NCYC1536:0.0000010000)96.2/97:0.0355587914	(Cryptococcus_sp._DSM109063:0.0221667740	Cryptococcus_sp._OR918:0.0130040620)78.7/90:0.0122998023)95.5/96:0.1153841753	Kwoniella_shandongensis_CBS12478:0.4549374927)98.3/98:0.1167406040)83.9/85:0.0277197122	((Cryptococcus_depauperatus_CBS7841:0.0000010000	Cryptococcus_depauperatus_CBS7855:0.0029666047)99.9/100:0.0752533307	Cryptococcus_sp._CMW60451:0.1218929015)88.5/92:0.0325545050)100/100:0.1956227474	Cryptococcus_sp._OR849:0.0247754978)95.9/98:0.0351820713	(Cryptococcus_floricola_DSM27421:0.0000010000	Cryptococcus_wingfieldii_CBS7118:0.0103654894)75.9/97:0.0025492616)84.3/98:0.0055042064);
(Cryptococcus_amylolentus_CBS6039:0.0000010000	Cryptococcus_amylolentus_CBS6273:0.0000010000	(((((((((((Cryptococcus_bacillisporus_CA1280:0.0000010000	(Cryptococcus_bacillisporus_CA1873:0.0000010000	Cryptococcus_gattii_WM276:0.0559082937)54.2/51:0.0111241720)84.3/47:0.0033461632	(Cryptococcus_decagattii_7685027:0.0074176719	Cryptococcus_decagattii_CBS11687:0.0000010000)95.6/83:0.0102334424)0/11:0.0000010000	(Cryptococcus_deuterogattii_CBS10090:0.1250112656	Cryptococcus_deuterogattii_R265:0.0000010000)83.1/85:0.0067162561)0/6:0.0000010000	Cryptococcus_gattii_E566:0.0000010000)0/14:0.0000010000	(((Cryptococcus_sp._MF13:0.0000010000	Cryptococcus_tetragattii_CBS11718:0.0000010000)0/48:0.0000010000	Cryptococcus_tetragattii_IND107:0.0033267006)0/46:0.0000010000	Cryptococcus_sp._MF34:0.0033274156)82.9/84:0.0033422629)73.1/78:0.0064849300	((Cryptococcus_deneoformans_NIH12:0.0000010000	Cryptococcus_deneoformans_NIH433:0.0033693494)82.1/81:0.0064033775	(((Cryptococcus_neoformans_125.91:0.0000010000	Cryptococcus_neoformans_Ftc555-1:0.0000010000)0/16:0.0000010000	((((Cryptococcus_neoformans_Bt1:0.0000010000	Cryptococcus_neoformans_Bt206:0.0000010000)0/16:0.0000010000	Cryptococcus_neoformans_T4:0.0000010000)0/14:0.0000010000	Cryptococcus_neoformans_H99:0.0000010000)0/12:0.0000010000	Cryptococcus_neoformans_Bt22:0.0000010000)0/11:0.0000010000)0/8:0.0000010000	Cryptococcus_neoformans_PMHc1023.ENR:0.0000010000)94.6/99:0.0141900076)64.6/73:0.0177854237)99.9/100:0.1502995664	Kwoniella_shandongensis_CBS12478:0.2806395912)4.5/36:0.0229486879	((((((Cryptococcus_sp._DSM108351:0.0000010000	Cryptococcus_sp._DSM111205:0.0000010000)0/19:0.0000010000	Cryptococcus_sp._NCYC1536:0.0000010000)0/16:0.0000010000	Cryptococcus_sp._DSM108352:0.0000010000)0/28:0.0000010000	Cryptococcus_sp._DSM111204:0.0000010000)0/75:0.0000010000	Cryptococcus_sp._DSM117830:0.0000010000)89.2/93:0.0245888599	(Cryptococcus_sp._DSM109063:0.0502452089	Cryptococcus_sp._OR918:0.0062075348)83.4/91:0.0201923145)100/100:0.3618716620)46.5/49:0.0214285779	((Cryptococcus_depauperatus_CBS7841:0.0032812204	Cryptococcus_depauperatus_CBS7855:0.0000010000)100/100:0.1695984001	Cryptococcus_sp._CMW60451:0.1772996644)99.9/100:0.1515507889)100/100:0.2779021876	Cryptococcus_sp._OR849:0.0232127215)45.7/70:0.0244915519	(Cryptococcus_floricola_DSM27421:0.0072101642	Cryptococcus_wingfieldii_CBS7118:0.0070216325)75.5/68:0.0033395794)75.9/94:0.0036549451);
(Cryptococcus_amylolentus_CBS6039:0.0015717592	Cryptococcus_amylolentus_CBS6273:0.0015956784	(((((((((((Cryptococcus_bacillisporus_CA1280:0.0044234632	Cryptococcus_bacillisporus_CA1873:0.0000010000)90.2/97:0.0044988757	(Cryptococcus_decagattii_7685027:0.0000024699	Cryptococcus_decagattii_CBS11687:0.0162963511)99.9/100:0.0226398803)91.3/94:0.0044779511	(Cryptococcus_gattii_E566:0.0000010000	Cryptococcus_gattii_WM276:0.0000010000)100/100:0.0195667295)83.9/79:0.0028818941	(Cryptococcus_tetragattii_CBS11718:0.0100351889	Cryptococcus_tetragattii_IND107:0.0000010000)100/100:0.0211009275)78.7/57:0.0024260072	(Cryptococcus_sp._MF13:0.0000010000	Cryptococcus_sp._MF34:0.0000010000)99.6/100:0.0155252049)88.7/67:0.0081197609	(Cryptococcus_deuterogattii_CBS10090:0.0014783724	Cryptococcus_deuterogattii_R265:0.0000010000)97.6/99:0.0197278623)100/99:0.0743971969	((((Cryptococcus_neoformans_125.91:0.0014730759	Cryptococcus_neoformans_H99:0.0000010000)92.9/99:0.0059003707	(Cryptococcus_neoformans_Bt22:0.0029404916	Cryptococcus_neoformans_Ftc555-1:0.0014668458)0/72:0.0000010000)88.3/89:0.0059977395	(Cryptococcus_neoformans_Bt1:0.0029376241	Cryptococcus_neoformans_Bt206:0.0000010000)98.8/100:0.0131563531)82/86:0.0029419264	(Cryptococcus_neoformans_PMHc1023.ENR:0.0000010000	Cryptococcus_neoformans_T4:0.0014728623)97.2/100:0.0090669133)99.7/99:0.0321217517)17.7/42:0.0113236896	(Cryptococcus_deneoformans_NIH12:0.0000010000	Cryptococcus_deneoformans_NIH433:0.0000010000)97.2/100:0.0315992528)100/100:0.2811096702	(((Cryptococcus_depauperatus_CBS7841:0.0095302515	Cryptococcus_depauperatus_CBS7855:0.0015014472)100/100:0.3250275478	Cryptococcus_sp._CMW60451:0.3877077683)98.7/99:0.1119590680	(((((Cryptococcus_sp._DSM108351:0.0000010000	Cryptococcus_sp._NCYC1536:0.0000010000)73.6/98:0.0015341661	((Cryptococcus_sp._DSM108352:0.0000010000	Cryptococcus_sp._DSM111204:0.0000010000)0/18:0.0000010000	Cryptococcus_sp._DSM117830:0.0000010000)0/61:0.0000010000)80.3/89:0.0015381792	Cryptococcus_sp._DSM111205:0.0000010000)99.8/100:0.0776446368	(Cryptococcus_sp._DSM109063:0.0482411011	Cryptococcus_sp._OR918:0.0286687967)97.6/99:0.0484466249)100/100:0.1894281410	Kwoniella_shandongensis_CBS12478:0.4232304163)99.9/100:0.2033912382)18.6/57:0.0474513369)100/100:0.6731799436	Cryptococcus_sp._OR849:0.0920497728)79.3/89:0.0170380114	(Cryptococcus_floricola_DSM27421:0.0093571574	Cryptococcus_wingfieldii_CBS7118:0.0164179167)75.3/89:0.0016727426)99.9/100:0.0227417052);
(Cryptococcus_amylolentus_CBS6039:0.0000010020	Cryptococcus_amylolentus_CBS6273:0.0000010020	(((((((((((Cryptococcus_bacillisporus_CA1280:0.0032588222	Cryptococcus_bacillisporus_CA1873:0.0104078125)74.5/88:0.0014601204	(Cryptococcus_decagattii_7685027:0.0045241606	Cryptococcus_decagattii_CBS11687:0.0000010020)97.3/100:0.0235627514)98.3/100:0.0284950037	(Cryptococcus_tetragattii_CBS11718:0.0000010020	Cryptococcus_tetragattii_IND107:0.0000010020)97/100:0.0114503731)0/33:0.0000010021	((Cryptococcus_gattii_E566:0.0016368644	Cryptococcus_gattii_WM276:0.0000010020)99.9/100:0.0197691161	(Cryptococcus_sp._MF13:0.0015995857	Cryptococcus_sp._MF34:0.0035016815)81.6/93:0.0065634923)0/28:0.0000010021)88.5/87:0.0086095122	(Cryptococcus_deuterogattii_CBS10090:0.0000010020	Cryptococcus_deuterogattii_R265:0.0016280988)98.9/100:0.0170575155)98.8/100:0.0652076709	((Cryptococcus_deneoformans_NIH12:0.0000010020	Cryptococcus_deneoformans_NIH433:0.0000010020)99.9/100:0.0459365655	((Cryptococcus_neoformans_125.91:0.0045651673	Cryptococcus_neoformans_H99:0.0022806637)96.9/99:0.0069378627	(((Cryptococcus_neoformans_Bt1:0.0011387202	Cryptococcus_neoformans_Bt206:0.0000010020)86.3/96:0.0022815130	(Cryptococcus_neoformans_Bt22:0.0011414491	Cryptococcus_neoformans_Ftc555-1:0.0011396746)92.8/95:0.0034288849)87.5/75:0.0023175007	(Cryptococcus_neoformans_PMHc1023.ENR:0.0000010020	Cryptococcus_neoformans_T4:0.0022803600)94.4/94:0.0045830078)73.4/62:0.0010567478)98.5/100:0.0282539343)92.7/92:0.0411700907)100/100:0.3682545419	((Cryptococcus_depauperatus_CBS7841:0.0057838988	Cryptococcus_depauperatus_CBS7855:0.0024873565)100/100:0.5694922151	Cryptococcus_sp._CMW60451:0.7305093039)59/68:0.0827619398)34.3/66:0.0696352718	((((((Cryptococcus_sp._DSM108351:0.0000010020	(Cryptococcus_sp._DSM108352:0.0000010020	Cryptococcus_sp._DSM111205:0.0013561854)0/10:0.0000010021)0/9:0.0000010021	Cryptococcus_sp._DSM111204:0.0000010020)0/73:0.0000010021	Cryptococcus_sp._NCYC1536:0.0000010020)0/38:0.0000010021	Cryptococcus_sp._DSM117830:0.0000010020)100/100:0.1432945703	(Cryptococcus_sp._DSM109063:0.0361455018	Cryptococcus_sp._OR918:0.0667285509)94.6/96:0.0383007894)100/100:0.3577223002	Kwoniella_shandongensis_CBS12478:0.6740562673)99.9/100:0.2469438572)100/100:0.3963883704	Cryptococcus_sp._OR849:0.1274471408)99.4/100:0.0794679357	Cryptococcus_wingfieldii_CBS7118:0.0134121810)86.6/95:0.0057465787	Cryptococcus_floricola_DSM27421:0.0106882527)98.6/100:0.0093914487);
(Cryptococcus_amylolentus_CBS6039:0.0000010000	Cryptococcus_amylolentus_CBS6273:0.0000010000	((((((((Cryptococcus_bacillisporus_CA1280:0.0000010000	Cryptococcus_bacillisporus_CA1873:0.0000010000)85/97:0.0030311060	((Cryptococcus_deuterogattii_CBS10090:0.0000010000	Cryptococcus_deuterogattii_R265:0.0000010000)99.1/100:0.0183493524	((Cryptococcus_sp._MF13:0.0030383336	Cryptococcus_sp._MF34:0.0000010000)86.3/97:0.0030295883	(Cryptococcus_tetragattii_CBS11718:0.0000010000	Cryptococcus_tetragattii_IND107:0.0030398758)89.4/97:0.0030390176)0/51:0.0000010000)85.7/95:0.0030337930)0/41:0.0000010000	(Cryptococcus_decagattii_7685027:0.0000010000	Cryptococcus_decagattii_CBS11687:0.0000010000)97.3/100:0.0124632916)69.6/78:0.0025476464	(Cryptococcus_gattii_E566:0.0000010000	Cryptococcus_gattii_WM276:0.0030385284)96.6/100:0.0190254009)99/99:0.0341302356	((Cryptococcus_deneoformans_NIH12:0.0000010000	Cryptococcus_deneoformans_NIH433:0.0000010000)99.1/100:0.0269329934	(((((Cryptococcus_neoformans_125.91:0.0030421300	Cryptococcus_neoformans_H99:0.0000010000)0/30:0.0000010000	(Cryptococcus_neoformans_Bt1:0.0030305735	Cryptococcus_neoformans_Bt206:0.0000010000)87.4/92:0.0030292497)0/11:0.0000010000	Cryptococcus_neoformans_PMHc1023.ENR:0.0000010000)0/4:0.0000010000	Cryptococcus_neoformans_T4:0.0000010000)0/56:0.0000557174	(Cryptococcus_neoformans_Bt22:0.0000010000	Cryptococcus_neoformans_Ftc555-1:0.0000010000)87.8/96:0.0090828403)98.3/100:0.0281346995)59.9/65:0.0017465574)99.3/100:0.1251550512	Kwoniella_shandongensis_CBS12478:0.3934129809)89.7/45:0.0635165540	(((Cryptococcus_depauperatus_CBS7841:0.0199573544	Cryptococcus_depauperatus_CBS7855:0.0000021290)100/100:0.3696865947	((((Cryptococcus_sp._DSM108351:0.0000010000	Cryptococcus_sp._DSM111205:0.0000010000)0/11:0.0000010000	((Cryptococcus_sp._DSM108352:0.0000010000	Cryptococcus_sp._DSM111204:0.0000010000)0/18:0.0000010000	Cryptococcus_sp._DSM117830:0.0000010000)0/14:0.0000010000)0/64:0.0000010000	Cryptococcus_sp._NCYC1536:0.0031938940)92.8/98:0.0472953515	(Cryptococcus_sp._DSM109063:0.0179854482	Cryptococcus_sp._OR918:0.0097883057)58.5/77:0.0291194082)100/100:0.2915762948)81.2/54:0.0302590933	Cryptococcus_sp._CMW60451:0.4560392029)74.9/35:0.0074348334)100/100:0.3120238981	((Cryptococcus_floricola_DSM27421:0.0086979826	Cryptococcus_wingfieldii_CBS7118:0.0161505690)77.1/92:0.0051490179	Cryptococcus_sp._OR849:0.0719302001)35.7/47:0.0064522316)0/84:0.0002997002);
(Cryptococcus_amylolentus_CBS6039:0.0102573887	Cryptococcus_amylolentus_CBS6273:0.0035281484	((((((((((((Cryptococcus_bacillisporus_CA1280:0.0098705564	Cryptococcus_bacillisporus_CA1873:0.0000010000)93.4/100:0.0054965080	(Cryptococcus_decagattii_7685027:0.0013965070	Cryptococcus_decagattii_CBS11687:0.0000010000)100/100:0.0142656117)74.3/91:0.0014111994	(Cryptococcus_gattii_E566:0.0000010000	Cryptococcus_gattii_WM276:0.0000010000)99.8/100:0.0185226775)91.9/98:0.0074463718	(Cryptococcus_sp._MF13:0.0044139927	Cryptococcus_sp._MF34:0.0000010000)100/100:0.0256882168)59.4/67:0.0052759472	(Cryptococcus_tetragattii_CBS11718:0.0000010000	Cryptococcus_tetragattii_IND107:0.0000010000)100/100:0.0306575612)25.3/59:0.0104775286	(Cryptococcus_deuterogattii_CBS10090:0.0000010000	Cryptococcus_deuterogattii_R265:0.0000010000)100/100:0.0559834889)100/100:0.0833223254	((Cryptococcus_deneoformans_NIH12:0.0035409784	Cryptococcus_deneoformans_NIH433:0.0019426876)100/100:0.0549879068	((((Cryptococcus_neoformans_125.91:0.0055366273	Cryptococcus_neoformans_H99:0.0027661916)75.1/97:0.0020546632	(Cryptococcus_neoformans_Bt1:0.0083182814	Cryptococcus_neoformans_Bt206:0.0000010000)61.4/94:0.0007176575)57.5/76:0.0053396014	(Cryptococcus_neoformans_Bt22:0.0041490679	Cryptococcus_neoformans_Ftc555-1:0.0000023517)76.1/87:0.0050368334)83.8/92:0.0063157429	(Cryptococcus_neoformans_PMHc1023.ENR:0.0055623283	Cryptococcus_neoformans_T4:0.0042854645)97.7/100:0.0117924250)100/100:0.0573967983)92.4/92:0.0289453651)99.9/100:0.1513139776	(((((Cryptococcus_sp._DSM108351:0.0000010000	((Cryptococcus_sp._DSM108352:0.0000010000	Cryptococcus_sp._DSM111204:0.0000010000)93.1/93:0.0015640531	Cryptococcus_sp._NCYC1536:0.0000010000)0/5:0.0000010000)0/13:0.0000010000	Cryptococcus_sp._DSM117830:0.0000010000)0/17:0.0000010000	Cryptococcus_sp._DSM111205:0.0015645241)99.9/100:0.0788625994	(Cryptococcus_sp._DSM109063:0.0210339965	Cryptococcus_sp._OR918:0.0129936592)74.8/93:0.0061645709)99.7/100:0.1061254655	Kwoniella_shandongensis_CBS12478:0.3109013393)99.9/100:0.1883689875)44/66:0.0511753921	Cryptococcus_sp._CMW60451:0.2847523026)88.3/94:0.0713700676	(Cryptococcus_depauperatus_CBS7841:0.0160394172	Cryptococcus_depauperatus_CBS7855:0.0035652650)100/100:0.5841272869)100/100:0.3528046266	Cryptococcus_sp._OR849:0.0467900282)91.4/90:0.0446821813	(Cryptococcus_floricola_DSM27421:0.0261782291	Cryptococcus_wingfieldii_CBS7118:0.0158252880)0/55:0.0000028586)98.2/100:0.0113734950);
(Cryptococcus_amylolentus_CBS6039:0.0040674336	Cryptococcus_amylolentus_CBS6273:0.0040582851	((((Cryptococcus_bacillisporus_CA1280:0.0000020240	(Cryptococcus_bacillisporus_CA1873:0.0000026424	((((Cryptococcus_decagattii_7685027:0.0000010000	Cryptococcus_decagattii_CBS11687:0.0000010000)79.6/91:0.0040051507	(Cryptococcus_gattii_E566:0.0000010000	Cryptococcus_gattii_WM276:0.0000010000)94.6/98:0.0120951163)43/58:0.0040002489	((Cryptococcus_deuterogattii_CBS10090:0.0039678148	Cryptococcus_sp._MF34:0.0039919409)0/18:0.0000010000	(Cryptococcus_deuterogattii_R265:0.0000010000	(Cryptococcus_sp._MF13:0.0000010000	(Cryptococcus_tetragattii_CBS11718:0.0000010000	Cryptococcus_tetragattii_IND107:0.0000010000)92.8/97:0.0039653336)0/11:0.0000010000)0/12:0.0000010000)0/28:0.0000023350)0/39:0.0000028147	((Cryptococcus_deneoformans_NIH12:0.0040309750	Cryptococcus_deneoformans_NIH433:0.0000010000)98.3/99:0.0335170827	(((Cryptococcus_neoformans_125.91:0.0000020035	(((Cryptococcus_neoformans_Bt206:0.0000010000	Cryptococcus_neoformans_Ftc555-1:0.0000010000)0/38:0.0000022935	(Cryptococcus_neoformans_PMHc1023.ENR:0.0000010000	Cryptococcus_neoformans_T4:0.0000010000)94.1/94:0.0080138216)0/17:0.0000010000	Cryptococcus_neoformans_Bt22:0.0000010000)84.5/67:0.0039653613)72.8/70:0.0039646961	Cryptococcus_neoformans_Bt1:0.0039705963)0/50:0.0000029735	Cryptococcus_neoformans_H99:0.0000010000)99.5/100:0.0418442413)88.7/85:0.0205136359)87.6/74:0.0080083643)80.4/77:0.0040065638)99.1/99:0.1256775289	(((Cryptococcus_depauperatus_CBS7841:0.0042592758	Cryptococcus_depauperatus_CBS7855:0.0000010000)99.9/100:0.3363855258	Cryptococcus_sp._CMW60451:0.4241833222)94.5/94:0.1586322498	((((Cryptococcus_sp._DSM108351:0.0000010000	Cryptococcus_sp._DSM111205:0.0000010000)80.9/83:0.0040785604	((Cryptococcus_sp._DSM108352:0.0000020667	Cryptococcus_sp._NCYC1536:0.0040803825)77.4/60:0.0040924277	(Cryptococcus_sp._DSM111204:0.0000010000	Cryptococcus_sp._DSM117830:0.0000010000)0/60:0.0000010000)0/37:0.0000023365)99.4/100:0.0875792165	(Cryptococcus_sp._DSM109063:0.0427465737	Cryptococcus_sp._OR918:0.0124742851)94.6/97:0.0591937618)90/92:0.0641214205	Kwoniella_shandongensis_CBS12478:0.3279333922)95/97:0.1209586114)64.2/73:0.0509751958)100/100:0.3149285306	Cryptococcus_sp._OR849:0.0317638514)30.1/69:0.0098067795	(Cryptococcus_floricola_DSM27421:0.0079096005	Cryptococcus_wingfieldii_CBS7118:0.0042643863)15.6/64:0.0035817764)90.2/96:0.0088609927);
(Cryptococcus_amylolentus_CBS6039:0.0039465149	Cryptococcus_amylolentus_CBS6273:0.0013137528	(((((((((Cryptococcus_bacillisporus_CA1280:0.0020996106	Cryptococcus_bacillisporus_CA1873:0.0010491447)92.1/98:0.0048659290	(Cryptococcus_decagattii_7685027:0.0010717787	Cryptococcus_decagattii_CBS11687:0.0011376954)99.9/100:0.0284648172)96.5/95:0.0087090486	(((Cryptococcus_gattii_E566:0.0010653928	Cryptococcus_gattii_WM276:0.0011028032)99.9/100:0.0180839785	(Cryptococcus_sp._MF13:0.0042952715	Cryptococcus_sp._MF34:0.0010023373)99.8/100:0.0163031852)68.4/37:0.0029550103	(Cryptococcus_tetragattii_CBS11718:0.0000010004	Cryptococcus_tetragattii_IND107:0.0010492786)99.7/100:0.0119197543)75/37:0.0015891064)85.4/59:0.0064185188	(Cryptococcus_deuterogattii_CBS10090:0.0041273924	Cryptococcus_deuterogattii_R265:0.0042611340)98.3/100:0.0152238851)100/100:0.0874024845	((Cryptococcus_deneoformans_NIH12:0.0008641984	Cryptococcus_deneoformans_NIH433:0.0054383597)100/100:0.0358136716	(((((Cryptococcus_neoformans_125.91:0.0021027593	Cryptococcus_neoformans_H99:0.0021043205)94.2/98:0.0031671209	(Cryptococcus_neoformans_Bt22:0.0010498986	Cryptococcus_neoformans_Ftc555-1:0.0021018177)93.8/98:0.0031559023)0/53:0.0000010004	(Cryptococcus_neoformans_PMHc1023.ENR:0.0000010004	Cryptococcus_neoformans_T4:0.0000010004)98.9/97:0.0052662371)83.4/54:0.0010505657	Cryptococcus_neoformans_Bt1:0.0000010004)75.3/55:0.0010536755	Cryptococcus_neoformans_Bt206:0.0010492550)99.9/100:0.0298907420)92.8/91:0.0366154178)100/100:0.4073311414	((Cryptococcus_depauperatus_CBS7841:0.0056788366	Cryptococcus_depauperatus_CBS7855:0.0163944705)100/100:0.4720493576	Cryptococcus_sp._CMW60451:0.3490363729)86.1/89:0.0676089912)95.2/94:0.0859175385	(((((Cryptococcus_sp._DSM108351:0.0000010004	(Cryptococcus_sp._DSM108352:0.0000010004	Cryptococcus_sp._NCYC1536:0.0000010004)0/21:0.0000010004)0/14:0.0000010004	Cryptococcus_sp._DSM111204:0.0000010004)0/89:0.0000020444	(Cryptococcus_sp._DSM111205:0.0000010004	Cryptococcus_sp._DSM117830:0.0095577120)47.9/82:0.0013595591)100/100:0.1432330499	(Cryptococcus_sp._DSM109063:0.0524217269	Cryptococcus_sp._OR918:0.0129877556)57.7/71:0.0189752694)100/100:0.2013209470	Kwoniella_shandongensis_CBS12478:0.4467692676)99.7/100:0.1576652485)100/100:0.2935158182	Cryptococcus_sp._OR849:0.1020956865)99.9/100:0.0828599973	(Cryptococcus_floricola_DSM27421:0.0161304504	Cryptococcus_wingfieldii_CBS7118:0.0225349331)47.2/85:0.0058686860)99/100:0.0226976495);
(Cryptococcus_amylolentus_CBS6039:0.0000010000	Cryptococcus_amylolentus_CBS6273:0.0000010000	((((((((((Cryptococcus_bacillisporus_CA1280:0.0000010000	Cryptococcus_bacillisporus_CA1873:0.0019336079)93.6/99:0.0191181051	(Cryptococcus_decagattii_7685027:0.0000010000	Cryptococcus_decagattii_CBS11687:0.0000010000)100/100:0.0954280155)91.3/89:0.0217339211	(((Cryptococcus_gattii_E566:0.0304531667	Cryptococcus_gattii_WM276:0.0000010000)100/100:0.0436676458	(Cryptococcus_sp._MF13:0.0000010000	Cryptococcus_sp._MF34:0.0000010000)98.9/100:0.0235604551)48.7/62:0.0104124173	(Cryptococcus_tetragattii_CBS11718:0.0032454490	Cryptococcus_tetragattii_IND107:0.0026816064)100/100:0.0407426847)79.8/75:0.0131038433)79.1/81:0.0135842680	(Cryptococcus_deuterogattii_CBS10090:0.0054577702	Cryptococcus_deuterogattii_R265:0.0139374585)99.2/100:0.0295765005)100/100:0.0640377950	(Cryptococcus_deneoformans_NIH12:0.0000010000	Cryptococcus_deneoformans_NIH433:0.0000010000)99.2/100:0.0271611474)30/60:0.0108961104	(((Cryptococcus_neoformans_125.91:0.0000010000	((Cryptococcus_neoformans_Bt1:0.0054457622	Cryptococcus_neoformans_Bt206:0.0000010000)0/57:0.0000010000	(Cryptococcus_neoformans_Bt22:0.0072505467	Cryptococcus_neoformans_Ftc555-1:0.0036489265)95.5/94:0.0091302316)73.6/59:0.0017980270)74.7/54:0.0017827449	Cryptococcus_neoformans_H99:0.0018275067)0/49:0.0006092848	(Cryptococcus_neoformans_PMHc1023.ENR:0.0000010000	Cryptococcus_neoformans_T4:0.0018346003)93.2/99:0.0105479202)79.8/84:0.0112022143)100/100:0.3593930428	(((Cryptococcus_depauperatus_CBS7841:0.0040348766	Cryptococcus_depauperatus_CBS7855:0.0000010000)100/100:0.2044136343	Cryptococcus_sp._CMW60451:0.3424497726)99.7/100:0.1237206873	(((((Cryptococcus_sp._DSM108351:0.0000010000	(Cryptococcus_sp._DSM108352:0.0000010000	(Cryptococcus_sp._DSM111204:0.0000010000	Cryptococcus_sp._DSM111205:0.0000010000)0/9:0.0000010000)0/20:0.0000010000)0/12:0.0000010000	Cryptococcus_sp._NCYC1536:0.0000010000)79.7/95:0.0018001485	Cryptococcus_sp._DSM117830:0.0000010000)96.9/99:0.0404372649	(Cryptococcus_sp._DSM109063:0.0117477128	Cryptococcus_sp._OR918:0.0119864719)95.4/98:0.0399801384)100/100:0.1833756823	Kwoniella_shandongensis_CBS12478:0.2958245955)99.1/100:0.1250368938)80.5/84:0.0298828898)100/100:0.4836085895	Cryptococcus_sp._OR849:0.0812722769)94.1/95:0.0411777709	Cryptococcus_wingfieldii_CBS7118:0.0075615686)75.6/86:0.0015895340	Cryptococcus_floricola_DSM27421:0.0018164836)96.9/100:0.0091666182);
(Cryptococcus_amylolentus_CBS6039:0.0000010000	Cryptococcus_amylolentus_CBS6273:0.0000010000	((((((((((((((Cryptococcus_bacillisporus_CA1280:0.0000010000	Cryptococcus_bacillisporus_CA1873:0.0000010000)0/54:0.0000010000	(Cryptococcus_decagattii_7685027:0.0053122794	Cryptococcus_decagattii_CBS11687:0.0000010000)82.4/94:0.0053421506)84.1/95:0.0053231777	(Cryptococcus_gattii_E566:0.0000010000	Cryptococcus_gattii_WM276:0.0000010000)0/47:0.0000010000)87.4/94:0.0053599729	(Cryptococcus_deuterogattii_CBS10090:0.0000010000	Cryptococcus_deuterogattii_R265:0.0000010000)89.6/94:0.0109740867)0/22:0.0000010000	Cryptococcus_sp._MF34:0.0000010000)0/6:0.0000010000	Cryptococcus_tetragattii_IND107:0.0000010000)0/5:0.0000010000	Cryptococcus_tetragattii_CBS11718:0.0000010000)0/8:0.0000010000	Cryptococcus_sp._MF13:0.0053862251)93.5/75:0.0165591091	(Cryptococcus_deneoformans_NIH12:0.0000010000	Cryptococcus_deneoformans_NIH433:0.0000010000)86.1/96:0.0107546643)78.5/61:0.0054273673	(Cryptococcus_neoformans_PMHc1023.ENR:0.0000010000	Cryptococcus_neoformans_T4:0.0053919819)77.6/91:0.0054875983)75.5/65:0.0054299616	((Cryptococcus_neoformans_125.91:0.0000010000	(((Cryptococcus_neoformans_Bt1:0.0000010000	Cryptococcus_neoformans_Ftc555-1:0.0000010000)0/6:0.0000010000	Cryptococcus_neoformans_H99:0.0000010000)0/4:0.0000010000	Cryptococcus_neoformans_Bt22:0.0000010000)0/2:0.0000010000)0/4:0.0000010000	Cryptococcus_neoformans_Bt206:0.0000010000)0/46:0.0000010000)97.6/98:0.1380201039	(((Cryptococcus_depauperatus_CBS7841:0.0000022629	Cryptococcus_depauperatus_CBS7855:0.0107997306)100/100:0.2733781346	Cryptococcus_sp._CMW60451:0.1228189006)13.4/33:0.0420822745	(((Cryptococcus_sp._DSM108351:0.0000010000	((Cryptococcus_sp._DSM108352:0.0000010000	(Cryptococcus_sp._DSM111204:0.0000010000	(Cryptococcus_sp._DSM111205:0.0000010000	Cryptococcus_sp._DSM117830:0.0000010000)0/7:0.0000010000)0/4:0.0000010000)0/2:0.0000010000	Cryptococcus_sp._NCYC1536:0.0000010000)0/14:0.0000010000)75.9/87:0.0169090157	(Cryptococcus_sp._DSM109063:0.0106007901	Cryptococcus_sp._OR918:0.0056535998)90.7/96:0.0399546559)97.2/99:0.1097316827	Kwoniella_shandongensis_CBS12478:0.2199937766)84.1/86:0.0755026374)68.5/58:0.0607682737)99.2/100:0.1792573711	Cryptococcus_sp._OR849:0.0086926413)81/90:0.0128826293	(Cryptococcus_floricola_DSM27421:0.0052958558	Cryptococcus_wingfieldii_CBS7118:0.0000010000)76.4/93:0.0053011493)79.2/94:0.0052267667);
(Cryptococcus_amylolentus_CBS6039:0.0153458064	Cryptococcus_amylolentus_CBS6273:0.0102690247	((((((((((Cryptococcus_bacillisporus_CA1280:0.0042141059	Cryptococcus_bacillisporus_CA1873:0.0000010000)97.4/100:0.0084382588	(Cryptococcus_gattii_E566:0.0000010000	Cryptococcus_gattii_WM276:0.0000010000)97.1/100:0.0084373591)0/63:0.0000010000	(Cryptococcus_decagattii_7685027:0.0041725195	Cryptococcus_decagattii_CBS11687:0.0000010000)98.2/100:0.0126390010)42.8/63:0.0025645509	((Cryptococcus_sp._MF13:0.0000010000	Cryptococcus_sp._MF34:0.0000010000)98.9/100:0.0164047955	(Cryptococcus_tetragattii_CBS11718:0.0000010000	Cryptococcus_tetragattii_IND107:0.0000010000)99.5/100:0.0217526080)52.9/72:0.0025626204)94.5/97:0.0101151269	(Cryptococcus_deuterogattii_CBS10090:0.0000010000	Cryptococcus_deuterogattii_R265:0.0000010000)86.5/97:0.0042192616)99.1/100:0.0330416073	((Cryptococcus_deneoformans_NIH12:0.0020919032	Cryptococcus_deneoformans_NIH433:0.0041922252)95.6/99:0.0125629588	(((Cryptococcus_neoformans_125.91:0.0000010000	Cryptococcus_neoformans_H99:0.0020961132)89/98:0.0043261104	(Cryptococcus_neoformans_PMHc1023.ENR:0.0000010000	Cryptococcus_neoformans_T4:0.0000010000)99.5/100:0.0179030504)43.3/75:0.0021074345	((Cryptococcus_neoformans_Bt1:0.0000010000	(Cryptococcus_neoformans_Bt206:0.0062768618	Cryptococcus_neoformans_Ftc555-1:0.0020846936)0/46:0.0000010000)75.1/90:0.0020873965	Cryptococcus_neoformans_Bt22:0.0084605531)89/94:0.0043323222)98.3/99:0.0200863780)77.8/90:0.0062225324)100/100:0.1329913565	(((Cryptococcus_depauperatus_CBS7841:0.0054968837	Cryptococcus_depauperatus_CBS7855:0.0075083712)100/100:0.2017151770	Cryptococcus_sp._CMW60451:0.1385296037)88.7/49:0.0296212086	(((((((Cryptococcus_sp._DSM108351:0.0000010000	Cryptococcus_sp._DSM111204:0.0000010000)0/18:0.0000010000	(Cryptococcus_sp._DSM108352:0.0000010000	Cryptococcus_sp._NCYC1536:0.0000010000)0/36:0.0000010000)0/49:0.0000010000	Cryptococcus_sp._DSM117830:0.0151723183)72.3/91:0.0019670116	Cryptococcus_sp._DSM111205:0.0177902960)100/99:0.0747978543	Cryptococcus_sp._DSM109063:0.0412519577)81.1/89:0.0081412074	Cryptococcus_sp._OR918:0.0112781575)92.3/97:0.0850602081	Kwoniella_shandongensis_CBS12478:1.3850673715)83.7/49:0.0529170902)90/66:0.0367931856)100/100:0.2549970908	Cryptococcus_sp._OR849:0.0859605694)96.9/100:0.0497531654	Cryptococcus_floricola_DSM27421:0.0150645010)28.4/66:0.0104266481	Cryptococcus_wingfieldii_CBS7118:0.0315874866)95.5/99:0.0164797740);
(Cryptococcus_amylolentus_CBS6039:0.0020020622	Cryptococcus_amylolentus_CBS6273:0.0042960996	(((((((((((Cryptococcus_bacillisporus_CA1280:0.0043292606	Cryptococcus_bacillisporus_CA1873:0.0014332785)97.1/100:0.0086702875	(Cryptococcus_decagattii_7685027:0.0000010005	Cryptococcus_decagattii_CBS11687:0.0000010005)99.9/100:0.0188016397)96.1/99:0.0090586035	(Cryptococcus_sp._MF13:0.0014275103	Cryptococcus_sp._MF34:0.0000010005)100/100:0.0255663794)76.1/77:0.0055303231	(Cryptococcus_tetragattii_CBS11718:0.0000010005	Cryptococcus_tetragattii_IND107:0.0000010005)100/100:0.0344418662)76/80:0.0051668269	(Cryptococcus_gattii_E566:0.0014297749	Cryptococcus_gattii_WM276:0.0000010005)100/100:0.0340027704)37.8/70:0.0041967897	(Cryptococcus_deuterogattii_CBS10090:0.0009658523	Cryptococcus_deuterogattii_R265:0.0033255851)100/100:0.0504592935)98.8/99:0.0901059606	((Cryptococcus_deneoformans_NIH12:0.0056283473	Cryptococcus_deneoformans_NIH433:0.0139254347)100/100:0.1218409574	((((Cryptococcus_neoformans_125.91:0.0022405021	Cryptococcus_neoformans_H99:0.0042873905)96.6/100:0.0122056614	(Cryptococcus_neoformans_Bt1:0.0056932843	(Cryptococcus_neoformans_Bt22:0.0086182883	Cryptococcus_neoformans_Ftc555-1:0.0083722132)98.9/100:0.0177110913)88.1/88:0.0080178930)48.6/77:0.0049099784	Cryptococcus_neoformans_Bt206:0.0019622149)98.7/97:0.0304361902	(Cryptococcus_neoformans_PMHc1023.ENR:0.0000010005	Cryptococcus_neoformans_T4:0.0000010005)99.6/100:0.0322456173)100/100:0.1341232009)94.8/98:0.0773055969)100/100:0.7081162981	(((Cryptococcus_depauperatus_CBS7841:0.0000024160	Cryptococcus_depauperatus_CBS7855:0.0132004666)99.8/100:0.4425122459	Cryptococcus_sp._CMW60451:0.4745480341)99.2/100:0.2962649527	((((Cryptococcus_sp._DSM108351:0.0042682655	Cryptococcus_sp._NCYC1536:0.0021325544)0/85:0.0000027411	(((Cryptococcus_sp._DSM108352:0.0000010005	Cryptococcus_sp._DSM111205:0.0000010005)0/51:0.0000010004	Cryptococcus_sp._DSM111204:0.0000010005)0/38:0.0000010004	Cryptococcus_sp._DSM117830:0.0000010005)12.9/78:0.0043646283)99.8/100:0.1843755564	(Cryptococcus_sp._DSM109063:0.1144822958	Cryptococcus_sp._OR918:0.0448225341)98.6/99:0.1002709011)100/100:0.5092594054	Kwoniella_shandongensis_CBS12478:0.5974090129)99.7/100:0.3742401032)98.1/99:0.2405504237)100/100:0.6025091880	Cryptococcus_sp._OR849:0.0938013025)99.9/100:0.1556456502	Cryptococcus_floricola_DSM27421:0.0287079725)51/84:0.0058938423	Cryptococcus_wingfieldii_CBS7118:0.0278548666)100/100:0.0376406053);
(Cryptococcus_amylolentus_CBS6039:0.0033830702	Cryptococcus_amylolentus_CBS6273:0.0033036510	((((((((((Cryptococcus_bacillisporus_CA1280:0.0000010000	Cryptococcus_bacillisporus_CA1873:0.0000010000)87.8/96:0.0064608769	(Cryptococcus_decagattii_7685027:0.0000010000	Cryptococcus_decagattii_CBS11687:0.0000010000)76.6/93:0.0032538605)96/96:0.0129293313	(((Cryptococcus_gattii_E566:0.0000010000	Cryptococcus_gattii_WM276:0.0000010000)76.8/96:0.0031822876	(Cryptococcus_tetragattii_CBS11718:0.0000010000	Cryptococcus_tetragattii_IND107:0.0100774574)93.9/94:0.0064066225)0/37:0.0000010000	(Cryptococcus_sp._MF13:0.0000010000	Cryptococcus_sp._MF34:0.0000010000)0/41:0.0000010000)0/50:0.0000010000)34.4/62:0.0039547290	(Cryptococcus_deuterogattii_CBS10090:0.0000010000	Cryptococcus_deuterogattii_R265:0.0000010000)85.8/96:0.0090342078)87.3/91:0.0230814430	((Cryptococcus_deneoformans_NIH12:0.0000010000	Cryptococcus_deneoformans_NIH433:0.0000010000)90/94:0.0137371032	(Cryptococcus_neoformans_125.91:0.0037319735	((((Cryptococcus_neoformans_Bt1:0.0000010000	Cryptococcus_neoformans_Ftc555-1:0.0000010000)0/17:0.0000010000	Cryptococcus_neoformans_Bt206:0.0000010000)0/29:0.0000010000	(Cryptococcus_neoformans_Bt22:0.0000010000	(Cryptococcus_neoformans_PMHc1023.ENR:0.0000010000	Cryptococcus_neoformans_T4:0.0000010000)93/98:0.0032113875)0/14:0.0000010000)75.8/61:0.0027035529	Cryptococcus_neoformans_H99:0.0037350248)36.4/66:0.0032357857)96.3/98:0.0201561957)73.7/81:0.0221169897)99.8/100:0.1692968281	(((((Cryptococcus_sp._DSM108351:0.0000010000	Cryptococcus_sp._NCYC1536:0.0000010000)76.6/93:0.0033730142	((Cryptococcus_sp._DSM108352:0.0000010000	Cryptococcus_sp._DSM111204:0.0000010000)0/42:0.0000010000	(Cryptococcus_sp._DSM111205:0.0000010000	Cryptococcus_sp._DSM117830:0.0000010000)0/34:0.0000010000)76.8/94:0.0035218041)99.4/100:0.0251989311	Cryptococcus_sp._DSM109063:0.0068479039)76.9/81:0.0038044046	Cryptococcus_sp._OR918:0.0031430062)91.5/96:0.0616665343	Kwoniella_shandongensis_CBS12478:0.1892713386)98.6/100:0.1224419319)79.3/91:0.0319935919	((Cryptococcus_depauperatus_CBS7841:0.0000010000	Cryptococcus_depauperatus_CBS7855:0.0033353009)98.6/100:0.1494877598	Cryptococcus_sp._CMW60451:0.1793680077)91/95:0.0963372860)100/100:0.2661169672	Cryptococcus_wingfieldii_CBS7118:0.0130790407)72.6/51:0.0056945450	Cryptococcus_floricola_DSM27421:0.0344769122)91.4/56:0.0142502153	Cryptococcus_sp._OR849:0.0434330871)89.4/98:0.0138103297);
(Cryptococcus_amylolentus_CBS6039:0.0000009943	Cryptococcus_amylolentus_CBS6273:0.0024784335	(((((((((Cryptococcus_bacillisporus_CA1280:0.0020979797	Cryptococcus_bacillisporus_CA1873:0.0000009943)99.2/100:0.0092951302	(Cryptococcus_decagattii_7685027:0.0000009943	Cryptococcus_decagattii_CBS11687:0.0010421747)99.6/100:0.0104696223)97.8/99:0.0067274766	(Cryptococcus_gattii_E566:0.0000009943	Cryptococcus_gattii_WM276:0.0000009943)100/100:0.0127150464)74.9/72:0.0015188942	(Cryptococcus_deuterogattii_CBS10090:0.0000009943	Cryptococcus_deuterogattii_R265:0.0010390836)99.9/100:0.0145870759)79.7/86:0.0052214334	((Cryptococcus_sp._MF13:0.0010430211	Cryptococcus_sp._MF34:0.0021102582)97.3/100:0.0068683702	(Cryptococcus_tetragattii_CBS11718:0.0000009943	Cryptococcus_tetragattii_IND107:0.0010499104)98.3/100:0.0089150197)47.8/69:0.0045386686)94.9/95:0.0263766150	((Cryptococcus_deneoformans_NIH12:0.0010663794	Cryptococcus_deneoformans_NIH433:0.0010348297)100/100:0.0296185207	((((Cryptococcus_neoformans_125.91:0.0010471056	Cryptococcus_neoformans_H99:0.0010451738)89.7/92:0.0031445656	(Cryptococcus_neoformans_Bt22:0.0000009943	Cryptococcus_neoformans_Ftc555-1:0.0010413075)92/99:0.0031355324)0/63:0.0000009943	(Cryptococcus_neoformans_Bt1:0.0020922361	Cryptococcus_neoformans_Bt206:0.0010436577)88.1/97:0.0020974318)0/59:0.0000009943	(Cryptococcus_neoformans_PMHc1023.ENR:0.0000009943	Cryptococcus_neoformans_T4:0.0010447284)90.5/99:0.0020930958)100/100:0.0290693179)72.9/84:0.0131248217)100/100:0.2079715034	(((Cryptococcus_depauperatus_CBS7841:0.0066025991	Cryptococcus_depauperatus_CBS7855:0.0121223026)100/100:0.3562663401	Cryptococcus_sp._CMW60451:0.3363336085)98.7/98:0.0978782401	(((((Cryptococcus_sp._DSM108351:0.0013458429	Cryptococcus_sp._DSM111205:0.0009624326)47.5/68:0.0011554553	Cryptococcus_sp._NCYC1536:0.0013433899)76.5/69:0.0015212931	((Cryptococcus_sp._DSM108352:0.0000009943	Cryptococcus_sp._DSM111204:0.0000009943)0/60:0.0000009943	Cryptococcus_sp._DSM117830:0.0011632178)72.5/81:0.0017882368)100/100:0.1350219138	(Cryptococcus_sp._DSM109063:0.0441941976	Cryptococcus_sp._OR918:0.0439298394)99.8/100:0.0827097378)100/100:0.3555664483	Kwoniella_shandongensis_CBS12478:0.5027348466)98.7/100:0.0990235358)65.5/77:0.0593669666)100/100:0.5062066237	Cryptococcus_sp._OR849:0.0686809812)96.5/96:0.0432690774	(Cryptococcus_floricola_DSM27421:0.0402865478	Cryptococcus_wingfieldii_CBS7118:0.0269623431)60.8/80:0.0039017491)99.8/100:0.0245441772);
(Cryptococcus_amylolentus_CBS6039:0.0034364370	Cryptococcus_amylolentus_CBS6273:0.0103722756	(((((((((Cryptococcus_bacillisporus_CA1280:0.0000010000	Cryptococcus_bacillisporus_CA1873:0.0032925826)87.5/97:0.0066501422	(Cryptococcus_decagattii_7685027:0.0000010000	Cryptococcus_decagattii_CBS11687:0.0000010000)97.9/100:0.0167425076)77.1/91:0.0055591936	(((Cryptococcus_deuterogattii_CBS10090:0.0000010000	Cryptococcus_deuterogattii_R265:0.0000010000)99.7/100:0.0271706133	(Cryptococcus_tetragattii_CBS11718:0.0000010000	Cryptococcus_tetragattii_IND107:0.0000010000)90.3/98:0.0100137323)85.9/95:0.0066093018	(Cryptococcus_sp._MF13:0.0000010000	Cryptococcus_sp._MF34:0.0000010000)0/50:0.0000010000)83/91:0.0078889122)44.2/67:0.0039038590	(Cryptococcus_gattii_E566:0.0000010000	Cryptococcus_gattii_WM276:0.0000010000)95.3/99:0.0166777119)97.1/100:0.0476567097	((Cryptococcus_deneoformans_NIH12:0.0000010000	Cryptococcus_deneoformans_NIH433:0.0035341365)99.9/100:0.0790499578	(((((Cryptococcus_neoformans_125.91:0.0000010000	Cryptococcus_neoformans_H99:0.0000010000)93.7/99:0.0067981082	Cryptococcus_neoformans_Bt206:0.0000010000)0/22:0.0000010000	(Cryptococcus_neoformans_Bt22:0.0000010000	Cryptococcus_neoformans_Ftc555-1:0.0000010000)85.9/93:0.0033885599)86.8/96:0.0033844013	Cryptococcus_neoformans_Bt1:0.0000010000)91.7/97:0.0107628485	(Cryptococcus_neoformans_PMHc1023.ENR:0.0000010000	Cryptococcus_neoformans_T4:0.0000010000)90.9/98:0.0102410858)92.7/98:0.0324218173)96.5/96:0.0506010291)98.7/100:0.1196502007	((Cryptococcus_depauperatus_CBS7841:0.0000010000	Cryptococcus_depauperatus_CBS7855:0.0033703710)95.4/100:0.0890033877	Cryptococcus_sp._CMW60451:0.3844163231)94.4/83:0.1024022936)32.1/52:0.0639619382	((((((Cryptococcus_sp._DSM108351:0.0000010000	Cryptococcus_sp._NCYC1536:0.0000010000)75.7/94:0.0033058119	((Cryptococcus_sp._DSM108352:0.0000010000	Cryptococcus_sp._DSM111204:0.0000010000)0/35:0.0000010000	Cryptococcus_sp._DSM111205:0.0000010000)0/73:0.0000010000)100/100:0.0684033797	Cryptococcus_sp._DSM117830:0.0053487190)99.8/100:0.0584415583	Cryptococcus_sp._DSM109063:0.0200473626)75.6/81:0.0072852540	Cryptococcus_sp._OR918:0.0383518890)99.9/100:0.1856086374	Kwoniella_shandongensis_CBS12478:0.2556207330)95.5/95:0.1031951610)100/100:0.3667468655	Cryptococcus_sp._OR849:0.0662405368)90.1/79:0.0584757322	(Cryptococcus_floricola_DSM27421:0.0496991719	Cryptococcus_wingfieldii_CBS7118:0.0276589192)66.6/65:0.0150091779)86.1/96:0.0140261364);
(Cryptococcus_amylolentus_CBS6039:0.0000010000	Cryptococcus_amylolentus_CBS6273:0.0000010000	(((((((((((Cryptococcus_bacillisporus_CA1280:0.0000010000	Cryptococcus_bacillisporus_CA1873:0.0000010000)0/53:0.0000010000	(Cryptococcus_decagattii_7685027:0.0000010000	Cryptococcus_decagattii_CBS11687:0.0000010000)84.1/94:0.0017847202)89.5/96:0.0035699337	(Cryptococcus_gattii_E566:0.0000010000	Cryptococcus_gattii_WM276:0.0000010000)0/54:0.0000010000)86.8/90:0.0035252939	(Cryptococcus_deuterogattii_CBS10090:0.0017770470	Cryptococcus_deuterogattii_R265:0.0000010000)95.2/99:0.0072728860)86.8/85:0.0035842089	((Cryptococcus_sp._MF13:0.0000010000	Cryptococcus_sp._MF34:0.0000010000)87.3/96:0.0036461126	(Cryptococcus_tetragattii_CBS11718:0.0000010000	Cryptococcus_tetragattii_IND107:0.0000010000)87.6/94:0.0035178850)75.6/80:0.0018013005)99.4/100:0.0226856666	((Cryptococcus_deneoformans_NIH12:0.0000010000	Cryptococcus_deneoformans_NIH433:0.0000010000)0/63:0.0000010000	(((((Cryptococcus_neoformans_125.91:0.0000010000	Cryptococcus_neoformans_Bt206:0.0000010000)0/23:0.0000010000	Cryptococcus_neoformans_Ftc555-1:0.0000010000)0/10:0.0000010000	(Cryptococcus_neoformans_Bt1:0.0000010000	Cryptococcus_neoformans_H99:0.0000010000)0/15:0.0000010000)0/24:0.0000010000	Cryptococcus_neoformans_Bt22:0.0000010000)90.7/97:0.0036112239	(Cryptococcus_neoformans_PMHc1023.ENR:0.0000010000	Cryptococcus_neoformans_T4:0.0000010000)0/47:0.0000010000)95.2/95:0.0072760393)68.1/75:0.0074410394)93.4/94:0.0238869047	((((Cryptococcus_sp._DSM108351:0.0000010000	Cryptococcus_sp._DSM117830:0.0036021254)0/81:0.0000010000	(((Cryptococcus_sp._DSM108352:0.0000010000	Cryptococcus_sp._DSM111204:0.0000010000)0/15:0.0000010000	Cryptococcus_sp._DSM111205:0.0000010000)0/25:0.0000010000	Cryptococcus_sp._NCYC1536:0.0000010000)0/55:0.0000010000)96.8/100:0.0218462315	(Cryptococcus_sp._DSM109063:0.0017764305	Cryptococcus_sp._OR918:0.0000010000)93.5/99:0.0169688539)100/100:0.1512561730	Kwoniella_shandongensis_CBS12478:0.1444859382)96.7/90:0.0519002994)92.1/83:0.0308443082	((Cryptococcus_depauperatus_CBS7841:0.0015898546	Cryptococcus_depauperatus_CBS7855:0.0055137847)100/100:0.1509352100	Cryptococcus_sp._CMW60451:0.0961371137)92.9/95:0.0310264080)100/100:0.1352857827	Cryptococcus_sp._OR849:0.0269837305)94.4/98:0.0233399477	Cryptococcus_floricola_DSM27421:0.0019350269)75.3/89:0.0015945873	Cryptococcus_wingfieldii_CBS7118:0.0035584403)95.6/99:0.0070852103);
(Cryptococcus_amylolentus_CBS6039:0.0000010000	Cryptococcus_amylolentus_CBS6273:0.0000010000	(((((((((Cryptococcus_bacillisporus_CA1280:0.0035678890	(Cryptococcus_bacillisporus_CA1873:0.0000010000	(((Cryptococcus_decagattii_7685027:0.0000010000	Cryptococcus_decagattii_CBS11687:0.0071143357)78.1/92:0.0062046439	(Cryptococcus_sp._MF13:0.0000010000	Cryptococcus_sp._MF34:0.0035731512)97.5/99:0.0215992404)3.6/50:0.0048071579	(Cryptococcus_tetragattii_CBS11718:0.0000010000	Cryptococcus_tetragattii_IND107:0.0035690389)91.1/92:0.0071570729)0/57:0.0000010000)0/31:0.0000010000)78.4/82:0.0035794811	(Cryptococcus_gattii_E566:0.0000010000	Cryptococcus_gattii_WM276:0.0000010000)89.4/97:0.0071447353)77.9/85:0.0079766737	(Cryptococcus_deuterogattii_CBS10090:0.0000010000	Cryptococcus_deuterogattii_R265:0.0000010000)87.9/91:0.0138722819)69.8/77:0.0271228026	((Cryptococcus_deneoformans_NIH12:0.0035821926	Cryptococcus_deneoformans_NIH433:0.0000010000)92.8/98:0.0183276160	((((Cryptococcus_neoformans_125.91:0.0036206803	(Cryptococcus_neoformans_Bt1:0.0000010000	(Cryptococcus_neoformans_Bt206:0.0000010000	Cryptococcus_neoformans_Ftc555-1:0.0000010000)0/28:0.0000010000)0/36:0.0000010000)0/9:0.0000010000	Cryptococcus_neoformans_Bt22:0.0000010000)0/29:0.0000010000	(Cryptococcus_neoformans_PMHc1023.ENR:0.0000010000	Cryptococcus_neoformans_T4:0.0000010000)96.9/97:0.0108725459)0/25:0.0000010000	Cryptococcus_neoformans_H99:0.0073090257)97.1/96:0.0225068766)90.3/92:0.0300374023)99.8/100:0.1784954689	((((((Cryptococcus_sp._DSM108351:0.0000010000	Cryptococcus_sp._DSM108352:0.0000010000)74.1/98:0.0034527804	Cryptococcus_sp._DSM117830:0.0002952047)74.1/93:0.0034809470	(Cryptococcus_sp._DSM111204:0.0000010000	Cryptococcus_sp._DSM111205:0.0000010000)0/52:0.0000010000)82.2/91:0.0036086189	Cryptococcus_sp._NCYC1536:0.0000010000)100/100:0.1319603736	(Cryptococcus_sp._DSM109063:0.0500467123	Cryptococcus_sp._OR918:0.0211308375)97.5/99:0.0799547411)99.6/100:0.1812734283	Kwoniella_shandongensis_CBS12478:0.2831496436)32.2/65:0.1229368181)62.1/73:0.0605832091	((Cryptococcus_depauperatus_CBS7841:0.0001891894	Cryptococcus_depauperatus_CBS7855:0.0140915634)100/100:0.3375934628	Cryptococcus_sp._CMW60451:0.2787428844)93.1/92:0.0862858396)100/100:0.2006070987	Cryptococcus_sp._OR849:0.0434040633)91.7/96:0.0392700520	Cryptococcus_wingfieldii_CBS7118:0.0000010000)74.9/93:0.0043371957	Cryptococcus_floricola_DSM27421:0.0479441432)88.1/98:0.0070099040);
(Cryptococcus_amylolentus_CBS6039:0.0020687978	Cryptococcus_amylolentus_CBS6273:0.0000010007	((((((((((Cryptococcus_bacillisporus_CA1280:0.0039060462	Cryptococcus_bacillisporus_CA1873:0.0019395305)75.6/94:0.0025888176	(Cryptococcus_decagattii_7685027:0.0000010007	Cryptococcus_decagattii_CBS11687:0.0021074196)97.5/100:0.0106580225)86.3/93:0.0042155580	((Cryptococcus_gattii_E566:0.0000010007	Cryptococcus_gattii_WM276:0.0000010007)90.8/97:0.0041889413	((Cryptococcus_sp._MF13:0.0000010007	Cryptococcus_sp._MF34:0.0042087651)96.5/100:0.0063126613	(Cryptococcus_tetragattii_CBS11718:0.0000010007	Cryptococcus_tetragattii_IND107:0.0000010007)91.1/98:0.0041983403)0/52:0.0000010007)76.1/86:0.0021023921)91.8/98:0.0087715624	(Cryptococcus_deuterogattii_CBS10090:0.0000010007	Cryptococcus_deuterogattii_R265:0.0000010007)95/99:0.0102544999)96/99:0.0286824374	((Cryptococcus_deneoformans_NIH12:0.0020233975	Cryptococcus_deneoformans_NIH433:0.0020467673)95.9/99:0.0131652881	(((Cryptococcus_neoformans_125.91:0.0020557701	Cryptococcus_neoformans_H99:0.0000010007)87.6/97:0.0020555409	((Cryptococcus_neoformans_Bt1:0.0000010007	Cryptococcus_neoformans_Bt206:0.0000010007)77.3/94:0.0020228812	(Cryptococcus_neoformans_Bt22:0.0000010007	Cryptococcus_neoformans_Ftc555-1:0.0000010007)88.8/98:0.0040586039)79.7/92:0.0020294216)0/57:0.0000010007	(Cryptococcus_neoformans_PMHc1023.ENR:0.0000010007	Cryptococcus_neoformans_T4:0.0000010007)89.4/96:0.0040597646)86.4/89:0.0075867592)94.2/97:0.0266715752)99.9/100:0.1382373361	(((((Cryptococcus_sp._DSM108351:0.0000010007	Cryptococcus_sp._NCYC1536:0.0000010007)84.7/97:0.0021960943	((Cryptococcus_sp._DSM108352:0.0000010007	Cryptococcus_sp._DSM111205:0.0000010007)0/32:0.0000010007	Cryptococcus_sp._DSM111204:0.0000010007)0/57:0.0000010007)40/74:0.0021965049	Cryptococcus_sp._DSM117830:0.0000010007)99.5/100:0.0473643081	(Cryptococcus_sp._DSM109063:0.0564287281	Cryptococcus_sp._OR918:0.0070290501)90/96:0.0174758385)99.2/100:0.0684064995	Kwoniella_shandongensis_CBS12478:0.1618033599)99.6/100:0.0950401272)86.5/87:0.0452940565	((Cryptococcus_depauperatus_CBS7841:0.0054249528	Cryptococcus_depauperatus_CBS7855:0.0030662277)100/100:0.3273663361	Cryptococcus_sp._CMW60451:0.1716876069)83.8/86:0.0644523203)100/100:0.2618682112	Cryptococcus_wingfieldii_CBS7118:0.0132414778)29.3/52:0.0109039515	Cryptococcus_floricola_DSM27421:0.0097514816)75.3/55:0.0082374244	Cryptococcus_sp._OR849:0.0432378750)90.4/99:0.0097768195);
(Cryptococcus_amylolentus_CBS6039:0.0012001847	Cryptococcus_amylolentus_CBS6273:0.0000010000	((((((((((Cryptococcus_bacillisporus_CA1280:0.0023628963	Cryptococcus_bacillisporus_CA1873:0.0000010000)99.8/100:0.0108104724	(Cryptococcus_decagattii_7685027:0.0000010000	Cryptococcus_decagattii_CBS11687:0.0023577982)98.2/100:0.0083758747)86.8/92:0.0023709360	((Cryptococcus_gattii_E566:0.0096227951	Cryptococcus_gattii_WM276:0.0035783877)92.1/97:0.0035718836	(Cryptococcus_tetragattii_CBS11718:0.0023737135	Cryptococcus_tetragattii_IND107:0.0000010000)99.8/100:0.0107867388)73.4/90:0.0011563481)92.6/97:0.0046495453	(Cryptococcus_sp._MF13:0.0023745757	Cryptococcus_sp._MF34:0.0023899427)96.9/100:0.0063541701)89.9/95:0.0046912029	(Cryptococcus_deuterogattii_CBS10090:0.0035930835	Cryptococcus_deuterogattii_R265:0.0058849667)90.1/94:0.0046599147)99.1/100:0.0473472518	((Cryptococcus_deneoformans_NIH12:0.0000010000	Cryptococcus_deneoformans_NIH433:0.0011878842)99.7/100:0.0198084552	((((Cryptococcus_neoformans_125.91:0.0000010000	(Cryptococcus_neoformans_Bt1:0.0000010000	Cryptococcus_neoformans_Bt206:0.0011895041)86/92:0.0011898814)0/25:0.0000010000	Cryptococcus_neoformans_H99:0.0000010000)0/34:0.0000010000	(Cryptococcus_neoformans_Bt22:0.0000010000	Cryptococcus_neoformans_Ftc555-1:0.0000010000)86/93:0.0011889317)76.5/87:0.0018211994	(Cryptococcus_neoformans_PMHc1023.ENR:0.0000010000	Cryptococcus_neoformans_T4:0.0000010000)87.7/94:0.0029865072)98.9/100:0.0142939573)80.8/86:0.0124112590)100/100:0.2717011116	((Cryptococcus_depauperatus_CBS7841:0.0056399824	Cryptococcus_depauperatus_CBS7855:0.0046142836)100/100:0.5441452489	Cryptococcus_sp._CMW60451:0.2208839250)99.2/100:0.1416110354)77.5/80:0.0430619630	((((Cryptococcus_sp._DSM108351:0.0000010000	Cryptococcus_sp._NCYC1536:0.0000010000)0/85:0.0000010000	((Cryptococcus_sp._DSM108352:0.0000010000	Cryptococcus_sp._DSM111204:0.0000010000)85.8/97:0.0012123519	(Cryptococcus_sp._DSM111205:0.0000010000	Cryptococcus_sp._DSM117830:0.0000010000)0/84:0.0000010000)79.8/93:0.0012145345)99.5/100:0.0390627165	(Cryptococcus_sp._DSM109063:0.0185285192	Cryptococcus_sp._OR918:0.0178442258)89.5/93:0.0229432563)100/100:0.1932532513	Kwoniella_shandongensis_CBS12478:0.2804493856)99.7/100:0.1602275899)100/100:0.2743428693	Cryptococcus_sp._OR849:0.0573589562)96.3/96:0.0396845491	(Cryptococcus_floricola_DSM27421:0.0023848450	Cryptococcus_wingfieldii_CBS7118:0.0110788186)84.4/91:0.0036202511)97.1/100:0.0110435954);
(Cryptococcus_amylolentus_CBS6039:0.0000010000	Cryptococcus_amylolentus_CBS6273:0.0000010000	((((((((((Cryptococcus_bacillisporus_CA1280:0.0084268055	Cryptococcus_bacillisporus_CA1873:0.0038147293)89.2/96:0.0122789640	(Cryptococcus_decagattii_7685027:0.0000010000	Cryptococcus_decagattii_CBS11687:0.0034528718)99.4/100:0.0357020028)85.5/90:0.0075698004	(Cryptococcus_tetragattii_CBS11718:0.0000010000	Cryptococcus_tetragattii_IND107:0.0000010000)99.7/100:0.0319571134)86.4/90:0.0068668764	(Cryptococcus_sp._MF13:0.0034412990	Cryptococcus_sp._MF34:0.0000010000)98.9/100:0.0174328747)0/58:0.0000020331	(Cryptococcus_gattii_E566:0.0034541937	Cryptococcus_gattii_WM276:0.0034463765)92.8/96:0.0104243015)75.7/78:0.0067788955	(Cryptococcus_deuterogattii_CBS10090:0.0034630352	Cryptococcus_deuterogattii_R265:0.0104353468)94.9/100:0.0176950715)91.7/96:0.0605462141	((Cryptococcus_deneoformans_NIH12:0.0000010000	Cryptococcus_deneoformans_NIH433:0.0000010000)100/100:0.0954914021	(((((Cryptococcus_neoformans_125.91:0.0000010000	Cryptococcus_neoformans_H99:0.0000010000)83.8/96:0.0033909694	Cryptococcus_neoformans_Bt206:0.0033942690)0/51:0.0000010000	Cryptococcus_neoformans_Bt1:0.0000010000)78.2/87:0.0034337607	(Cryptococcus_neoformans_PMHc1023.ENR:0.0000010000	Cryptococcus_neoformans_T4:0.0000010000)98.6/98:0.0171688474)39.3/41:0.0033662134	(Cryptococcus_neoformans_Bt22:0.0000010000	Cryptococcus_neoformans_Ftc555-1:0.0000010000)0/81:0.0000024010)95.4/80:0.0447212616)89.6/79:0.0636469475)99.5/100:0.3642070921	((Cryptococcus_depauperatus_CBS7841:0.0224739661	Cryptococcus_depauperatus_CBS7855:0.0050211230)100/100:0.8257353492	(Cryptococcus_sp._CMW60451:0.5916273917	(((((((Cryptococcus_sp._DSM108351:0.0000010000	Cryptococcus_sp._DSM108352:0.0000010000)0/29:0.0000010000	Cryptococcus_sp._NCYC1536:0.0000010000)0/42:0.0000010000	Cryptococcus_sp._DSM111204:0.0000010000)0/27:0.0000010000	Cryptococcus_sp._DSM111205:0.0000010000)80.3/91:0.0076445037	Cryptococcus_sp._DSM117830:0.0077779197)96.6/99:0.1241180278	(Cryptococcus_sp._DSM109063:0.0750856117	Cryptococcus_sp._OR918:0.0386895175)94.2/99:0.1053724850)99.9/100:0.5427138858	Kwoniella_shandongensis_CBS12478:0.6793784573)96.2/98:0.3015994730)6.3/45:0.1322433802)86.3/87:0.2309426477)100/100:0.7813505029	Cryptococcus_sp._OR849:0.1301893359)90.4/95:0.0816203545	(Cryptococcus_floricola_DSM27421:0.0190040420	Cryptococcus_wingfieldii_CBS7118:0.0100241993)36/66:0.0089672398)92.8/99:0.0283063019);
(Cryptococcus_amylolentus_CBS6039:0.0000009994	Cryptococcus_amylolentus_CBS6273:0.0000009994	(((((((((((Cryptococcus_bacillisporus_CA1280:0.0071321442	Cryptococcus_bacillisporus_CA1873:0.0035653082)0/45:0.0000009994	(Cryptococcus_decagattii_7685027:0.0000009994	Cryptococcus_decagattii_CBS11687:0.0071372343)91.3/98:0.0071434444)89/91:0.0071499983	(Cryptococcus_gattii_E566:0.0000009994	Cryptococcus_gattii_WM276:0.0142813670)89.1/97:0.0071246307)77.6/79:0.0035513497	(Cryptococcus_sp._MF13:0.0035631974	Cryptococcus_sp._MF34:0.0000009994)90.9/84:0.0071299442)0/38:0.0000009994	(Cryptococcus_tetragattii_CBS11718:0.0035627865	Cryptococcus_tetragattii_IND107:0.0035544852)98.2/99:0.0181486675)32.9/44:0.0034512892	(Cryptococcus_deuterogattii_CBS10090:0.0000009994	Cryptococcus_deuterogattii_R265:0.0035318820)88.4/95:0.0072006529)91.1/78:0.0264899930	((Cryptococcus_deneoformans_NIH12:0.0000009994	Cryptococcus_deneoformans_NIH433:0.0035275478)80.7/90:0.0090961829	(((((Cryptococcus_neoformans_125.91:0.0000009994	Cryptococcus_neoformans_H99:0.0000009994)73.3/96:0.0035262662	Cryptococcus_neoformans_Bt22:0.0035225921)0/27:0.0000009994	(Cryptococcus_neoformans_Bt1:0.0035197346	Cryptococcus_neoformans_Bt206:0.0000009994)0/21:0.0000009994)0/48:0.0000009994	Cryptococcus_neoformans_Ftc555-1:0.0070543307)73.7/82:0.0070333946	(Cryptococcus_neoformans_PMHc1023.ENR:0.0000009994	Cryptococcus_neoformans_T4:0.0000009994)95.3/99:0.0143096831)95/86:0.0196243847)24.7/61:0.0116013418)99.9/100:0.1684498153	Kwoniella_shandongensis_CBS12478:0.3245166665)79.5/77:0.0534109276	((Cryptococcus_depauperatus_CBS7841:0.0183412695	Cryptococcus_depauperatus_CBS7855:0.0136272857)100/100:0.1248159132	(Cryptococcus_sp._CMW60451:0.2145816116	(((Cryptococcus_sp._DSM108351:0.0035939316	Cryptococcus_sp._DSM111205:0.0000009994)0/89:0.0000022304	((Cryptococcus_sp._DSM108352:0.0000009994	(Cryptococcus_sp._DSM111204:0.0000009994	Cryptococcus_sp._NCYC1536:0.0000009994)0/49:0.0000009994)0/19:0.0000009994	Cryptococcus_sp._DSM117830:0.0000009994)0/77:0.0000009994)96/99:0.0538810342	(Cryptococcus_sp._DSM109063:0.0182724051	Cryptococcus_sp._OR918:0.0181494537)96.2/100:0.0523313081)100/100:0.2037109849)79.3/85:0.0263254483)93.3/90:0.0643836932)100/100:0.2354180956	Cryptococcus_sp._OR849:0.0271795096)94.1/97:0.0475338841	(Cryptococcus_floricola_DSM27421:0.0152110590	Cryptococcus_wingfieldii_CBS7118:0.0095973368)92.2/95:0.0207061997)88.9/99:0.0172547592);
(Cryptococcus_amylolentus_CBS6039:0.0074917134	Cryptococcus_amylolentus_CBS6273:0.0000010061	((((((((((Cryptococcus_bacillisporus_CA1280:0.0009033727	Cryptococcus_bacillisporus_CA1873:0.0009081823)95.5/99:0.0057812131	(Cryptococcus_decagattii_7685027:0.0000010061	Cryptococcus_decagattii_CBS11687:0.0008922393)99.9/100:0.0128110765)97.7/98:0.0063606880	(Cryptococcus_gattii_E566:0.0000010061	Cryptococcus_gattii_WM276:0.0000010061)99.1/100:0.0083499316)88.4/57:0.0029265206	(Cryptococcus_tetragattii_CBS11718:0.0000010061	Cryptococcus_tetragattii_IND107:0.0008954190)98/100:0.0067729768)36.2/44:0.0011192293	(Cryptococcus_sp._MF13:0.0000010061	Cryptococcus_sp._MF34:0.0017958034)98.2/100:0.0052244335)93.5/85:0.0052601765	(Cryptococcus_deuterogattii_CBS10090:0.0008911220	Cryptococcus_deuterogattii_R265:0.0018045918)94.9/99:0.0059343588)99.1/99:0.0252843292	((Cryptococcus_deneoformans_NIH12:0.0000010061	Cryptococcus_deneoformans_NIH433:0.0000010061)100/100:0.0270716323	(((Cryptococcus_neoformans_125.91:0.0000010061	Cryptococcus_neoformans_H99:0.0000010061)93.8/92:0.0030338847	(Cryptococcus_neoformans_PMHc1023.ENR:0.0000010061	Cryptococcus_neoformans_T4:0.0000010061)99.9/100:0.0092748758)86.9/66:0.0018842880	((Cryptococcus_neoformans_Bt1:0.0000010061	Cryptococcus_neoformans_Bt206:0.0008904749)94.4/93:0.0035977519	(Cryptococcus_neoformans_Bt22:0.0017954269	Cryptococcus_neoformans_Ftc555-1:0.0017929726)0/59:0.0000010061)83.7/52:0.0024176567)99.2/100:0.0175472538)97.8/100:0.0244922963)100/100:0.0857150493	(((Cryptococcus_depauperatus_CBS7841:0.0040024942	Cryptococcus_depauperatus_CBS7855:0.0067868462)100/100:0.1420889388	Cryptococcus_sp._CMW60451:0.1392197552)9.7/47:0.0189625300	((((((Cryptococcus_sp._DSM108351:0.0000010061	Cryptococcus_sp._DSM108352:0.0000010061)0/25:0.0000010061	Cryptococcus_sp._NCYC1536:0.0000010061)0/35:0.0000010061	Cryptococcus_sp._DSM111204:0.0000010061)0/61:0.0000010061	(Cryptococcus_sp._DSM111205:0.0000010061	Cryptococcus_sp._DSM117830:0.0008941714)98/100:0.0045191008)100/100:0.0532513223	(Cryptococcus_sp._DSM109063:0.0270877134	Cryptococcus_sp._OR918:0.0224273243)98.4/100:0.0195202675)99.9/100:0.0598359623	Kwoniella_shandongensis_CBS12478:0.1786526627)98.9/98:0.0411243254)93.4/73:0.0273780603)100/100:0.1220452116	Cryptococcus_sp._OR849:0.0296174197)99/100:0.0276351468	(Cryptococcus_floricola_DSM27421:0.0108800966	Cryptococcus_wingfieldii_CBS7118:0.0083116233)96/99:0.0077474678)99/100:0.0122594020);
(Cryptococcus_amylolentus_CBS6039:0.0000010000	Cryptococcus_amylolentus_CBS6273:0.0031601543	(((((((((((Cryptococcus_bacillisporus_CA1280:0.0000010000	Cryptococcus_bacillisporus_CA1873:0.0000010000)76.6/85:0.0028626121	(Cryptococcus_decagattii_7685027:0.0000010000	Cryptococcus_decagattii_CBS11687:0.0000010000)97.9/100:0.0157189612)35.8/58:0.0034226052	(Cryptococcus_deuterogattii_CBS10090:0.0000010000	Cryptococcus_deuterogattii_R265:0.0030910242)92.5/97:0.0093818476)0/37:0.0000010000	(Cryptococcus_sp._MF13:0.0000010000	Cryptococcus_sp._MF34:0.0000010000)93.6/97:0.0062241296)0/35:0.0000010000	(Cryptococcus_gattii_E566:0.0000010000	Cryptococcus_gattii_WM276:0.0000010000)93/97:0.0062072937)75.2/84:0.0045754456	(Cryptococcus_tetragattii_CBS11718:0.0000010000	Cryptococcus_tetragattii_IND107:0.0000010000)61.5/65:0.0016346077)90.3/91:0.0451153519	((Cryptococcus_deneoformans_NIH12:0.0000010000	Cryptococcus_deneoformans_NIH433:0.0000010000)99.8/100:0.0507159978	((Cryptococcus_neoformans_125.91:0.0000010000	Cryptococcus_neoformans_H99:0.0000010000)0/39:0.0000010000	((Cryptococcus_neoformans_Bt1:0.0000010000	Cryptococcus_neoformans_Bt206:0.0000010000)86.2/97:0.0031015046	(((Cryptococcus_neoformans_Bt22:0.0000010000	Cryptococcus_neoformans_PMHc1023.ENR:0.0000010000)0/30:0.0000010000	Cryptococcus_neoformans_T4:0.0000010000)0/19:0.0000010000	Cryptococcus_neoformans_Ftc555-1:0.0000010000)0/44:0.0000010000)86.4/94:0.0030947299)77.1/84:0.0076350285)94.1/88:0.0464411339)100/100:0.1316408850	(((((Cryptococcus_sp._DSM108351:0.0000010000	((Cryptococcus_sp._DSM108352:0.0000010000	Cryptococcus_sp._NCYC1536:0.0000010000)0/24:0.0000010000	Cryptococcus_sp._DSM111205:0.0000010000)0/4:0.0000010000)0/13:0.0000010000	Cryptococcus_sp._DSM117830:0.0000010000)0/13:0.0000010000	Cryptococcus_sp._DSM111204:0.0000010000)98.4/100:0.0546112914	(Cryptococcus_sp._DSM109063:0.0225099797	Cryptococcus_sp._OR918:0.1495279161)97.1/100:0.0477881370)98.3/99:0.0739524660	Kwoniella_shandongensis_CBS12478:0.1471850330)59/64:0.0432093291)71.2/73:0.0388313052	((Cryptococcus_depauperatus_CBS7841:0.0032174588	Cryptococcus_depauperatus_CBS7855:0.0030918503)100/100:0.1684260538	Cryptococcus_sp._CMW60451:0.1371121279)85.9/88:0.0491650526)100/100:0.2515748046	Cryptococcus_sp._OR849:0.0237123360)96.7/99:0.0541860439	(Cryptococcus_floricola_DSM27421:0.0402562177	Cryptococcus_wingfieldii_CBS7118:0.0097886640)51.9/78:0.0090964036)0/76:0.0001942636);
(Cryptococcus_amylolentus_CBS6039:0.0000010000	Cryptococcus_amylolentus_CBS6273:0.0009737230	(((((((((((((Cryptococcus_bacillisporus_CA1280:0.0000010000	Cryptococcus_bacillisporus_CA1873:0.0000010000)98.3/100:0.0077827097	(Cryptococcus_decagattii_7685027:0.0009181366	Cryptococcus_decagattii_CBS11687:0.0000010000)87.9/98:0.0037217342)98.5/99:0.0090446907	(Cryptococcus_deuterogattii_CBS10090:0.0000010000	Cryptococcus_deuterogattii_R265:0.0000010000)100/100:0.0167306257)29.8/56:0.0030807915	((Cryptococcus_gattii_E566:0.0018371730	Cryptococcus_gattii_WM276:0.0009008808)98.1/100:0.0055957148	(Cryptococcus_tetragattii_CBS11718:0.0000010000	Cryptococcus_tetragattii_IND107:0.0000010000)87.9/99:0.0027111728)87.6/94:0.0034041673)50.4/58:0.0017101663	(Cryptococcus_sp._MF13:0.0000010000	Cryptococcus_sp._MF34:0.0000010000)87.5/97:0.0027542453)99.8/100:0.0380894256	((Cryptococcus_deneoformans_NIH12:0.0009172667	Cryptococcus_deneoformans_NIH433:0.0000010000)99.9/100:0.0275037914	((((Cryptococcus_neoformans_125.91:0.0000010000	Cryptococcus_neoformans_H99:0.0000010000)0/39:0.0000010000	(Cryptococcus_neoformans_Bt22:0.0000010000	Cryptococcus_neoformans_Ftc555-1:0.0000010000)91/97:0.0009076792)0/27:0.0000010000	(Cryptococcus_neoformans_Bt1:0.0000010000	Cryptococcus_neoformans_Bt206:0.0000010000)92.2/97:0.0009074173)0/29:0.0000010000	(Cryptococcus_neoformans_PMHc1023.ENR:0.0000010000	Cryptococcus_neoformans_T4:0.0000010000)80.8/98:0.0009076012)99.6/100:0.0184684158)75.2/87:0.0114254077)100/100:0.1169005245	Kwoniella_shandongensis_CBS12478:0.1098665002)90.8/69:0.0221677069	Cryptococcus_sp._CMW60451:0.1367397907)83.5/42:0.0208515606	(((((Cryptococcus_sp._DSM108351:0.0000010000	Cryptococcus_sp._NCYC1536:0.0000010000)0/17:0.0000010000	Cryptococcus_sp._DSM111205:0.0000010000)0/75:0.0000010000	Cryptococcus_sp._DSM117830:0.0009094537)76.5/94:0.0009960894	(Cryptococcus_sp._DSM108352:0.0000010000	Cryptococcus_sp._DSM111204:0.0000010000)82.9/96:0.0017377204)100/100:0.0799267297	(Cryptococcus_sp._DSM109063:0.0410947290	Cryptococcus_sp._OR918:0.0111438649)90.3/92:0.0116844253)100/100:0.0958372542)69.7/42:0.0136227952	(Cryptococcus_depauperatus_CBS7841:0.0046077787	Cryptococcus_depauperatus_CBS7855:0.0131564091)100/100:0.3401326166)100/100:0.1154601326	Cryptococcus_sp._OR849:0.0494837328)93.8/86:0.0156947462	Cryptococcus_wingfieldii_CBS7118:0.0177138765)39/63:0.0016797943	Cryptococcus_floricola_DSM27421:0.0203549622)100/100:0.0147365114);
(Cryptococcus_amylolentus_CBS6039:0.0061951123	Cryptococcus_amylolentus_CBS6273:0.0019432751	((((((((((Cryptococcus_bacillisporus_CA1280:0.0055049809	Cryptococcus_bacillisporus_CA1873:0.0019156636)81.2/94:0.0034811294	(Cryptococcus_decagattii_7685027:0.0000010000	Cryptococcus_decagattii_CBS11687:0.0086045279)100/100:0.0309269956)96.7/99:0.0116311742	(((Cryptococcus_gattii_E566:0.0931969766	Cryptococcus_sp._MF34:0.2220459150)94.2/90:0.0677005292	Cryptococcus_gattii_WM276:0.0127065150)95.2/89:0.0177345128	(Cryptococcus_sp._MF13:0.0325798438	(Cryptococcus_tetragattii_CBS11718:0.0146939435	Cryptococcus_tetragattii_IND107:0.0023122289)85.7/98:0.0061349387)40.3/66:0.0032362669)81.5/82:0.0042590121)30/62:0.0056163945	(Cryptococcus_deuterogattii_CBS10090:0.0000010000	Cryptococcus_deuterogattii_R265:0.0037263575)87.8/97:0.0071073456)100/100:0.0816466199	((Cryptococcus_deneoformans_NIH12:0.0054745155	Cryptococcus_deneoformans_NIH433:0.0020912472)100/100:0.0517240505	(((((Cryptococcus_neoformans_125.91:0.0023512658	Cryptococcus_neoformans_H99:0.0018727222)94.8/99:0.0056336591	Cryptococcus_neoformans_Bt206:0.0000010000)82.8/64:0.0018686968	(Cryptococcus_neoformans_PMHc1023.ENR:0.0000010000	Cryptococcus_neoformans_T4:0.0000010000)99/97:0.0094119771)0/8:0.0000010000	(Cryptococcus_neoformans_Bt1:0.0018686861	Cryptococcus_neoformans_Ftc555-1:0.0056300187)0/20:0.0000010000)88.6/55:0.0037551331	Cryptococcus_neoformans_Bt22:0.0000010000)93/86:0.0254078232)5.3/78:0.0160449736)100/100:0.2437923761	((Cryptococcus_depauperatus_CBS7841:0.0026252347	Cryptococcus_depauperatus_CBS7855:0.0029855488)100/100:0.2212775334	Cryptococcus_sp._CMW60451:0.2111495773)94.9/94:0.0661020245)36.1/68:0.0313364702	((((Cryptococcus_sp._DSM108351:0.0000010000	Cryptococcus_sp._NCYC1536:0.0000010000)0/77:0.0000025842	((Cryptococcus_sp._DSM108352:0.0000010000	Cryptococcus_sp._DSM117830:0.0000010000)0/65:0.0000010000	(Cryptococcus_sp._DSM111204:0.0000010000	Cryptococcus_sp._DSM111205:0.0000010000)0/59:0.0000010000)0/71:0.0018571480)100/100:0.0731183166	(Cryptococcus_sp._DSM109063:0.0381931713	Cryptococcus_sp._OR918:0.0270222446)94.7/96:0.0330854120)100/100:0.1134828347	Kwoniella_shandongensis_CBS12478:0.2937414348)92.6/94:0.0526085233)100/100:0.1610874640	Cryptococcus_sp._OR849:0.0522285979)98.4/98:0.0498615895	Cryptococcus_wingfieldii_CBS7118:0.0329284740)70.5/79:0.0031257662	Cryptococcus_floricola_DSM27421:0.0690650171)100/100:0.0519639865);
(Cryptococcus_amylolentus_CBS6039:0.0075042307	Cryptococcus_amylolentus_CBS6273:0.0075895722	(((((((Cryptococcus_bacillisporus_CA1280:0.0000010000	Cryptococcus_bacillisporus_CA1873:0.0000010000)0/53:0.0000010000	((((Cryptococcus_decagattii_7685027:0.0000010000	Cryptococcus_decagattii_CBS11687:0.0043632251)94.3/99:0.0184386080	(Cryptococcus_sp._MF13:0.0000010000	Cryptococcus_sp._MF34:0.0000010000)74.6/95:0.0036170216)77.4/65:0.0035690062	(Cryptococcus_tetragattii_CBS11718:0.0036146540	Cryptococcus_tetragattii_IND107:0.0000010000)88.4/99:0.0072768129)77/62:0.0036061880	(Cryptococcus_gattii_E566:0.0000010000	Cryptococcus_gattii_WM276:0.0000010000)0/61:0.0000010000)78.7/50:0.0035967603)76.9/55:0.0036736299	(Cryptococcus_deuterogattii_CBS10090:0.0035954191	Cryptococcus_deuterogattii_R265:0.0000010000)74.8/72:0.0035346712)91.4/97:0.0274658882	((Cryptococcus_deneoformans_NIH12:0.0000010000	Cryptococcus_deneoformans_NIH433:0.0036029672)98.9/99:0.0257676381	(((((((Cryptococcus_neoformans_125.91:0.0000010000	Cryptococcus_neoformans_H99:0.0000010000)91.8/89:0.0035350733	Cryptococcus_neoformans_Bt206:0.0000010000)0/6:0.0000010000	Cryptococcus_neoformans_PMHc1023.ENR:0.0000010000)0/14:0.0000010000	Cryptococcus_neoformans_Bt22:0.0000010000)0/11:0.0000010000	Cryptococcus_neoformans_Ftc555-1:0.0000010000)0/16:0.0000010000	Cryptococcus_neoformans_Bt1:0.0000010000)0/8:0.0000010000	Cryptococcus_neoformans_T4:0.0000010000)84.1/88:0.0072610900)77.1/79:0.0113094509)100/100:0.1296389358	(((Cryptococcus_depauperatus_CBS7841:0.0000027760	Cryptococcus_depauperatus_CBS7855:0.0255731280)100/100:0.1120807276	Cryptococcus_sp._CMW60451:0.1192358685)87.9/91:0.0257434115	((((((Cryptococcus_sp._DSM108351:0.0000010000	(Cryptococcus_sp._DSM108352:0.0000010000	Cryptococcus_sp._DSM111204:0.0000010000)0/35:0.0000010000)0/21:0.0000010000	Cryptococcus_sp._DSM111205:0.0000010000)0/26:0.0000010000	Cryptococcus_sp._DSM117830:0.0000010000)0/24:0.0000010000	Cryptococcus_sp._NCYC1536:0.0000010000)99.3/100:0.0778420761	(Cryptococcus_sp._DSM109063:0.0109492719	Cryptococcus_sp._OR918:0.0000010000)85.9/95:0.0182478929)97.9/99:0.0727687127	Kwoniella_shandongensis_CBS12478:0.1811743148)95.4/93:0.0634651685)78.2/78:0.0128648565)98.3/97:0.0588672457	Cryptococcus_sp._OR849:0.0456319581)99.4/100:0.0909866723	(Cryptococcus_floricola_DSM27421:0.1058181288	Cryptococcus_wingfieldii_CBS7118:0.0210434189)43.4/60:0.0102862980)92.5/81:0.0224732994);
(Cryptococcus_amylolentus_CBS6039:0.0013719938	Cryptococcus_amylolentus_CBS6273:0.0497494462	(((((((((((Cryptococcus_bacillisporus_CA1280:0.0047677958	Cryptococcus_bacillisporus_CA1873:0.0000010000)94.9/99:0.0071840456	(((Cryptococcus_decagattii_7685027:0.0000010000	Cryptococcus_decagattii_CBS11687:0.0000010000)89.8/94:0.0047681788	(Cryptococcus_sp._MF13:0.0350570661	Cryptococcus_sp._MF34:0.0000010000)84.8/96:0.0023801791)0/12:0.0000010000	((Cryptococcus_deuterogattii_CBS10090:0.0023845164	Cryptococcus_deuterogattii_R265:0.0123832829)42.1/75:0.0047719389	(Cryptococcus_tetragattii_CBS11718:0.0000010000	Cryptococcus_tetragattii_IND107:0.0000010000)98.6/94:0.0170064575)0/45:0.0000010000)0/13:0.0000010000)75.6/50:0.0023686452	(Cryptococcus_gattii_E566:0.0000010000	Cryptococcus_gattii_WM276:0.0000010000)97/100:0.0120335411)83.4/62:0.0068799018	((Cryptococcus_deneoformans_NIH12:0.0000010000	Cryptococcus_deneoformans_NIH433:0.0000010000)97.8/100:0.0147700173	((((((Cryptococcus_neoformans_125.91:0.0000010000	Cryptococcus_neoformans_Bt22:0.0000010000)0/9:0.0000010000	Cryptococcus_neoformans_Ftc555-1:0.0000010000)0/11:0.0000010000	Cryptococcus_neoformans_T4:0.0000010000)0/21:0.0000010000	Cryptococcus_neoformans_H99:0.0000010000)0/33:0.0000010000	Cryptococcus_neoformans_PMHc1023.ENR:0.0023906875)0/40:0.0000010000	(Cryptococcus_neoformans_Bt1:0.0000010000	Cryptococcus_neoformans_Bt206:0.0000010000)85.6/97:0.0023882440)80.6/92:0.0046316738)96.3/98:0.0203161131)100/100:0.0839377000	Kwoniella_shandongensis_CBS12478:0.1070190986)91.5/55:0.0284163201	((((Cryptococcus_sp._DSM108351:0.0000010000	(Cryptococcus_sp._DSM111205:0.0000010000	Cryptococcus_sp._NCYC1536:0.0000010000)0/24:0.0000010000)0/19:0.0000010000	Cryptococcus_sp._DSM117830:0.0000010000)0/64:0.0000010000	(Cryptococcus_sp._DSM108352:0.0000010000	Cryptococcus_sp._DSM111204:0.0000010000)80.1/94:0.0023996500)99.7/100:0.0355087473	(Cryptococcus_sp._DSM109063:0.0068535908	Cryptococcus_sp._OR918:0.0103831533)80.3/83:0.0106298303)97.8/98:0.0372322364)65.8/49:0.0275263219	Cryptococcus_sp._CMW60451:0.0893577163)71.9/75:0.0300666020	(Cryptococcus_depauperatus_CBS7841:0.0030696744	Cryptococcus_depauperatus_CBS7855:0.0094397247)100/100:0.1418093183)99.5/100:0.0712622677	Cryptococcus_sp._OR849:0.0618832622)98.9/99:0.0512216430	Cryptococcus_floricola_DSM27421:0.0000027447)58.6/65:0.0071742758	Cryptococcus_wingfieldii_CBS7118:0.0071991214)98.2/97:0.0154646997);
(Cryptococcus_amylolentus_CBS6039:0.0000010000	Cryptococcus_amylolentus_CBS6273:0.0000010000	(((((((((((((((((Cryptococcus_bacillisporus_CA1280:0.0000010000	(Cryptococcus_bacillisporus_CA1873:0.0040470251	(Cryptococcus_decagattii_7685027:0.0040132563	Cryptococcus_decagattii_CBS11687:0.0000010000)99.3/100:0.0245325366)36.1/60:0.0040039394)94.8/94:0.0121610914	(Cryptococcus_tetragattii_CBS11718:0.0000010000	Cryptococcus_tetragattii_IND107:0.0000010000)85.2/97:0.0081223022)0/30:0.0000010000	Cryptococcus_gattii_E566:0.0000010000)0/10:0.0000010000	Cryptococcus_gattii_WM276:0.0000010000)0/9:0.0000010000	Cryptococcus_sp._MF34:0.0000010000)0/6:0.0000010000	Cryptococcus_sp._MF13:0.0000010000)77.2/88:0.0040628257	(Cryptococcus_deuterogattii_CBS10090:0.0000010000	Cryptococcus_deuterogattii_R265:0.0000010000)86.6/95:0.0080775905)97.9/100:0.0248575242	(Cryptococcus_deneoformans_NIH12:0.0000010000	Cryptococcus_deneoformans_NIH433:0.0039880761)95/99:0.0199748187)8.9/54:0.0090062444	(Cryptococcus_neoformans_PMHc1023.ENR:0.0000010000	Cryptococcus_neoformans_T4:0.0000010000)72.3/73:0.0040214720)0/30:0.0000010000	Cryptococcus_neoformans_125.91:0.0000010000)0/12:0.0000010000	Cryptococcus_neoformans_H99:0.0000010000)0/15:0.0000010000	(Cryptococcus_neoformans_Bt22:0.0000010000	Cryptococcus_neoformans_Ftc555-1:0.0040108563)85.2/91:0.0040103849)79.7/65:0.0040107623	(Cryptococcus_neoformans_Bt1:0.0000010000	Cryptococcus_neoformans_Bt206:0.0000010000)0/64:0.0000010000)97.7/98:0.0886247058	(Cryptococcus_depauperatus_CBS7841:0.0040913136	Cryptococcus_depauperatus_CBS7855:0.0000010000)100/100:0.2255306203)76.9/67:0.0287567031	(Cryptococcus_sp._CMW60451:0.3401381016	((((((Cryptococcus_sp._DSM108351:0.0000010000	Cryptococcus_sp._DSM111205:0.0000010000)0/11:0.0000010000	Cryptococcus_sp._DSM117830:0.0000010000)0/10:0.0000010000	(Cryptococcus_sp._DSM108352:0.0000010000	Cryptococcus_sp._DSM111204:0.0000010000)0/15:0.0000010000)0/54:0.0000010000	Cryptococcus_sp._NCYC1536:0.0039265530)69.4/89:0.0104732261	(Cryptococcus_sp._DSM109063:0.0241381464	Cryptococcus_sp._OR918:0.0497951382)95.2/99:0.0363165803)100/100:0.2036372623	Kwoniella_shandongensis_CBS12478:0.1621105204)96/95:0.0965754478)57.5/69:0.0443174565)99.8/100:0.1838214570	Cryptococcus_sp._OR849:0.0306443488)93.7/97:0.0446607436	(Cryptococcus_floricola_DSM27421:0.0084350674	Cryptococcus_wingfieldii_CBS7118:0.0000010000)78.6/87:0.0089941688)81.6/95:0.0078187313);
(Cryptococcus_amylolentus_CBS6039:0.0021184778	Cryptococcus_amylolentus_CBS6273:0.0019194486	(((((((((Cryptococcus_bacillisporus_CA1280:0.0009772255	Cryptococcus_bacillisporus_CA1873:0.0025288238)99.9/100:0.0061630266	(Cryptococcus_decagattii_7685027:0.0032368079	Cryptococcus_decagattii_CBS11687:0.0017791933)100/100:0.0133729514)100/100:0.0087064710	((Cryptococcus_gattii_E566:0.0000010000	Cryptococcus_gattii_WM276:0.0010032969)100/100:0.0108589399	((Cryptococcus_sp._MF13:0.0014376229	Cryptococcus_sp._MF34:0.0020527991)100/100:0.0141060914	(Cryptococcus_tetragattii_CBS11718:0.0005002199	Cryptococcus_tetragattii_IND107:0.0019907262)100/100:0.0140169319)26.4/67:0.0010788716)86.3/89:0.0011098118)91.3/96:0.0032286599	(Cryptococcus_deuterogattii_CBS10090:0.0034931507	Cryptococcus_deuterogattii_R265:0.0000010000)100/100:0.0164714343)100/100:0.0600035766	((Cryptococcus_deneoformans_NIH12:0.0014885714	Cryptococcus_deneoformans_NIH433:0.0004892871)100/100:0.0365226319	((((Cryptococcus_neoformans_125.91:0.0024811516	Cryptococcus_neoformans_H99:0.0000010000)98.1/100:0.0029986278	(Cryptococcus_neoformans_PMHc1023.ENR:0.0000010000	Cryptococcus_neoformans_T4:0.0000010000)99.9/100:0.0079835756)74.5/49:0.0004757385	(Cryptococcus_neoformans_Bt1:0.0000010000	Cryptococcus_neoformans_Bt206:0.0009893345)99.7/100:0.0039702981)74.8/49:0.0004973007	(Cryptococcus_neoformans_Bt22:0.0004954881	Cryptococcus_neoformans_Ftc555-1:0.0000026156)86.2/95:0.0009915965)100/100:0.0347927367)68.2/78:0.0140783541)100/100:0.1988878819	((Cryptococcus_depauperatus_CBS7841:0.0155480421	Cryptococcus_depauperatus_CBS7855:0.0129772637)100/100:0.4096059493	Cryptococcus_sp._CMW60451:0.2524263344)100/100:0.1000333404)46/67:0.0424685186	((((((Cryptococcus_sp._DSM108351:0.0010079096	Cryptococcus_sp._NCYC1536:0.0015126384)0/31:0.0000010000	(Cryptococcus_sp._DSM108352:0.0000010000	Cryptococcus_sp._DSM111205:0.0000010000)0/67:0.0000010000)0/25:0.0000010000	Cryptococcus_sp._DSM111204:0.0010822114)0/60:0.0000010000	Cryptococcus_sp._DSM117830:0.0000010000)100/100:0.1078035663	(Cryptococcus_sp._DSM109063:0.0577073121	Cryptococcus_sp._OR918:0.0264115404)99.4/100:0.0296371663)100/100:0.1531274489	Kwoniella_shandongensis_CBS12478:0.2935642574)100/100:0.2030291975)100/100:0.2321520574	Cryptococcus_sp._OR849:0.0773672285)100/100:0.0836544985	(Cryptococcus_floricola_DSM27421:0.0118260334	Cryptococcus_wingfieldii_CBS7118:0.0157421391)79.8/91:0.0034127342)100/100:0.0160238823);
(Cryptococcus_amylolentus_CBS6039:0.0013915436	Cryptococcus_amylolentus_CBS6273:0.0013259422	(((((((((Cryptococcus_bacillisporus_CA1280:0.0039987377	Cryptococcus_bacillisporus_CA1873:0.0026535163)92.3/97:0.0039794146	(Cryptococcus_decagattii_7685027:0.0026417505	Cryptococcus_decagattii_CBS11687:0.0000010000)96/99:0.0053190138)92.5/95:0.0039992210	(Cryptococcus_gattii_E566:0.0000010000	Cryptococcus_gattii_WM276:0.0000010000)98.2/100:0.0066647560)0/44:0.0000010000	((Cryptococcus_sp._MF13:0.0013277422	Cryptococcus_sp._MF34:0.0013258590)93.7/98:0.0039930425	(Cryptococcus_tetragattii_CBS11718:0.0000010000	Cryptococcus_tetragattii_IND107:0.0013229172)93.2/99:0.0039811613)77.6/87:0.0013287456)74.7/86:0.0013138179	(Cryptococcus_deuterogattii_CBS10090:0.0013236399	Cryptococcus_deuterogattii_R265:0.0000010000)85.8/94:0.0026672953)99.1/100:0.0195361890	((Cryptococcus_deneoformans_NIH12:0.0000010000	Cryptococcus_deneoformans_NIH433:0.0000010000)93.9/97:0.0078143348	((Cryptococcus_neoformans_125.91:0.0000010000	Cryptococcus_neoformans_H99:0.0000010000)77.3/92:0.0013277928	(((Cryptococcus_neoformans_Bt1:0.0026682270	(Cryptococcus_neoformans_PMHc1023.ENR:0.0000010000	Cryptococcus_neoformans_T4:0.0000010000)97.6/100:0.0066752163)0/45:0.0000010000	Cryptococcus_neoformans_Bt206:0.0000010000)0/38:0.0000010000	(Cryptococcus_neoformans_Bt22:0.0000010000	Cryptococcus_neoformans_Ftc555-1:0.0000010000)84.6/95:0.0013306263)77.4/86:0.0013319372)99.2/100:0.0164369775)89.9/90:0.0084489586)100/100:0.0866892991	((((Cryptococcus_sp._DSM108351:0.0000010000	Cryptococcus_sp._DSM117830:0.0000010000)0/10:0.0000010000	(((Cryptococcus_sp._DSM108352:0.0000010000	Cryptococcus_sp._NCYC1536:0.0000010000)0/15:0.0000010000	Cryptococcus_sp._DSM111204:0.0000010000)0/7:0.0000010000	Cryptococcus_sp._DSM111205:0.0000010000)0/16:0.0000010000)98.6/100:0.0198230237	(Cryptococcus_sp._DSM109063:0.0297027205	Cryptococcus_sp._OR918:0.0066520861)45.2/71:0.0058810256)100/100:0.1146763965	Kwoniella_shandongensis_CBS12478:0.1345911185)100/100:0.0890826161)16.6/62:0.0180148106	((Cryptococcus_depauperatus_CBS7841:0.0024477294	Cryptococcus_depauperatus_CBS7855:0.0108979294)100/100:0.1986400074	Cryptococcus_sp._CMW60451:0.1766563204)97.3/97:0.0531954568)100/100:0.1289755498	((Cryptococcus_floricola_DSM27421:0.0167252047	Cryptococcus_sp._OR849:0.0887556493)44.2/71:0.0092797988	Cryptococcus_wingfieldii_CBS7118:0.0064599318)99.2/93:0.0342130475)86.1/97:0.0085144392);
(Cryptococcus_amylolentus_CBS6039:0.0070958717	Cryptococcus_amylolentus_CBS6273:0.0056790365	((((((((((((Cryptococcus_bacillisporus_CA1280:0.0116178489	Cryptococcus_bacillisporus_CA1873:0.0036694075)87/95:0.0072861761	(Cryptococcus_decagattii_7685027:0.0000010000	Cryptococcus_decagattii_CBS11687:0.0015432846)99.5/100:0.0126246010)80.4/88:0.0031588207	(((Cryptococcus_gattii_E566:0.0000010000	Cryptococcus_gattii_WM276:0.0000010000)99.8/100:0.0125422083	(Cryptococcus_sp._MF13:0.0015564447	Cryptococcus_sp._MF34:0.0015551171)94.6/99:0.0046636843)0/38:0.0000010000	(Cryptococcus_tetragattii_CBS11718:0.0015614501	Cryptococcus_tetragattii_IND107:0.0000010000)99.2/100:0.0110050332)90.9/94:0.0058687060)85.8/87:0.0065580825	(Cryptococcus_deuterogattii_CBS10090:0.0000010000	Cryptococcus_deuterogattii_R265:0.0000010000)98.1/100:0.0132625446)100/100:0.0465078076	(Cryptococcus_deneoformans_NIH12:0.0000010000	Cryptococcus_deneoformans_NIH433:0.0000010000)100/99:0.0310140470)83.5/82:0.0114486143	(((Cryptococcus_neoformans_125.91:0.0000010000	Cryptococcus_neoformans_H99:0.0015491424)92.2/98:0.0031057457	(Cryptococcus_neoformans_PMHc1023.ENR:0.0000010000	Cryptococcus_neoformans_T4:0.0000010000)90.1/98:0.0031042307)0/37:0.0000010000	((Cryptococcus_neoformans_Bt1:0.0000010000	Cryptococcus_neoformans_Bt206:0.0000010000)99.4/100:0.0078270735	(Cryptococcus_neoformans_Bt22:0.0000010000	Cryptococcus_neoformans_Ftc555-1:0.0000010000)0/48:0.0000010000)87.6/97:0.0031049123)88.8/92:0.0095709669)100/100:0.1957439185	(Cryptococcus_depauperatus_CBS7841:0.0000026080	Cryptococcus_depauperatus_CBS7855:0.0092982807)100/100:0.2538861782)87.8/68:0.0722179723	((((((Cryptococcus_sp._DSM108351:0.0000010000	(Cryptococcus_sp._DSM108352:0.0000010000	Cryptococcus_sp._NCYC1536:0.0000010000)0/19:0.0000010000)0/21:0.0000010000	Cryptococcus_sp._DSM111204:0.0000010000)77.7/93:0.0015522010	(Cryptococcus_sp._DSM111205:0.0000010000	Cryptococcus_sp._DSM117830:0.0015538160)0/68:0.0000010000)100/100:0.0828818540	Cryptococcus_sp._DSM109063:0.0115759916)92.8/97:0.0178198823	Cryptococcus_sp._OR918:0.0069945234)99.9/100:0.0975410264	Kwoniella_shandongensis_CBS12478:0.1509461997)100/100:0.1334564617)34.2/55:0.0475976792	Cryptococcus_sp._CMW60451:0.4483599558)100/100:0.2382971564	Cryptococcus_sp._OR849:0.0452287639)97.7/100:0.0495931855	Cryptococcus_wingfieldii_CBS7118:0.0085004162)30.4/61:0.0031227517	Cryptococcus_floricola_DSM27421:0.0096420569)94.2/99:0.0092132466);
(Cryptococcus_amylolentus_CBS6039:0.0000010003	Cryptococcus_amylolentus_CBS6273:0.0000010003	((((((((((Cryptococcus_bacillisporus_CA1280:0.0016392593	Cryptococcus_bacillisporus_CA1873:0.0024839871)100/100:0.0440859293	(Cryptococcus_decagattii_7685027:0.0015421441	Cryptococcus_decagattii_CBS11687:0.0007593848)100/100:0.0217616359)88.9/98:0.0042009064	(Cryptococcus_gattii_E566:0.0015398528	Cryptococcus_gattii_WM276:0.0000010003)100/100:0.0156095453)34.2/67:0.0026268446	((Cryptococcus_sp._MF13:0.0007673011	Cryptococcus_sp._MF34:0.0007669654)99.7/100:0.0102910869	(Cryptococcus_tetragattii_CBS11718:0.0000010003	Cryptococcus_tetragattii_IND107:0.0007682300)99.7/100:0.0099639056)99/100:0.0098348063)88.9/90:0.0075447531	(Cryptococcus_deuterogattii_CBS10090:0.0470243781	Cryptococcus_deuterogattii_R265:0.0005573929)100/100:0.0272341651)100/100:0.0919281682	((Cryptococcus_deneoformans_NIH12:0.0007370208	Cryptococcus_deneoformans_NIH433:0.0038283968)100/100:0.0539400136	(((Cryptococcus_neoformans_125.91:0.0000010003	Cryptococcus_neoformans_H99:0.0000010003)96.9/100:0.0040919868	((Cryptococcus_neoformans_Bt1:0.0000010003	Cryptococcus_neoformans_Bt206:0.0007578909)86.7/97:0.0018107181	(Cryptococcus_neoformans_Bt22:0.0015174198	Cryptococcus_neoformans_Ftc555-1:0.0022863345)96.3/100:0.0042871577)86.1/88:0.0022842956)77.2/87:0.0015751567	(Cryptococcus_neoformans_PMHc1023.ENR:0.0000010003	Cryptococcus_neoformans_T4:0.0000010003)99.6/100:0.0095943396)100/100:0.0562473226)92.6/94:0.0314366301)100/100:0.6990145351	((Cryptococcus_depauperatus_CBS7841:0.0069790052	Cryptococcus_depauperatus_CBS7855:0.0084212665)100/100:0.9945291473	Cryptococcus_sp._CMW60451:0.9541116953)99.8/100:0.3386781220)94.5/96:0.1402876523	((((Cryptococcus_sp._DSM108351:0.0031839783	Cryptococcus_sp._NCYC1536:0.0007054297)85.3/94:0.0020246747	(((Cryptococcus_sp._DSM108352:0.0000010003	Cryptococcus_sp._DSM111204:0.0000010003)0/70:0.0000010003	Cryptococcus_sp._DSM111205:0.0006346821)0/81:0.0000010003	Cryptococcus_sp._DSM117830:0.0025398715)91.7/94:0.0036292294)100/100:0.1700741147	(Cryptococcus_sp._DSM109063:0.0490350304	Cryptococcus_sp._OR918:0.0358296426)99.6/100:0.0874038248)100/100:0.5618378151	Kwoniella_shandongensis_CBS12478:0.6484048110)100/100:0.4592367372)100/100:1.0085979819	Cryptococcus_sp._OR849:0.1391951651)97/99:0.0584143633	(Cryptococcus_floricola_DSM27421:0.0200280990	Cryptococcus_wingfieldii_CBS7118:0.0142044492)82.9/95:0.0031692456)100/100:0.0270803459);
[truncated: 2,525 more rows]
