# Supplementary material for: Genomic and phenotypic insights into the expanding phylogenetic landscape of the Cryptococcus genus
Source: bioRxiv. 2025 Oct 28:2025.06.18.660340. Originally published 2025 Jun 24. Preprint. [Version 3] doi: 10.1101/2025.06.18.660340 (PMC12262581; doi:10.1101/2025.06.18.660340)
Supplement: Supplement 17 — S2 File. Interactive map of GlobalFungi sampling sites. Interactive HTML map showing GlobalFungi sampling sites with exact ITS1 or ITS2 matches to newly described Cryptococcus species, as summarized in S5 Table. [file media-17.zip]

Archive with 1 entries (1 files):
- S2_File.html
